# Supplementary material for: Exploring the cell-free total RNA transcriptome in diffuse large B-cell lymphoma and primary mediastinal B-cell lymphoma patients as biomarker source in blood plasma liquid biopsies
Source: Front Oncol. 2023 Oct 25;13:1221471. doi: 10.3389/fonc.2023.1221471 (PMC10634215; doi:10.3389/fonc.2023.1221471)
Supplement: Supplementary Figure 1 — Overview of the blood plasma samples included per time point in the study (total of 168 samples). Response at each timepoint was assessed by PET-CT. CR: complete remission; PD: progressive disease; PET-CT: positron emission tomography/computerized tomography. [file DataSheet_1.zip › Supplementary_Table2.xlsx]

## Sheet: DLBCL vs control
Linear transcripts in plasma
Enseml_ID	baseMean	log2FoldChange	lfcSE	stat	pvalue	padj	gene_name	biotype
ENSG00000261441	302.326	5.05479	0.688063	7.34641	2.03602e-13	4.51895e-10	RP11-217B1.2	antisense
ENSG00000210164	1221.66	4.72233	0.637126	7.41191	1.24491e-13	4.08483e-10	MT-TG	Mt_tRNA
ENSG00000210077	22343.6	4.5883	0.641956	7.14737	8.84558e-13	1.57062e-09	MT-TV	Mt_tRNA
ENSG00000209082	779.524	4.34437	0.62068	6.99938	2.57099e-12	2.85316e-09	MT-TL1	Mt_tRNA
ENSG00000257858	359.245	4.27665	0.628989	6.79924	1.05174e-11	8.67242e-09	MTND1P24	unprocessed_pseudogene
ENSG00000167244	55.016	-4.22492	0.47583	-8.87905	6.74319e-19	5.98661e-15	IGF2	protein_coding
ENSG00000210191	165.675	3.98488	0.601469	6.62524	3.46686e-11	1.92367e-08	MT-TL2	Mt_tRNA
ENSG00000201031	67.4321	3.95898	0.618088	6.4052	1.50171e-10	5.55508e-08	Y_RNA	misc_RNA
ENSG00000210176	1165.34	3.91432	0.578778	6.76308	1.3509e-11	9.99437e-09	MT-TH	Mt_tRNA
ENSG00000210184	964.34	3.89557	0.555707	7.01011	2.38126e-12	2.85316e-09	MT-TS2	Mt_tRNA
ENSG00000210112	1238.75	3.88322	0.571385	6.79615	1.07453e-11	8.67242e-09	MT-TM	Mt_tRNA
ENSG00000248473	45.7713	3.84872	0.645171	5.96542	2.44008e-09	5.55463e-07	CTC-338M12.2	lincRNA
ENSG00000210174	90.7742	3.84419	0.612727	6.2739	3.52121e-10	1.25045e-07	MT-TR	Mt_tRNA
ENSG00000210140	172.478	3.83795	0.576555	6.65668	2.80077e-11	1.87044e-08	MT-TC	Mt_tRNA
ENSG00000279123	193.463	3.81738	0.583006	6.54775	5.84084e-11	2.88083e-08	RP11-424M24.3	TEC
ENSG00000232196	188.684	3.66097	0.561095	6.52469	6.81444e-11	3.18413e-08	MTRNR2L4	protein_coding
ENSG00000201121	104.178	3.62971	0.586196	6.19197	5.94161e-10	1.88391e-07	RNY1P12	misc_RNA
ENSG00000141519	88.9457	3.62048	0.551556	6.56412	5.23409e-11	2.73343e-08	CCDC40	protein_coding
ENSG00000210154	343.923	3.59149	0.541289	6.63506	3.24369e-11	1.91983e-08	MT-TD	Mt_tRNA
ENSG00000275355	22.7173	3.58431	0.672395	5.33067	9.78527e-08	1.17397e-05	Metazoa_SRP	misc_RNA
ENSG00000206925	140.049	3.57712	0.592536	6.03697	1.57031e-09	4.10036e-07	Y_RNA	misc_RNA
ENSG00000263968	29.5179	3.55377	0.595504	5.96767	2.40665e-09	5.55463e-07	RN7SL381P	misc_RNA
ENSG00000178971	280.985	3.54635	0.549093	6.45856	1.05707e-10	4.69233e-08	CTC1	protein_coding
ENSG00000249072	3178.49	3.51596	0.567118	6.1997	5.65698e-10	1.8601e-07	RP11-777B9.5	processed_pseudogene
ENSG00000252487	80.0524	3.47364	0.611595	5.67964	1.34977e-08	2.10233e-06	RNY4P20	misc_RNA
ENSG00000240233	46.9186	3.45305	0.500011	6.90594	4.98729e-12	4.91969e-09	RN7SL587P	misc_RNA
ENSG00000196604	22.3703	3.45162	0.600966	5.74345	9.27673e-09	1.61488e-06	POTEF	protein_coding
ENSG00000201413	117.524	3.44653	0.596487	5.77803	7.55784e-09	1.34197e-06	RNA5SP141	rRNA
ENSG00000206651	371.463	3.4433	0.581744	5.91894	3.24026e-09	6.69001e-07	Y_RNA	misc_RNA
ENSG00000200090	83.3577	3.42969	0.55755	6.15136	7.6822e-10	2.35181e-07	Y_RNA	misc_RNA
ENSG00000201470	351.301	3.40975	0.575882	5.92092	3.20142e-09	6.69001e-07	RNY4P7	misc_RNA
ENSG00000280434	2523.26	3.37896	0.560524	6.02822	1.6578e-09	4.20513e-07	RP4-671O14.6	sense_overlapping
ENSG00000264618	25.2842	3.33566	0.582821	5.72331	1.04471e-08	1.68635e-06	RN7SL732P	misc_RNA
ENSG00000244230	169.378	3.27991	0.527004	6.22369	4.85594e-10	1.65812e-07	MSTRG.95063	intergenic
ENSG00000199580	224.063	3.26006	0.544538	5.98684	2.13956e-09	5.1338e-07	Y_RNA	misc_RNA
ENSG00000188460	73.087	3.25548	0.507653	6.4128	1.42866e-10	5.51465e-08	ACTBP11	processed_pseudogene
ENSG00000202536	127.571	3.23648	0.573582	5.64257	1.67526e-08	2.5643e-06	Y_RNA	misc_RNA
ENSG00000270188	163.337	3.21333	0.539073	5.96084	2.50944e-09	5.56969e-07	MTRNR2L11	protein_coding
ENSG00000240877	34.2081	3.19141	0.549445	5.80842	6.30644e-09	1.19125e-06	RN7SL521P	misc_RNA
ENSG00000212569	440.46	3.19132	0.570413	5.59475	2.20934e-08	3.26497e-06	Y_RNA	misc_RNA
ENSG00000240869	339.934	3.19089	0.494754	6.44944	1.12267e-10	4.74622e-08	RN7SL128P	misc_RNA
ENSG00000200558	62.6768	3.14645	0.548508	5.73637	9.67276e-09	1.61931e-06	RNA5SP429	rRNA
ENSG00000239437	48.7627	3.09077	0.549886	5.62075	1.90133e-08	2.86102e-06	RN7SL752P	misc_RNA
ENSG00000249860	24.4649	3.05909	0.596034	5.13241	2.86051e-07	2.95297e-05	MTRNR2L5	protein_coding
ENSG00000252316	1004.01	3.05098	0.53215	5.7333	9.84939e-09	1.61931e-06	RNY4	misc_RNA
ENSG00000199677	298.508	3.0264	0.569672	5.31253	1.08111e-07	1.27975e-05	Y_RNA	misc_RNA
ENSG00000201861	56.1295	3.01269	0.55704	5.40839	6.3594e-08	8.06554e-06	RNA5SP298	rRNA
ENSG00000256222	824.847	3.00722	0.520181	5.78111	7.42087e-09	1.34197e-06	MTRNR2L3	protein_coding
ENSG00000212409	83.8304	2.97554	0.552464	5.38595	7.20639e-08	9.01103e-06	RNY4P18	misc_RNA
ENSG00000266179	111.278	2.96385	0.488074	6.07254	1.259e-09	3.3871e-07	RP11-1113L8.6	processed_pseudogene
ENSG00000199990	122.428	2.958	0.558623	5.29516	1.18911e-07	1.37103e-05	MSTRG.77658	intergenic
ENSG00000206669	72.9331	2.94441	0.589477	4.99497	5.88464e-07	5.44206e-05	Y_RNA	misc_RNA
ENSG00000130600	105.132	-2.92712	0.414373	-7.06396	1.61818e-12	2.39437e-09	H19	processed_transcript
ENSG00000199357	41.9894	2.91577	0.572792	5.09045	3.57209e-07	3.52367e-05	Y_RNA	misc_RNA
ENSG00000244642	250.221	2.84905	0.496779	5.73504	9.74898e-09	1.61931e-06	RN7SL396P	misc_RNA
ENSG00000269028	105061	2.82837	0.519867	5.44057	5.31108e-08	7.1442e-06	MTRNR2L12	protein_coding
ENSG00000199751	30.9965	2.80065	0.594874	4.70798	2.50188e-06	0.00019148	Y_RNA	misc_RNA
ENSG00000166923	17.747	2.77659	0.508898	5.45607	4.86778e-08	6.64863e-06	GREM1	protein_coding
ENSG00000256892	131.277	2.77464	0.485423	5.71593	1.09103e-08	1.72967e-06	MTRNR2L7	protein_coding
ENSG00000201644	2016.95	2.73765	0.52499	5.21467	1.84142e-07	1.99367e-05	Y_RNA	misc_RNA
ENSG00000286171	38.8378	2.69706	0.454924	5.92861	3.05518e-09	6.61557e-07	#N/A	#N/A
ENSG00000265078	26.5709	2.67364	0.517552	5.16593	2.39249e-07	2.52864e-05	RN7SL664P	misc_RNA
ENSG00000100003	4.55771	2.66556	0.608703	4.37908	1.19183e-05	0.000691572	SEC14L2	protein_coding
ENSG00000256618	12687.3	2.66479	0.491788	5.41857	6.00781e-08	7.9608e-06	MTRNR2L1	protein_coding
ENSG00000200291	3945.05	2.65272	0.547313	4.84682	1.25458e-06	0.000109198	Y_RNA	misc_RNA
ENSG00000189056	17.4015	2.64238	0.562798	4.69507	2.66519e-06	0.000202236	RELN	protein_coding
ENSG00000238825	91.0192	2.63926	0.578369	4.56328	5.03603e-06	0.00035484	RNU1-13P	snRNA
ENSG00000201822	696.444	2.63912	0.487524	5.41331	6.18703e-08	8.06554e-06	RNA5SP149	rRNA
ENSG00000242559	39.6151	2.63075	0.498756	5.27462	1.33035e-07	1.49504e-05	RN7SL144P	misc_RNA
ENSG00000278771	3210.3	2.59697	0.442644	5.86695	4.43885e-09	8.75736e-07	Metazoa_SRP	misc_RNA
ENSG00000210195	1122.59	2.56342	0.465419	5.50776	3.63419e-08	5.12524e-06	MT-TT	Mt_tRNA
ENSG00000229145	51.5897	2.52676	0.473846	5.33244	9.69044e-08	1.17397e-05	ACTBP1	processed_pseudogene
ENSG00000094963	7.18768	-2.48985	0.490375	-5.07743	3.8258e-07	3.72896e-05	FMO2	protein_coding
ENSG00000231609	20.8066	2.48164	0.596265	4.16198	3.15496e-05	0.00156479	AC009501.4	antisense
ENSG00000255823	74571.9	2.4806	0.508522	4.87806	1.07136e-06	9.41739e-05	MTRNR2L8	protein_coding
ENSG00000207061	32.8428	2.47877	0.547612	4.5265	5.99678e-06	0.000403909	Y_RNA	misc_RNA
ENSG00000200332	43.1176	2.47767	0.569244	4.35257	1.34554e-05	0.000756057	Y_RNA	misc_RNA
ENSG00000201098	2739.39	2.43917	0.487078	5.00777	5.50649e-07	5.14596e-05	RNY1	misc_RNA
ENSG00000254824	25.9326	2.41675	0.548698	4.40453	1.06016e-05	0.000635952	RP11-37O16.8	processed_pseudogene
ENSG00000207032	34.0554	2.40294	0.600388	4.00231	6.27263e-05	0.00269026	Y_RNA	misc_RNA
ENSG00000206659	402.545	2.38765	0.528605	4.51688	6.2757e-06	0.0004182	Y_RNA	misc_RNA
ENSG00000239224	91.7551	2.35572	0.460885	5.1113	3.19951e-07	3.25579e-05	RN7SL546P	misc_RNA
ENSG00000271043	133.672	2.35427	0.493827	4.76739	1.86627e-06	0.000146626	MTRNR2L2	processed_pseudogene
ENSG00000201498	25.525	2.34415	0.517305	4.53146	5.85763e-06	0.000400031	Y_RNA	misc_RNA
ENSG00000239899	84.9453	2.33763	0.457492	5.10967	3.22719e-07	3.25579e-05	RN7SL674P	misc_RNA
ENSG00000201185	1551.21	2.33755	0.475726	4.91366	8.93934e-07	7.93635e-05	RNA5SP202	rRNA
ENSG00000256045	10374.6	2.33122	0.489474	4.76272	1.91005e-06	0.000148749	MTRNR2L10	protein_coding
ENSG00000112238	13.1276	2.32057	0.727393	3.19026	0.00142145	0.0292149	PRDM13	protein_coding
ENSG00000165757	93.1249	-2.31898	0.313452	-7.39821	1.38032e-13	4.08483e-10	KIAA1462	protein_coding
ENSG00000270307	40.0696	2.29342	0.444179	5.16328	2.42658e-07	2.53449e-05	MTATP6P2	processed_pseudogene
ENSG00000199994	281.843	2.29222	0.477063	4.80485	1.54864e-06	0.000127304	RNA5SP145	rRNA
ENSG00000113657	12.5015	-2.26679	0.340918	-6.64907	2.94955e-11	1.87044e-08	DPYSL3	protein_coding
ENSG00000200494	377.367	2.26367	0.46824	4.83442	1.33535e-06	0.000112907	Y_RNA	misc_RNA
ENSG00000198844	6.39879	-2.25437	0.403135	-5.5921	2.24333e-08	3.26497e-06	ARHGEF15	protein_coding
ENSG00000177469	85.9564	-2.25415	0.350782	-6.42609	1.30929e-10	5.28356e-08	PTRF	protein_coding
ENSG00000202538	149.254	2.2393	0.542281	4.12941	3.63694e-05	0.00173945	MSTRG.23279	intergenic
ENSG00000201955	1110.8	2.23747	0.509913	4.38795	1.14424e-05	0.000672751	RNY3P1	misc_RNA
ENSG00000112782	11.2339	-2.23509	0.363768	-6.14426	8.03351e-10	2.37738e-07	MSTRG.81493	antisense
ENSG00000200314	460.103	2.23278	0.484601	4.60746	4.07623e-06	0.000291845	Y_RNA	misc_RNA
ENSG00000201321	128.191	2.21769	0.51788	4.28223	1.85026e-05	0.000989556	RNA5S9	rRNA
ENSG00000241529	97.7967	2.21398	0.460296	4.80989	1.5101e-06	0.000125296	RN7SL767P	misc_RNA
ENSG00000168309	52.8492	-2.1986	0.366693	-5.99576	2.02541e-09	4.99489e-07	FAM107A	protein_coding
ENSG00000132622	7.70179	-2.18596	0.378114	-5.78121	7.4165e-09	1.34197e-06	HSPA12B	protein_coding
ENSG00000199523	44.0664	2.1628	0.495855	4.36175	1.29025e-05	0.000730805	RNA5SP226	rRNA
ENSG00000263740	1522.24	2.15352	0.445124	4.83804	1.31127e-06	0.000111937	RN7SL4P	misc_RNA
ENSG00000100985	26.0665	2.14955	0.515783	4.16755	3.07888e-05	0.00154431	MMP9	protein_coding
ENSG00000225901	48.5302	2.09358	0.453336	4.61815	3.87168e-06	0.000281744	MTND2P9	unprocessed_pseudogene
ENSG00000175445	10.0899	-2.08469	0.498743	-4.17989	2.91653e-05	0.00147119	MSTRG.90681	antisense
ENSG00000207142	1013.74	2.07638	0.474874	4.37248	1.22843e-05	0.000703614	Y_RNA	misc_RNA
ENSG00000116016	68.7516	-2.06288	0.336757	-6.12573	9.02709e-10	2.58524e-07	MSTRG.49501	antisense
ENSG00000178977	25.311	2.04364	0.463676	4.40747	1.04586e-05	0.000631642	LINC00324	lincRNA
ENSG00000265735	527.769	2.01162	0.421654	4.77079	1.83507e-06	0.000145462	RN7SL5P	misc_RNA
ENSG00000111077	10.8092	-1.98585	0.379051	-5.23901	1.61438e-07	1.79156e-05	TNS2	protein_coding
ENSG00000099260	10.6547	-1.95485	0.373454	-5.2345	1.65432e-07	1.81321e-05	PALMD	protein_coding
ENSG00000202354	6642.45	1.94151	0.470762	4.12418	3.72057e-05	0.00176637	RNY3	misc_RNA
ENSG00000199550	42.4976	1.93869	0.495738	3.91071	9.20239e-05	0.00347655	Y_RNA	misc_RNA
ENSG00000199415	67.6687	1.92895	0.464036	4.15689	3.2261e-05	0.00158239	RNA5SP370	rRNA
ENSG00000065054	163.887	-1.92251	0.36354	-5.28831	1.23451e-07	1.40512e-05	MSTRG.33542	antisense
ENSG00000066735	5.91163	-1.92031	0.396846	-4.83893	1.30537e-06	0.000111937	KIF26A	protein_coding
ENSG00000174059	12.6728	-1.91121	0.348754	-5.48011	4.25073e-08	5.89655e-06	CD34	protein_coding
ENSG00000210049	30.7996	1.9108	0.510472	3.7432	0.000181692	0.00608701	MT-TF	Mt_tRNA
ENSG00000203883	4.51129	-1.90418	0.398924	-4.77329	1.81237e-06	0.000144957	SOX18	protein_coding
ENSG00000005102	4.22034	-1.90315	0.422695	-4.50243	6.71807e-06	0.000435351	MEOX1	protein_coding
ENSG00000197077	5.82112	-1.87525	0.307653	-6.09534	1.09208e-09	3.02985e-07	KIAA1671	protein_coding
ENSG00000010327	16.5196	1.83564	0.41514	4.42174	9.79098e-06	0.000598946	STAB1	protein_coding
ENSG00000161940	16.6703	-1.82783	0.379517	-4.81622	1.46306e-06	0.000122538	BCL6B	protein_coding
ENSG00000214176	13.4397	1.82665	0.468584	3.89824	9.68935e-05	0.00358549	PLEKHM1P1	transcribed_unprocessed_pseudogene
ENSG00000171992	94.5144	-1.81905	0.349723	-5.20141	1.97785e-07	2.11559e-05	SYNPO	protein_coding
ENSG00000146122	8.07044	1.80233	0.604734	2.98036	0.00287908	0.04532	DAAM2	protein_coding
ENSG00000162817	51.3809	-1.79634	0.332102	-5.409	6.33775e-08	8.06554e-06	C1orf115	protein_coding
ENSG00000142102	22.245	1.78468	0.493741	3.61461	0.000300799	0.00933738	PGGHG	protein_coding
ENSG00000152583	17.729	-1.7822	0.400044	-4.45501	8.38903e-06	0.000535812	SPARCL1	protein_coding
ENSG00000254132	93.7785	1.78047	0.390883	4.55499	5.23875e-06	0.000366218	MTND6P3	processed_pseudogene
ENSG00000142002	89.7275	1.77286	0.39347	4.50571	6.61526e-06	0.00043184	DPP9	protein_coding
ENSG00000175899	25.7013	-1.77219	0.355944	-4.97886	6.39593e-07	5.85392e-05	A2M	protein_coding
ENSG00000163359	74.1525	1.76034	0.367606	4.78866	1.67897e-06	0.000136751	COL6A3	protein_coding
ENSG00000210100	1253.29	1.73632	0.42787	4.05805	4.94833e-05	0.00224139	MT-TI	Mt_tRNA
ENSG00000210135	33.1846	1.72611	0.41039	4.20603	2.59898e-05	0.00132608	MT-TN	Mt_tRNA
ENSG00000076067	22.4659	-1.72183	0.320351	-5.37481	7.66633e-08	9.45301e-06	RBMS2	protein_coding
ENSG00000270722	1115.3	1.70314	0.570531	2.98519	0.002834	0.0451442	U1	snRNA
ENSG00000126878	26.2496	-1.6972	0.337273	-5.03211	4.85103e-07	4.58164e-05	MSTRG.98263	antisense
ENSG00000099864	4.70547	-1.69099	0.381064	-4.43755	9.09903e-06	0.000568881	PALM	protein_coding
ENSG00000134755	11.8451	1.68111	0.433895	3.87447	0.000106859	0.00392022	DSC2	protein_coding
ENSG00000064687	29.8026	1.67865	0.448783	3.74045	0.000183688	0.00613076	ABCA7	protein_coding
ENSG00000200795	22.8857	1.66952	0.48443	3.44635	0.000568204	0.0153796	RNU4-1	snRNA
ENSG00000152104	6.63016	-1.65731	0.425153	-3.89816	9.6927e-05	0.00358549	PTPN14	protein_coding
ENSG00000196083	13.6596	1.65391	0.469223	3.52479	0.000423825	0.0122564	IL1RAP	protein_coding
ENSG00000128567	7.28966	-1.65048	0.381354	-4.32796	1.505e-05	0.000824775	PODXL	protein_coding
ENSG00000187537	28.1369	1.64317	0.405592	4.05129	5.09367e-05	0.00229551	POTEG	protein_coding
ENSG00000204525	234.26	1.63994	0.412278	3.97775	6.95708e-05	0.00287279	HLA-C	protein_coding
ENSG00000136720	10.4397	1.63284	0.454994	3.58871	0.000332323	0.0100695	HS6ST1	protein_coding
ENSG00000046889	7.38329	-1.6323	0.375505	-4.34695	1.38047e-05	0.000770804	PREX2	protein_coding
ENSG00000114841	17.9876	1.6304	0.489618	3.32994	0.000868636	0.0210502	DNAH1	protein_coding
ENSG00000157510	6.86308	-1.6302	0.383889	-4.24653	2.17108e-05	0.00112718	AFAP1L1	protein_coding
ENSG00000202058	18.1863	1.62926	0.400622	4.06682	4.76592e-05	0.00218102	RN7SKP80	misc_RNA
ENSG00000104067	14.6296	-1.62748	0.359569	-4.5262	6.0054e-06	0.000403909	TJP1	protein_coding
ENSG00000182809	11.0583	-1.62526	0.318625	-5.10087	3.38087e-07	3.37251e-05	MSTRG.30276	antisense
ENSG00000181409	16.0444	1.62281	0.374098	4.33792	1.43838e-05	0.000798123	AATK	protein_coding
ENSG00000110841	26.3293	-1.62196	0.294494	-5.50763	3.63697e-08	5.12524e-06	PPFIBP1	protein_coding
ENSG00000157551	41.8918	1.60335	0.48431	3.31059	0.000930995	0.0219937	KCNJ15	protein_coding
ENSG00000154783	12.7298	-1.5872	0.383712	-4.13643	3.52755e-05	0.00171134	FGD5	protein_coding
ENSG00000123384	57.2313	1.58214	0.402775	3.92809	8.56227e-05	0.00327654	LRP1	protein_coding
ENSG00000206596	99.2081	1.5724	0.415333	3.78587	0.000153171	0.00533274	RNU1-27P	snRNA
ENSG00000132688	18.4771	-1.57	0.335673	-4.67716	2.90874e-06	0.000217007	NES	protein_coding
ENSG00000257335	20.2076	1.5667	0.47138	3.32365	0.000888488	0.0213767	MGAM	protein_coding
ENSG00000170323	19.8187	-1.56479	0.393711	-3.97445	7.05422e-05	0.00287282	FABP4	protein_coding
ENSG00000018408	25.3137	-1.56412	0.353838	-4.42045	9.84975e-06	0.000598946	WWTR1	protein_coding
ENSG00000008516	41.1166	1.55068	0.461676	3.3588	0.00078281	0.0195769	MMP25	protein_coding
ENSG00000141526	16.2326	1.54762	0.454187	3.40745	0.000655722	0.0167767	SLC16A3	protein_coding
ENSG00000140678	67.5348	1.54745	0.388188	3.98635	6.70984e-05	0.00278364	ITGAX	protein_coding
ENSG00000242992	47.2979	1.53986	0.38457	4.00412	6.22495e-05	0.00268277	FTH1P4	processed_pseudogene
ENSG00000276644	47.5706	1.53937	0.38884	3.95887	7.5304e-05	0.00298459	DACH1	protein_coding
ENSG00000154380	30.5131	-1.53352	0.327532	-4.68204	2.84039e-06	0.000213704	ENAH	protein_coding
ENSG00000251322	12.4328	-1.53003	0.382726	-3.99772	6.39562e-05	0.00272898	SHANK3	protein_coding
ENSG00000169744	9.90152	-1.52812	0.368218	-4.15003	3.3243e-05	0.0016216	LDB2	protein_coding
ENSG00000182087	22.2578	1.52227	0.35708	4.26309	2.01616e-05	0.00105914	TMEM259	protein_coding
ENSG00000276168	256709	1.52049	0.357109	4.25779	2.06455e-05	0.00107818	RN7SL1	misc_RNA
ENSG00000103175	11.3801	1.51971	0.410186	3.70492	0.000211459	0.00694806	WFDC1	protein_coding
ENSG00000103249	9.99992	1.5107	0.35313	4.27803	1.88551e-05	0.00100237	CLCN7	protein_coding
ENSG00000115461	21.9357	-1.50735	0.386921	-3.89574	9.78982e-05	0.00360639	IGFBP5	protein_coding
ENSG00000123094	4.09958	-1.50303	0.372397	-4.03611	5.43453e-05	0.00242451	RASSF8	protein_coding
ENSG00000160712	45.7903	1.49991	0.337978	4.4379	9.08426e-06	0.000568881	IL6R	protein_coding
ENSG00000253676	32.6804	1.49929	0.406266	3.69042	0.000223886	0.00728081	TAGLN2P1	processed_pseudogene
ENSG00000178175	9.681	-1.49362	0.322209	-4.63555	3.55998e-06	0.000261202	ZNF366	protein_coding
ENSG00000110092	39.298	-1.48856	0.299219	-4.97483	6.53052e-07	5.91612e-05	CCND1	protein_coding
ENSG00000103196	24.3596	1.48522	0.480212	3.09283	0.00198256	0.035132	CRISPLD2	protein_coding
ENSG00000151651	41.8692	1.47861	0.471075	3.1388	0.00169642	0.0323299	ADAM8	protein_coding
ENSG00000196189	17.7581	1.47283	0.401226	3.67082	0.000241775	0.00777711	SEMA4A	protein_coding
ENSG00000171444	5.02708	-1.47175	0.383877	-3.83392	0.000126116	0.0044608	MCC	protein_coding
ENSG00000110719	47.2163	1.46508	0.402228	3.64241	0.000270095	0.00858515	TCIRG1	protein_coding
ENSG00000130595	8.06625	-1.46482	0.428223	-3.4207	0.000624612	0.0162184	TNNT3	protein_coding
ENSG00000166523	37.3522	1.46311	0.484995	3.01675	0.00255503	0.0420845	CLEC4E	protein_coding
ENSG00000167703	11.3465	1.45605	0.471235	3.08986	0.00200248	0.0352738	SLC43A2	protein_coding
ENSG00000198868	48.2344	1.45382	0.468675	3.10197	0.00192235	0.0346178	MTND4LP30	processed_pseudogene
ENSG00000260792	81.7462	1.4502	0.486022	2.98382	0.00284678	0.0452124	RP11-982M15.8	lincRNA
ENSG00000105726	9.95684	1.44703	0.370305	3.90766	9.31956e-05	0.00350589	ATP13A1	protein_coding
ENSG00000024422	18.6443	-1.44266	0.27227	-5.29864	1.16668e-07	1.36286e-05	EHD2	protein_coding
ENSG00000103335	24.5417	1.43932	0.420159	3.42565	0.00061334	0.0161101	PIEZO1	protein_coding
ENSG00000071242	17.3901	-1.43314	0.299925	-4.77832	1.76763e-06	0.000142664	RPS6KA2	protein_coding
ENSG00000157554	48.1846	-1.43198	0.323278	-4.42956	9.44247e-06	0.000586226	MSTRG.59450	antisense
ENSG00000018280	52.8701	1.42832	0.415274	3.43946	0.000582885	0.0155965	SLC11A1	protein_coding
ENSG00000197081	73.4151	1.4259	0.400038	3.56442	0.000364656	0.0109372	IGF2R	protein_coding
ENSG00000148400	55.1841	1.41439	0.427252	3.31045	0.000931474	0.0219937	NOTCH1	protein_coding
ENSG00000168386	11.3379	-1.4138	0.306644	-4.61055	4.01599e-06	0.00028987	MSTRG.64649	antisense
ENSG00000229644	10.9727	1.41019	0.432875	3.25774	0.00112303	0.0248017	NAMPTP1	processed_pseudogene
ENSG00000213463	10.54	-1.40924	0.317124	-4.44381	8.83793e-06	0.000560451	SYNJ2BP	protein_coding
ENSG00000127329	4.33383	-1.40757	0.420858	-3.34453	0.000824215	0.0203261	MSTRG.21867	antisense
ENSG00000026103	16.6329	1.40543	0.421532	3.33411	0.000855743	0.0208145	FAS	protein_coding
ENSG00000200087	54.4439	1.40315	0.390707	3.59132	0.000329009	0.0100695	SNORA73B	snoRNA
ENSG00000173638	12.3981	1.39975	0.457631	3.05868	0.00222314	0.0379662	SLC19A1	protein_coding
ENSG00000105974	15.776	-1.39972	0.240661	-5.81617	6.02113e-09	1.16208e-06	CAV1	protein_coding
ENSG00000125968	5.15425	-1.39818	0.358077	-3.90471	9.43394e-05	0.00353395	ID1	protein_coding
ENSG00000184730	24.7688	1.3977	0.387317	3.60868	0.000307765	0.00948727	APOBR	protein_coding
ENSG00000137642	155.52	1.39634	0.401883	3.47449	0.000511826	0.0142	SORL1	protein_coding
ENSG00000270906	42.6906	1.39185	0.339004	4.10572	4.03054e-05	0.00188332	MTND4P35	processed_pseudogene
ENSG00000267541	42.5017	1.39115	0.346902	4.0102	6.0668e-05	0.00263388	MTCO2P2	processed_pseudogene
ENSG00000248923	252.814	1.38483	0.353084	3.92209	8.77841e-05	0.00333054	MTND5P11	processed_pseudogene
ENSG00000137962	11.4419	-1.37592	0.333143	-4.13013	3.62559e-05	0.00173945	ARHGAP29	protein_coding
ENSG00000115306	390.493	-1.37586	0.233246	-5.89877	3.66213e-09	7.38918e-07	SPTBN1	protein_coding
ENSG00000163697	6.59102	-1.37284	0.356665	-3.8491	0.000118554	0.00427853	APBB2	protein_coding
ENSG00000196576	44.9564	1.3724	0.349909	3.92215	8.77627e-05	0.00333054	PLXNB2	protein_coding
ENSG00000166265	7.17791	-1.36352	0.349454	-3.90187	9.54535e-05	0.00356066	CYYR1	protein_coding
ENSG00000204577	18.1409	1.35997	0.438239	3.10326	0.00191403	0.0346178	LILRB3	protein_coding
ENSG00000100368	74.3074	1.35412	0.427341	3.16871	0.00153115	0.0304788	CSF2RB	protein_coding
ENSG00000115590	34.7605	1.33952	0.391553	3.42105	0.000623793	0.0162184	IL1R2	protein_coding
ENSG00000127507	40.3086	1.33884	0.404736	3.30793	0.00093989	0.0221335	ADGRE2	protein_coding
ENSG00000121281	24.755	1.33835	0.396336	3.3768	0.000733349	0.0184962	ADCY7	protein_coding
ENSG00000146828	9.85032	1.33799	0.426754	3.13528	0.00171693	0.0325703	SLC12A9	protein_coding
ENSG00000168071	67.0154	1.33753	0.427802	3.12652	0.0017689	0.0333389	CCDC88B	protein_coding
ENSG00000198753	26.2004	1.33599	0.356036	3.75239	0.000175156	0.00589027	PLXNB3	protein_coding
ENSG00000213903	9.60526	1.33455	0.374667	3.56196	0.000368097	0.0110032	LTB4R	protein_coding
ENSG00000134250	46.7887	1.32188	0.35127	3.76313	0.000167797	0.00566425	NOTCH2	protein_coding
ENSG00000157637	20.5104	1.32013	0.290137	4.55003	5.3638e-06	0.00037203	SLC38A10	protein_coding
ENSG00000113594	6.17456	-1.31724	0.370307	-3.55715	0.000374901	0.0111508	LIFR	protein_coding
ENSG00000271207	22.243	1.31541	0.38355	3.42958	0.000604522	0.0159875	MTCO1P22	processed_pseudogene
ENSG00000130300	5.2845	-1.30639	0.3422	-3.81763	0.00013474	0.0047469	PLVAP	protein_coding
ENSG00000132182	24.5562	1.30274	0.408353	3.19023	0.00142158	0.0292149	MSTRG.62371	antisense
ENSG00000210144	58.1285	1.2964	0.322069	4.02521	5.69251e-05	0.00250189	MT-TY	Mt_tRNA
ENSG00000149577	15.2605	1.28998	0.386217	3.34003	0.000837685	0.0204875	SIDT2	protein_coding
ENSG00000234745	790.628	1.27817	0.324902	3.93403	8.3535e-05	0.00322445	HLA-B	protein_coding
ENSG00000248323	18.3584	1.27215	0.393426	3.23353	0.00122272	0.0262205	LUCAT1	lincRNA
ENSG00000110876	75.7295	1.26266	0.365836	3.45143	0.000557621	0.0151858	SELPLG	protein_coding
ENSG00000123700	10.5399	1.25182	0.402065	3.11349	0.0018489	0.034055	KCNJ2	protein_coding
ENSG00000163956	26.0292	1.24809	0.400093	3.11951	0.00181154	0.0337875	LRPAP1	protein_coding
ENSG00000100362	39.0802	-1.24751	0.34322	-3.63472	0.000278284	0.00879218	PVALB	protein_coding
ENSG00000168394	18.3497	1.2454	0.309259	4.02703	5.64851e-05	0.0024949	TAP1	protein_coding
ENSG00000189362	9.86973	1.24341	0.382311	3.25236	0.0011445	0.0251506	NEMP2	protein_coding
ENSG00000129422	6.69789	-1.24193	0.32293	-3.8458	0.00012016	0.00431896	MTUS1	protein_coding
ENSG00000184557	12.6801	1.23938	0.398974	3.10641	0.00189372	0.0345019	SOCS3	protein_coding
ENSG00000175161	25.1346	-1.23782	0.364164	-3.39907	0.000676149	0.0172002	CADM2	protein_coding
ENSG00000135048	21.1791	1.23362	0.30353	4.06423	4.81908e-05	0.00219404	TMEM2	protein_coding
ENSG00000186815	27.3552	1.22062	0.278429	4.38394	1.16552e-05	0.000680759	TPCN1	protein_coding
ENSG00000054967	19.2456	1.21932	0.398654	3.0586	0.00222375	0.0379662	RELT	protein_coding
ENSG00000163728	11.158	1.21529	0.383397	3.16979	0.00152551	0.0304788	TTC14	protein_coding
ENSG00000123095	29.848	1.21378	0.393206	3.08687	0.00202274	0.0354199	BHLHE41	protein_coding
ENSG00000107186	6.20919	-1.2005	0.35912	-3.34291	0.000829058	0.0203889	MPDZ	protein_coding
ENSG00000165424	8.07163	-1.19911	0.317569	-3.77592	0.000159419	0.00546455	ZCCHC24	protein_coding
ENSG00000130584	4.94226	-1.19768	0.394977	-3.03229	0.00242708	0.0405793	ZBTB46	protein_coding
ENSG00000013288	11.1916	1.19458	0.390663	3.05784	0.00222939	0.0379895	MAN2B2	protein_coding
ENSG00000116260	17.9516	1.19006	0.288222	4.12895	3.64426e-05	0.00173945	QSOX1	protein_coding
ENSG00000079819	49.9599	-1.18723	0.256022	-4.63721	3.53147e-06	0.000261202	EPB41L2	protein_coding
ENSG00000172543	72.0381	1.18395	0.270563	4.3759	1.20933e-05	0.000697172	MSTRG.16965	antisense
ENSG00000145555	13.0538	-1.1838	0.324994	-3.64252	0.000269979	0.00858515	MYO10	protein_coding
ENSG00000169291	10.1481	-1.1805	0.289854	-4.07274	4.64637e-05	0.00213733	SHE	protein_coding
ENSG00000096060	138.192	1.17718	0.295236	3.98726	6.6842e-05	0.00278364	FKBP5	protein_coding
ENSG00000259045	70.2216	1.17675	0.361145	3.25837	0.00112053	0.0248017	MTCO1P2	unprocessed_pseudogene
ENSG00000111961	17.5584	-1.17239	0.271962	-4.31087	1.62614e-05	0.000880296	SASH1	protein_coding
ENSG00000217624	32.6607	1.1651	0.334445	3.48369	0.000494546	0.0138942	RP11-204C16.4	processed_pseudogene
ENSG00000281383	10.9856	1.16392	0.350115	3.3244	0.000886079	0.0213767	CH507-513H4.5	lincRNA
ENSG00000111321	17.2044	1.16227	0.31915	3.64178	0.000270764	0.00858515	LTBR	protein_coding
ENSG00000112195	14.4615	1.15703	0.311213	3.7178	0.000200966	0.00665738	TREML2	protein_coding
ENSG00000138834	32.2837	1.15393	0.364996	3.16148	0.0015697	0.0308314	MAPK8IP3	protein_coding
ENSG00000109686	7.59848	-1.15012	0.30172	-3.81189	0.000137908	0.00482025	SH3D19	protein_coding
ENSG00000188765	236.07	1.14811	0.329382	3.48564	0.00049096	0.0138373	TMSB4XP2	unprocessed_pseudogene
ENSG00000102024	20.227	-1.14491	0.226384	-5.0574	4.25003e-07	4.05718e-05	PLS3	protein_coding
ENSG00000128849	16.8416	-1.14438	0.353697	-3.23549	0.00121433	0.0261671	CGNL1	protein_coding
ENSG00000077454	45.6482	1.1436	0.383019	2.98575	0.00282881	0.0451442	LRCH4	protein_coding
ENSG00000129667	20.2123	1.13837	0.353051	3.22437	0.00126251	0.0268412	RHBDF2	protein_coding
ENSG00000128594	8.99181	1.13584	0.322881	3.51784	0.000435069	0.0124198	LRRC4	protein_coding
ENSG00000100234	8.33961	-1.13444	0.300553	-3.7745	0.000160329	0.00547463	TIMP3	protein_coding
ENSG00000064607	20.8462	1.13359	0.299766	3.78157	0.00015584	0.00538346	SUGP2	protein_coding
ENSG00000136867	11.8866	1.12314	0.356237	3.1528	0.00161715	0.031482	SLC31A2	protein_coding
ENSG00000237973	468.185	1.11454	0.334009	3.33685	0.000847325	0.0206664	MTCO1P12	unprocessed_pseudogene
ENSG00000136040	88.9183	1.11255	0.376313	2.95645	0.00311204	0.0469565	PLXNC1	protein_coding
ENSG00000177575	12.6615	1.11138	0.287347	3.86775	0.000109844	0.0039967	CD163	protein_coding
ENSG00000134815	16.3365	1.10938	0.352874	3.14384	0.00166745	0.0320813	DHX34	protein_coding
ENSG00000196187	51.0038	1.10284	0.263456	4.18605	2.83847e-05	0.00144	TMEM63A	protein_coding
ENSG00000220201	24.4716	1.09895	0.275008	3.99607	6.4402e-05	0.00272898	ZGLP1	protein_coding
ENSG00000197976	14.3236	1.08929	0.367476	2.96424	0.00303434	0.0463807	AKAP17A	protein_coding
ENSG00000135677	39.1568	1.08387	0.306197	3.5398	0.000400436	0.011656	GNS	protein_coding
ENSG00000026297	29.2414	1.08223	0.359403	3.01118	0.00260234	0.042548	RNASET2	protein_coding
ENSG00000186522	8.81133	-1.07728	0.339881	-3.16959	0.00152653	0.0304788	SEPT10	protein_coding
ENSG00000136026	15.4215	1.07656	0.359476	2.9948	0.00274622	0.0445271	CKAP4	protein_coding
ENSG00000120896	13.0534	-1.07449	0.284044	-3.78282	0.00015506	0.00537744	SORBS3	protein_coding
ENSG00000007264	12.8336	-1.07265	0.293512	-3.65454	0.000257646	0.0082577	MATK	protein_coding
ENSG00000091490	35.0883	1.07212	0.271791	3.94462	7.99251e-05	0.00312588	SEL1L3	protein_coding
ENSG00000103512	46.3766	-1.07137	0.283439	-3.7799	0.00015689	0.00539872	NOMO1	protein_coding
ENSG00000106780	89.5876	1.06937	0.329442	3.24599	0.00117044	0.0255312	MEGF9	protein_coding
ENSG00000123146	113.568	1.06717	0.347965	3.06688	0.00216303	0.0374336	ADGRE5	protein_coding
ENSG00000121064	9.72101	1.06362	0.357267	2.9771	0.00290987	0.0453666	SCPEP1	protein_coding
ENSG00000117298	267.545	1.06022	0.269454	3.93469	8.33046e-05	0.00322445	ECE1	protein_coding
ENSG00000083444	14.2535	1.05609	0.242145	4.36139	1.29237e-05	0.000730805	PLOD1	protein_coding
ENSG00000226564	95.6399	1.05469	0.299636	3.51991	0.000431693	0.0124031	FTH1P20	processed_pseudogene
ENSG00000173110	19.9895	1.05269	0.338053	3.11397	0.00184591	0.034055	HSPA6	protein_coding
ENSG00000076641	31.1885	1.05255	0.267081	3.94096	8.1155e-05	0.00316006	MSTRG.92507	antisense
ENSG00000164035	7.25293	-1.04726	0.320471	-3.26786	0.00108363	0.0242963	EMCN	protein_coding
ENSG00000101474	17.2706	1.04693	0.351698	2.97678	0.00291294	0.0453666	APMAP	protein_coding
ENSG00000130309	11.4085	1.04601	0.342936	3.05016	0.00228722	0.0389004	COLGALT1	protein_coding
ENSG00000203710	21.898	1.04535	0.317892	3.28838	0.00100767	0.0229976	MSTRG.8047	antisense
ENSG00000161638	20.8411	1.04493	0.324772	3.21743	0.00129345	0.027341	ITGA5	protein_coding
ENSG00000177663	65.6507	1.03876	0.254365	4.08375	4.4314e-05	0.00204906	IL17RA	protein_coding
ENSG00000136830	18.7299	-1.03731	0.295325	-3.51244	0.000444005	0.0126342	FAM129B	protein_coding
ENSG00000198053	50.0736	1.03541	0.346325	2.98971	0.00279247	0.0449937	SIRPA	protein_coding
ENSG00000074370	640.909	1.03507	0.285381	3.62699	0.000286749	0.0090275	ATP2A3	protein_coding
ENSG00000108405	99.4512	1.03446	0.260738	3.96743	7.26526e-05	0.00293186	P2RX1	protein_coding
ENSG00000113083	8.39931	1.03378	0.332296	3.11102	0.00186443	0.0342064	LOX	protein_coding
ENSG00000137831	84.7115	-1.03203	0.233211	-4.4253	9.63077e-06	0.000593764	UACA	protein_coding
ENSG00000247627	829.03	1.03059	0.309538	3.32945	0.000870177	0.0210502	MTND4P12	processed_pseudogene
ENSG00000187653	670.553	1.02857	0.294325	3.49467	0.000474651	0.0134202	TMSB4XP8	processed_pseudogene
ENSG00000151726	145.705	1.02241	0.321185	3.18325	0.00145633	0.0296504	ACSL1	protein_coding
ENSG00000148110	13.9856	1.01805	0.23742	4.28797	1.80312e-05	0.000970187	MFSD14B	protein_coding
ENSG00000136295	141.113	1.01544	0.290275	3.4982	0.000468406	0.013286	TTYH3	protein_coding
ENSG00000176463	20.1126	1.00676	0.229133	4.39379	1.11389e-05	0.000659276	MSTRG.32995	antisense
ENSG00000086730	36.8528	1.00525	0.330396	3.04257	0.0023457	0.0395915	LAT2	protein_coding
ENSG00000173083	74.3509	1.00299	0.231643	4.32992	1.49164e-05	0.000822535	HPSE	protein_coding
ENSG00000196924	8995.79	1.00088	0.280069	3.57368	0.000351994	0.0105932	FLNA	protein_coding
ENSG00000198959	20.9155	-0.997633	0.330666	-3.01704	0.00255257	0.0420845	TGM2	protein_coding
ENSG00000153395	6.52902	0.996656	0.331706	3.00464	0.00265896	0.0432349	LPCAT1	protein_coding
ENSG00000120129	56.6768	0.995952	0.314547	3.1663	0.00154391	0.0305904	DUSP1	protein_coding
ENSG00000047849	72.6484	-0.992521	0.267712	-3.70742	0.000209385	0.0069105	MAP4	protein_coding
ENSG00000160613	29.3435	0.989865	0.273219	3.62297	0.000291237	0.00913641	PCSK7	protein_coding
ENSG00000113749	21.7953	0.989237	0.313476	3.1557	0.00160113	0.0313102	HRH2	protein_coding
ENSG00000125844	17.4692	0.982172	0.315199	3.11604	0.001833	0.0340455	RRBP1	protein_coding
ENSG00000172375	15.5096	0.981713	0.235992	4.15995	3.18321e-05	0.00157003	C2CD2L	protein_coding
ENSG00000151276	5.94173	-0.981702	0.320169	-3.0662	0.00216799	0.0374463	MAGI1	protein_coding
ENSG00000169403	43.9123	0.980445	0.330716	2.96461	0.00303065	0.0463807	PTAFR	protein_coding
ENSG00000173209	11.4745	0.980085	0.314658	3.11476	0.00184092	0.034055	AHSA2	protein_coding
ENSG00000134326	12.0403	0.978535	0.329684	2.9681	0.0029965	0.0461856	CMPK2	protein_coding
ENSG00000079102	6.72916	-0.973892	0.29017	-3.35628	0.000789982	0.0197007	RUNX1T1	protein_coding
ENSG00000031081	30.0937	-0.97178	0.286221	-3.39521	0.000685757	0.0173947	ARHGAP31	protein_coding
ENSG00000143595	33.3289	0.97057	0.298661	3.24973	0.00115513	0.0253216	AQP10	protein_coding
ENSG00000075391	8.06784	-0.970394	0.214896	-4.51566	6.3121e-06	0.0004182	RASAL2	protein_coding
ENSG00000204642	51.8299	0.964309	0.23498	4.10378	4.06447e-05	0.00188923	HLA-F	protein_coding
ENSG00000144824	5.33249	-0.956645	0.304385	-3.14288	0.00167294	0.0320813	PHLDB2	protein_coding
ENSG00000164970	8.37267	-0.955914	0.271672	-3.51863	0.000433778	0.0124198	FAM219A	protein_coding
ENSG00000164715	12.9347	0.946198	0.314181	3.01164	0.00259844	0.042548	LMTK2	protein_coding
ENSG00000005961	2594.09	0.944731	0.274458	3.44217	0.00057707	0.0155249	ITGA2B	protein_coding
ENSG00000162736	13.9158	0.940951	0.29318	3.20946	0.00132984	0.0277795	NCSTN	protein_coding
ENSG00000160796	139.741	0.933902	0.23491	3.97557	7.02098e-05	0.00287282	NBEAL2	protein_coding
ENSG00000070413	28.9015	0.932032	0.226157	4.12118	3.76938e-05	0.00178003	DGCR2	protein_coding
ENSG00000196547	140.769	0.930184	0.196909	4.72394	2.3132e-06	0.000178579	MAN2A2	protein_coding
ENSG00000158201	9.53259	0.929752	0.2675	3.47571	0.000509502	0.0141798	ABHD3	protein_coding
ENSG00000134574	7.68347	0.929069	0.295569	3.14333	0.00167039	0.0320813	DDB2	protein_coding
ENSG00000227376	90.8183	0.927239	0.267976	3.46015	0.000539866	0.014793	FTH1P16	processed_pseudogene
ENSG00000073712	7.18325	-0.926896	0.297461	-3.11603	0.00183304	0.0340455	FERMT2	protein_coding
ENSG00000172732	12.8024	0.923769	0.290592	3.17893	0.00147821	0.0298263	MUS81	protein_coding
ENSG00000140479	350.57	0.922282	0.269745	3.41909	0.000628313	0.0162184	PCSK6	protein_coding
ENSG00000129116	7.72678	-0.920943	0.294629	-3.12577	0.0017734	0.0333389	PALLD	protein_coding
ENSG00000075399	11.2141	0.918851	0.240802	3.81579	0.000135748	0.00476352	MSTRG.36798	antisense
ENSG00000108582	33.392	0.917376	0.304723	3.01053	0.00260796	0.0425616	CPD	protein_coding
ENSG00000210117	501.702	0.917281	0.303732	3.02003	0.00252748	0.0418638	MT-TW	Mt_tRNA
ENSG00000117318	4.82283	-0.907566	0.304639	-2.97915	0.00289047	0.0453666	ID3	protein_coding
ENSG00000070182	245.421	0.90611	0.246094	3.68197	0.00023144	0.00747173	SPTB	protein_coding
ENSG00000136068	19.0874	-0.905291	0.291748	-3.10299	0.00191577	0.0346178	FLNB	protein_coding
ENSG00000135720	45.3919	-0.902909	0.250017	-3.61139	0.000304561	0.00942122	DYNC1LI2	protein_coding
ENSG00000148516	79.5481	-0.902335	0.283329	-3.18475	0.00144877	0.0296364	ZEB1	protein_coding
ENSG00000102755	8.12641	-0.899033	0.26216	-3.42933	0.000605067	0.0159875	FLT1	protein_coding
ENSG00000137076	8266.93	0.898406	0.259745	3.4588	0.000542581	0.0148216	TLN1	protein_coding
ENSG00000113273	6.5762	0.896516	0.262617	3.41377	0.000640695	0.0164872	ARSB	protein_coding
ENSG00000198780	5.70826	-0.896484	0.258643	-3.46611	0.000528053	0.0145141	FAM169A	protein_coding
ENSG00000140443	49.8943	0.891106	0.225554	3.95075	7.79058e-05	0.00306039	IGF1R	protein_coding
ENSG00000071553	27.4814	0.886536	0.195467	4.53548	5.74728e-06	0.000395538	ATP6AP1	protein_coding
ENSG00000170525	42.8981	0.884024	0.250136	3.53417	0.000409056	0.011868	PFKFB3	protein_coding
ENSG00000119661	6.48291	-0.881644	0.19172	-4.59861	4.25326e-06	0.000302083	DNAL1	protein_coding
ENSG00000115318	19.69	0.881582	0.287419	3.06724	0.00216047	0.0374336	LOXL3	protein_coding
ENSG00000197818	9.05173	0.880909	0.298934	2.94684	0.00321042	0.0479712	SLC9A8	protein_coding
ENSG00000030582	54.2954	0.880787	0.260944	3.37538	0.000737139	0.0185392	GRN	protein_coding
ENSG00000159461	186.266	0.876433	0.247382	3.54283	0.000395855	0.0116334	AMFR	protein_coding
ENSG00000170340	10.3149	0.875261	0.27297	3.20644	0.00134388	0.0279413	B3GNT2	protein_coding
ENSG00000175309	20.8789	0.875051	0.288939	3.02849	0.00245776	0.0408508	PHYKPL	protein_coding
ENSG00000088298	6.4741	0.871751	0.283291	3.07723	0.00208938	0.0365147	EDEM2	protein_coding
ENSG00000237264	104.687	0.871582	0.264011	3.30131	0.000962361	0.022425	FTH1P11	processed_pseudogene
ENSG00000198874	7.60613	0.871287	0.267059	3.26252	0.00110426	0.0245705	TYW1	protein_coding
ENSG00000249307	32.6428	-0.86992	0.294277	-2.95613	0.00311527	0.0469565	LINC01088	antisense
ENSG00000032444	19.4193	0.866149	0.265991	3.25631	0.00112872	0.0248655	PNPLA6	protein_coding
ENSG00000107738	141.929	0.861164	0.250449	3.43848	0.000585	0.0155965	C10orf54	protein_coding
ENSG00000097021	36.6584	0.860757	0.257695	3.34022	0.000837116	0.0204875	ACOT7	protein_coding
ENSG00000197746	887.299	0.860699	0.173421	4.96307	6.93883e-07	6.22252e-05	PSAP	protein_coding
ENSG00000116667	27.0627	-0.857069	0.203646	-4.20861	2.56945e-05	0.00131859	C1orf21	protein_coding
ENSG00000184887	34.8452	0.856848	0.227414	3.76778	0.000164705	0.00558112	BTBD6	protein_coding
ENSG00000166963	354.939	0.856705	0.270621	3.1657	0.00154709	0.0305904	MAP1A	protein_coding
ENSG00000116962	51.9494	0.854939	0.241178	3.54485	0.000392843	0.0115869	NID1	protein_coding
ENSG00000110917	34.3901	0.854271	0.236175	3.61711	0.000297913	0.00930451	MLEC	protein_coding
ENSG00000148143	7.0563	-0.851547	0.256998	-3.31344	0.000921572	0.0219729	ZNF462	protein_coding
ENSG00000156265	3861.03	-0.846547	0.258582	-3.2738	0.00106111	0.0239708	MAP3K7CL	protein_coding
ENSG00000178927	30.5892	0.842746	0.239205	3.52311	0.000426522	0.0122944	C17orf62	protein_coding
ENSG00000125817	27.8741	-0.842141	0.255869	-3.2913	0.000997265	0.0228189	CENPB	protein_coding
ENSG00000134686	66.5124	0.841803	0.271082	3.10534	0.00190058	0.0345059	PHC2	protein_coding
ENSG00000197324	109.858	0.83872	0.185823	4.51355	6.37516e-06	0.000419249	LRP10	protein_coding
ENSG00000139970	49.6516	0.838025	0.233492	3.58909	0.00033183	0.0100695	RTN1	protein_coding
ENSG00000257403	4.98439	-0.837658	0.207164	-4.04346	5.26691e-05	0.0023616	CTD-2547E10.3	unprocessed_pseudogene
ENSG00000188636	5.62589	-0.837638	0.283547	-2.95414	0.00313539	0.0470998	LDOC1L	protein_coding
ENSG00000177697	186.696	0.8369	0.26911	3.10988	0.00187166	0.034261	CD151	protein_coding
ENSG00000090581	9.77645	0.833722	0.259669	3.21071	0.00132406	0.0277241	GNPTG	protein_coding
ENSG00000125266	7.54458	-0.830779	0.259572	-3.20058	0.00137154	0.0284498	EFNB2	protein_coding
ENSG00000027697	66.8229	0.829754	0.26672	3.11096	0.00186482	0.0342064	IFNGR1	protein_coding
ENSG00000143815	42.7319	0.82916	0.265421	3.12394	0.00178448	0.033392	LBR	protein_coding
ENSG00000197217	14.9233	0.828814	0.268324	3.08886	0.00200928	0.0353235	ENTPD4	protein_coding
ENSG00000203485	281.673	0.827977	0.256418	3.22902	0.00124217	0.0265178	INF2	protein_coding
ENSG00000129250	82.9221	-0.825948	0.276442	-2.98779	0.00281007	0.0451442	KIF1C	protein_coding
ENSG00000167930	8.31691	0.825331	0.191241	4.31566	1.59126e-05	0.000866702	FAM234A	protein_coding
ENSG00000015532	19.6018	0.824525	0.25989	3.1726	0.00151082	0.0303462	XYLT2	protein_coding
ENSG00000159216	197.823	-0.819695	0.161499	-5.07553	3.86421e-07	3.72896e-05	RUNX1	protein_coding
ENSG00000090975	233.314	0.817721	0.266983	3.06283	0.00219258	0.0376513	PITPNM2	protein_coding
ENSG00000100979	8.58585	0.814752	0.249792	3.26172	0.00110739	0.0245784	PLTP	protein_coding
ENSG00000114268	17.2326	0.814725	0.25559	3.18763	0.00143445	0.0294112	PFKFB4	protein_coding
ENSG00000178607	32.4855	0.81131	0.203055	3.99552	6.45511e-05	0.00272898	ERN1	protein_coding
ENSG00000132383	348.765	-0.808599	0.202489	-3.99329	6.51623e-05	0.00274176	RPA1	protein_coding
ENSG00000285976	9.26136	-0.807481	0.250664	-3.22137	0.0012758	0.0270324	#N/A	#N/A
ENSG00000140199	51.7399	0.80569	0.252374	3.19245	0.00141072	0.0291265	SLC12A6	protein_coding
ENSG00000168003	12.9982	0.804526	0.260077	3.09341	0.0019787	0.035132	SLC3A2	protein_coding
ENSG00000101337	21.0502	0.79486	0.206259	3.85371	0.000116343	0.0042159	TM9SF4	protein_coding
ENSG00000020577	15.3488	-0.794431	0.252637	-3.14455	0.0016634	0.0320813	SAMD4A	protein_coding
ENSG00000103876	45.7903	0.793632	0.236624	3.35398	0.000796578	0.0197543	FAH	protein_coding
ENSG00000142856	80.4046	-0.781493	0.242392	-3.22409	0.00126375	0.0268412	ITGB3BP	protein_coding
ENSG00000266356	6.91535	-0.779585	0.2367	-3.29356	0.000989285	0.0226948	RP11-578C11.2	unprocessed_pseudogene
ENSG00000263563	22.4565	0.772541	0.263672	2.92993	0.00339043	0.0499174	UBBP4	transcribed_unprocessed_pseudogene
ENSG00000089597	21.7537	0.770883	0.194437	3.9647	7.34889e-05	0.00294182	GANAB	protein_coding
ENSG00000251136	10.4406	-0.769562	0.190991	-4.02932	5.59393e-05	0.00248315	RP11-37B2.1	lincRNA
ENSG00000126016	5.63511	-0.767081	0.246338	-3.11393	0.00184611	0.034055	AMOT	protein_coding
ENSG00000158669	14.8018	0.762901	0.194116	3.93013	8.49014e-05	0.00326301	GPAT4	protein_coding
ENSG00000100299	9.7714	0.762887	0.22156	3.44325	0.000574772	0.0155101	ARSA	protein_coding
ENSG00000104324	43.1446	0.762534	0.191842	3.97481	7.04359e-05	0.00287282	CPQ	protein_coding
ENSG00000100647	38.0345	0.756405	0.205246	3.68537	0.000228373	0.00739961	SUSD6	protein_coding
ENSG00000237877	9.70179	-0.753485	0.190266	-3.96016	7.48992e-05	0.00298186	LINC01473	lincRNA
ENSG00000135506	71.7571	0.75138	0.241914	3.10598	0.00189648	0.0345019	OS9	protein_coding
ENSG00000049246	11.7454	-0.74879	0.254705	-2.93983	0.00328393	0.0486724	PER3	protein_coding
ENSG00000137414	21.237	0.742148	0.24347	3.04821	0.00230208	0.0390782	MSTRG.79995	antisense
ENSG00000238201	185.783	-0.741505	0.243444	-3.04589	0.00231992	0.0392309	AC114752.3	lincRNA
ENSG00000117984	21.2856	0.738061	0.195694	3.7715	0.000162271	0.00551969	CTSD	protein_coding
ENSG00000109066	22.5487	0.737895	0.225855	3.26712	0.00108647	0.0242963	TMEM104	protein_coding
ENSG00000100596	35.7509	0.737148	0.217987	3.38161	0.000720622	0.018227	SPTLC2	protein_coding
ENSG00000104267	1281.27	-0.734576	0.226933	-3.23697	0.00120807	0.0260956	CA2	protein_coding
ENSG00000166503	16.3365	-0.731909	0.173045	-4.22959	2.34117e-05	0.00120843	RP11-382A20.3	protein_coding
ENSG00000188677	255.152	0.73082	0.247035	2.95836	0.00309278	0.0469214	PARVB	protein_coding
ENSG00000115307	19.5708	0.729244	0.235316	3.099	0.00194175	0.034755	AUP1	protein_coding
ENSG00000144283	58.1636	-0.72661	0.176479	-4.11727	3.83386e-05	0.0018009	PKP4	protein_coding
ENSG00000223361	55.5425	0.724752	0.242732	2.98581	0.00282828	0.0451442	FTH1P10	transcribed_processed_pseudogene
ENSG00000159363	9.91554	0.717032	0.238119	3.01124	0.00260185	0.042548	ATP13A2	protein_coding
ENSG00000137449	39.5547	0.711058	0.223596	3.18011	0.00147221	0.0297728	CPEB2	protein_coding
ENSG00000198113	10.1965	0.710934	0.234165	3.03603	0.00239715	0.0401545	TOR4A	protein_coding
ENSG00000068650	45.779	0.706213	0.237368	2.97518	0.00292819	0.0454483	ATP11A	protein_coding
ENSG00000185624	95.8586	0.706138	0.157273	4.4899	7.12582e-06	0.000458428	P4HB	protein_coding
ENSG00000204177	11.1431	-0.704239	0.229101	-3.07393	0.00211261	0.036776	BMS1P1	transcribed_unprocessed_pseudogene
ENSG00000285774	100.722	-0.701772	0.230302	-3.04718	0.00230999	0.0391376	#N/A	#N/A
ENSG00000129103	12.5129	0.695794	0.235157	2.95885	0.00308792	0.0469214	SUMF2	protein_coding
ENSG00000163596	6.00639	-0.690361	0.208833	-3.3058	0.000947057	0.0222433	ICA1L	protein_coding
ENSG00000104447	18.5543	0.689202	0.232513	2.96414	0.00303528	0.0463807	TRPS1	protein_coding
ENSG00000111885	111.617	0.684962	0.164445	4.16529	3.10959e-05	0.00155095	MAN1A1	protein_coding
ENSG00000117020	181.405	-0.684496	0.170714	-4.00961	6.08183e-05	0.00263388	AKT3	protein_coding
ENSG00000135956	40.3369	0.68025	0.169053	4.02388	5.72476e-05	0.00250367	TMEM127	protein_coding
ENSG00000109133	15.4565	0.678778	0.231348	2.93401	0.00334615	0.0493473	TMEM33	protein_coding
ENSG00000287860	10.3305	-0.667833	0.211864	-3.15218	0.00162055	0.031482	#N/A	#N/A
ENSG00000099337	40.2459	0.660617	0.215982	3.05867	0.00222324	0.0379662	KCNK6	protein_coding
ENSG00000072952	46.8	0.658038	0.181958	3.61643	0.000298692	0.00930451	MRVI1	protein_coding
ENSG00000131389	131.207	0.65717	0.153914	4.26972	1.95718e-05	0.00103428	MSTRG.62430	antisense
ENSG00000111684	6.89434	0.653505	0.191137	3.41904	0.000628423	0.0162184	LPCAT3	protein_coding
ENSG00000029534	255.03	0.653129	0.199882	3.26757	0.00108476	0.0242963	ANK1	protein_coding
ENSG00000176915	25.7146	0.64597	0.191512	3.373	0.000743529	0.018647	ANKLE2	protein_coding
ENSG00000071246	37.1056	-0.64558	0.195438	-3.30324	0.00095573	0.0223878	VASH1	protein_coding
ENSG00000162994	23.3222	-0.640803	0.211495	-3.02988	0.00244652	0.0407508	CLHC1	protein_coding
ENSG00000064999	33.1328	0.636394	0.186074	3.42011	0.000625961	0.0162184	ANKS1A	protein_coding
ENSG00000081087	22.3481	0.634377	0.163815	3.87253	0.000107713	0.00393529	OSTM1	protein_coding
ENSG00000148180	441.829	0.634276	0.213754	2.96732	0.00300404	0.0462216	GSN	protein_coding
ENSG00000107957	42.4352	-0.632061	0.211942	-2.98224	0.00286148	0.0452868	SH3PXD2A	protein_coding
ENSG00000100345	9090.31	0.630443	0.190065	3.31699	0.000909938	0.0217747	MYH9	protein_coding
ENSG00000116685	26.6179	0.629377	0.163834	3.84155	0.000122259	0.00437666	KIAA2013	protein_coding
ENSG00000197933	9.64565	-0.627228	0.163471	-3.83693	0.00012458	0.00444187	ZNF823	protein_coding
ENSG00000093010	20.5308	0.627169	0.190159	3.29814	0.000973281	0.0225021	COMT	protein_coding
ENSG00000152127	121.507	0.619589	0.178137	3.47815	0.000504879	0.0140953	MGAT5	protein_coding
ENSG00000111196	26.3542	-0.619021	0.197719	-3.13082	0.0017432	0.0329982	MAGOHB	protein_coding
ENSG00000204764	45.0064	-0.613929	0.198457	-3.09351	0.00197801	0.035132	RANBP17	protein_coding
ENSG00000183741	29.0728	-0.611712	0.193957	-3.15386	0.00161129	0.0314396	CBX6	protein_coding
ENSG00000197321	118.873	0.610988	0.184497	3.31164	0.000927492	0.0219937	MSTRG.10627	antisense
ENSG00000140564	159.798	0.610118	0.194299	3.1401	0.0016889	0.0323148	FURIN	protein_coding
ENSG00000248242	18.4056	-0.608124	0.204259	-2.97721	0.00290883	0.0453666	RP11-556I14.2	lincRNA
ENSG00000114626	129.419	0.607554	0.196783	3.08742	0.00201899	0.0354199	ABTB1	protein_coding
ENSG00000152763	35.5857	-0.607298	0.199907	-3.0379	0.00238229	0.0399811	WDR78	protein_coding
ENSG00000158769	40.0489	0.601771	0.187626	3.20729	0.0013399	0.0279239	F11R	protein_coding
ENSG00000185619	21.8467	0.600385	0.183916	3.26445	0.00109676	0.0244648	PCGF3	protein_coding
ENSG00000150760	41.2225	-0.600287	0.169516	-3.54118	0.000398349	0.0116334	DOCK1	protein_coding
ENSG00000150991	778.77	0.599564	0.201448	2.97627	0.00291781	0.0453666	UBC	protein_coding
ENSG00000143353	147.454	-0.59724	0.181744	-3.28616	0.00101562	0.0230605	LYPLAL1	protein_coding
ENSG00000167323	83.8436	0.595775	0.188306	3.16386	0.00155692	0.0307163	STIM1	protein_coding
ENSG00000166025	27.4725	-0.594185	0.191771	-3.09841	0.00194562	0.034755	AMOTL1	protein_coding
ENSG00000149781	877.895	0.591631	0.201063	2.94252	0.00325553	0.0484131	FERMT3	protein_coding
ENSG00000127603	338.529	0.586061	0.196813	2.97776	0.00290366	0.0453666	MACF1	protein_coding
ENSG00000073849	104.732	0.585578	0.182197	3.21399	0.00130905	0.0275397	ST6GAL1	protein_coding
ENSG00000092929	196.831	0.582611	0.177254	3.28686	0.0010131	0.0230605	UNC13D	protein_coding
ENSG00000160991	112.795	0.578113	0.177971	3.24835	0.00116078	0.0253828	ORAI2	protein_coding
Circular transcripts in plasma
coordinates	baseMean	log2FoldChange	lfcSE	stat	pvalue	padj	host_gene
56260703 - 56261641	10.2316	-1.23419	0.354588	-3.48064	0.00050021	0.0478701	not_annotated
28256292 - 28261458	12.154	-1.17546	0.332706	-3.53302	0.000410835	0.0436854	PAN3
79096476 - 79126375	4.70232	-1.17269	0.311454	-3.76522	0.000166405	0.0348322	ATP9B
34086064 - 34086413	5.28793	-1.16915	0.294303	-3.97259	7.10951e-05	0.034019	CAPRIN1
69935732 - 69947532	5.73656	-1.1667	0.316341	-3.68811	0.000225929	0.0360357	CD226
130955105 - 130956499	4.36535	-1.15266	0.301253	-3.82622	0.000130126	0.0348322	EPB41L2
172092824 - 172182896	3.78985	-1.1472	0.293621	-3.90708	9.3418e-05	0.0348322	DNM3
219179147 - 219211752	8.15569	-1.14322	0.275467	-4.1501	3.32327e-05	0.034019	LYPLAL1
119038238 - 119038439	7.95288	-1.13983	0.30068	-3.79083	0.000150142	0.0348322	EIF3A
52536719 - 52544371	5.15112	-1.1337	0.281467	-4.02782	5.62958e-05	0.034019	TXNDC16
57890041 - 57896932	14.1477	-1.12534	0.312432	-3.60186	0.000315948	0.0436854	SLMAP
52493611 - 52509712	6.03216	-1.11947	0.277243	-4.03786	5.39399e-05	0.034019	ZCCHC11
43814501 - 43815074	5.8143	-1.10799	0.312932	-3.54068	0.000399094	0.0436854	MFAP1
18147443 - 18147624	6.11271	-1.09356	0.293861	-3.72136	0.00019815	0.0348322	MAST3
90689540 - 90730196	5.73557	-1.09326	0.30762	-3.55394	0.000379513	0.0436854	TTC7B
176162869 - 176163891	5.7081	-1.08448	0.282686	-3.83634	0.000124882	0.0348322	RFWD2
150806271 - 150808398	7.87382	-1.08006	0.290435	-3.71878	0.000200185	0.0348322	LRBA
171337453 - 171339554	4.68743	-1.07596	0.302496	-3.55694	0.000375201	0.0436854	METTL8
67945409 - 67948306	11.9992	-1.06879	0.298018	-3.58632	0.000335375	0.0436854	BPTF
77691159 - 77693611	4.04045	-0.905337	0.258696	-3.49962	0.000465918	0.0469351	RSF1

## Sheet: PMBCL versus control
Linear transcripts in plasma
Enseml_ID	baseMean	log2FoldChange	lfcSE	stat	pvalue	padj	gene_name	biotype
ENSG00000261441	302.326	6.15172	0.855621	7.18977	6.49023e-13	3.60127e-10	RP11-217B1.2	antisense
ENSG00000275355	22.7173	5.65832	0.820209	6.89863	5.25063e-12	1.41258e-09	Metazoa_SRP	misc_RNA
ENSG00000210077	22343.6	5.60384	0.800049	7.00437	2.48103e-12	8.158e-10	MT-TV	Mt_tRNA
ENSG00000209082	779.524	5.41033	0.77311	6.99814	2.5938e-12	8.22419e-10	MT-TL1	Mt_tRNA
ENSG00000264618	25.2842	5.38133	0.7108	7.5708	3.70927e-14	5.21276e-11	RN7SL732P	misc_RNA
ENSG00000210164	1221.66	5.35653	0.793775	6.74818	1.49716e-11	3.79766e-09	MT-TG	Mt_tRNA
ENSG00000257858	359.245	5.24782	0.783085	6.70146	2.06348e-11	4.63873e-09	MTND1P24	unprocessed_pseudogene
ENSG00000263968	29.5179	5.19396	0.731136	7.10397	1.21225e-12	4.48431e-10	RN7SL381P	misc_RNA
ENSG00000244230	169.378	5.12592	0.654789	7.82835	4.94334e-15	1.4629e-11	MSTRG.95063	intergenic
ENSG00000141519	88.9457	5.05546	0.684103	7.38992	1.46922e-13	1.08698e-10	CCDC40	protein_coding
ENSG00000244642	250.221	4.97722	0.617729	8.05728	7.80101e-16	3.46287e-12	RN7SL396P	misc_RNA
ENSG00000210112	1238.75	4.94418	0.711921	6.94484	3.78883e-12	1.12124e-09	MT-TM	Mt_tRNA
ENSG00000146122	8.07044	4.92147	0.718141	6.85307	7.22829e-12	1.88743e-09	DAAM2	protein_coding
ENSG00000200558	62.6768	4.9006	0.679166	7.21561	5.36938e-13	3.17795e-10	RNA5SP429	rRNA
ENSG00000239437	48.7627	4.87091	0.67964	7.16689	7.67192e-13	3.78181e-10	RN7SL752P	misc_RNA
ENSG00000280434	2523.26	4.84674	0.698485	6.93894	3.95057e-12	1.13139e-09	RP4-671O14.6	sense_overlapping
ENSG00000206925	140.049	4.7561	0.737057	6.45282	1.09785e-10	1.68046e-08	Y_RNA	misc_RNA
ENSG00000196604	22.3703	4.71735	0.73955	6.37868	1.7862e-10	2.51713e-08	POTEF	protein_coding
ENSG00000242559	39.6151	4.71134	0.614087	7.6721	1.69202e-14	3.75543e-11	RN7SL144P	misc_RNA
ENSG00000210176	1165.34	4.68072	0.721184	6.49033	8.56497e-11	1.49098e-08	MT-TH	Mt_tRNA
ENSG00000206651	371.463	4.6805	0.724521	6.46013	1.04615e-10	1.65852e-08	Y_RNA	misc_RNA
ENSG00000240869	339.934	4.6714	0.61592	7.58443	3.33962e-14	5.21276e-11	RN7SL128P	misc_RNA
ENSG00000240233	46.9186	4.66176	0.618264	7.54007	4.69724e-14	5.21276e-11	RN7SL587P	misc_RNA
ENSG00000210184	964.34	4.64854	0.692402	6.71364	1.89829e-11	4.43499e-09	MT-TS2	Mt_tRNA
ENSG00000210191	165.675	4.64155	0.748676	6.19968	5.65765e-10	7.17552e-08	MT-TL2	Mt_tRNA
ENSG00000201861	56.1295	4.64004	0.690347	6.72132	1.80087e-11	4.32111e-09	RNA5SP298	rRNA
ENSG00000249072	3178.49	4.60155	0.706744	6.51092	7.46937e-11	1.35333e-08	RP11-777B9.5	processed_pseudogene
ENSG00000210174	90.7742	4.58682	0.762025	6.01925	1.75229e-09	1.89717e-07	MT-TR	Mt_tRNA
ENSG00000238825	91.0192	4.58414	0.718386	6.38117	1.75739e-10	2.51713e-08	RNU1-13P	snRNA
ENSG00000210140	172.478	4.54958	0.717732	6.33882	2.31525e-10	3.11436e-08	MT-TC	Mt_tRNA
ENSG00000201031	67.4321	4.53491	0.768369	5.90199	3.59138e-09	3.39194e-07	Y_RNA	misc_RNA
ENSG00000248473	45.7713	4.52058	0.801226	5.64208	1.68005e-08	1.26402e-06	CTC-338M12.2	lincRNA
ENSG00000201121	104.178	4.51015	0.729214	6.18495	6.21203e-10	7.76767e-08	RNY1P12	misc_RNA
ENSG00000201822	696.444	4.50615	0.607252	7.42057	1.1662e-13	9.41229e-11	RNA5SP149	rRNA
ENSG00000240877	34.2081	4.50264	0.679358	6.62779	3.40748e-11	7.03526e-09	RN7SL521P	misc_RNA
ENSG00000188460	73.087	4.48989	0.630163	7.12496	1.0411e-12	4.13885e-10	ACTBP11	processed_pseudogene
ENSG00000278771	3210.3	4.47539	0.551584	8.11371	4.90981e-16	3.46287e-12	Metazoa_SRP	misc_RNA
ENSG00000210154	343.923	4.44198	0.674219	6.58833	4.44801e-11	8.58466e-09	MT-TD	Mt_tRNA
ENSG00000199990	122.428	4.41028	0.694861	6.34699	2.19566e-10	2.99894e-08	MSTRG.77658	intergenic
ENSG00000229145	51.5897	4.39169	0.586038	7.49387	6.68695e-14	6.59631e-11	ACTBP1	processed_pseudogene
ENSG00000201185	1551.21	4.34844	0.59274	7.33617	2.19786e-13	1.50097e-10	RNA5SP202	rRNA
ENSG00000199523	44.0664	4.29426	0.612615	7.00971	2.38813e-12	8.15454e-10	RNA5SP226	rRNA
ENSG00000241529	97.7967	4.26999	0.571176	7.4758	7.67371e-14	6.81272e-11	RN7SL767P	misc_RNA
ENSG00000199994	281.843	4.24619	0.593785	7.15106	8.61098e-13	3.78181e-10	RNA5SP145	rRNA
ENSG00000279123	193.463	4.16975	0.726361	5.7406	9.43434e-09	7.75537e-07	RP11-424M24.3	TEC
ENSG00000178971	280.985	4.14171	0.684121	6.05406	1.41238e-09	1.58723e-07	CTC1	protein_coding
ENSG00000265078	26.5709	4.12805	0.639394	6.45619	1.07374e-10	1.6724e-08	RN7SL664P	misc_RNA
ENSG00000199415	67.6687	4.10783	0.574857	7.14583	8.94549e-13	3.78181e-10	RNA5SP370	rRNA
ENSG00000232196	188.684	4.08572	0.699091	5.84433	5.08619e-09	4.65518e-07	MTRNR2L4	protein_coding
ENSG00000263740	1522.24	4.05847	0.554623	7.31753	2.52576e-13	1.60169e-10	RN7SL4P	misc_RNA
ENSG00000260792	81.7462	4.05659	0.602176	6.73655	1.62187e-11	3.99972e-09	RP11-982M15.8	lincRNA
ENSG00000270188	163.337	4.05099	0.671438	6.0333	1.60649e-09	1.78281e-07	MTRNR2L11	protein_coding
ENSG00000201413	117.524	4.04228	0.743046	5.44014	5.32379e-08	3.28226e-06	RNA5SP141	rRNA
ENSG00000230387	53.933	4.02253	0.674294	5.96555	2.43812e-09	2.45973e-07	RP4-737E23.2	lincRNA
ENSG00000254824	25.9326	4.01923	0.678356	5.92496	3.12374e-09	3.01441e-07	RP11-37O16.8	processed_pseudogene
ENSG00000167244	55.016	-3.94175	0.61966	-6.36115	2.00249e-10	2.77783e-08	IGF2	protein_coding
ENSG00000239899	84.9453	3.93473	0.568487	6.92142	4.47149e-12	1.24056e-09	RN7SL674P	misc_RNA
ENSG00000201470	351.301	3.89232	0.717699	5.42332	5.85011e-08	3.50927e-06	RNY4P7	misc_RNA
ENSG00000249860	24.4649	3.8871	0.740549	5.24894	1.52976e-07	7.54512e-06	MTRNR2L5	protein_coding
ENSG00000100003	4.55771	3.87208	0.740705	5.22756	1.71766e-07	8.11136e-06	SEC14L2	protein_coding
ENSG00000269028	105061	3.86819	0.647908	5.97029	2.36837e-09	2.41683e-07	MTRNR2L12	protein_coding
ENSG00000207032	34.0554	3.85689	0.745583	5.17299	2.30379e-07	1.01756e-05	Y_RNA	misc_RNA
ENSG00000239224	91.7551	3.83977	0.573134	6.69959	2.08999e-11	4.63873e-09	RN7SL546P	misc_RNA
ENSG00000280441	49.4268	3.7774	0.628334	6.01177	1.83512e-09	1.96292e-07	CH507-528H12.1	lincRNA
ENSG00000270722	1115.3	3.76033	0.710916	5.28942	1.22705e-07	6.37586e-06	U1	snRNA
ENSG00000256222	824.847	3.73642	0.64829	5.76351	8.23818e-09	6.96558e-07	MTRNR2L3	protein_coding
ENSG00000080854	101.443	3.69122	0.573326	6.43826	1.2085e-10	1.78817e-08	IGSF9B	protein_coding
ENSG00000199677	298.508	3.68913	0.709994	5.196	2.03626e-07	9.27073e-06	Y_RNA	misc_RNA
ENSG00000256618	12687.3	3.68102	0.612911	6.00579	1.90397e-09	2.01232e-07	MTRNR2L1	protein_coding
ENSG00000212569	440.46	3.67666	0.710958	5.17141	2.32328e-07	1.02109e-05	Y_RNA	misc_RNA
ENSG00000206669	72.9331	3.67125	0.734588	4.9977	5.80176e-07	2.07694e-05	Y_RNA	misc_RNA
ENSG00000212409	83.8304	3.62704	0.688618	5.26714	1.38568e-07	6.98979e-06	RNY4P18	misc_RNA
ENSG00000201321	128.191	3.62593	0.64488	5.62264	1.88059e-08	1.37982e-06	RNA5S9	rRNA
ENSG00000252487	80.0524	3.6238	0.76291	4.74997	2.03444e-06	5.64429e-05	RNY4P20	misc_RNA
ENSG00000278890	29.6063	3.58104	0.575488	6.22261	4.88953e-10	6.29119e-08	LL22NC03-27C5.1	lincRNA
ENSG00000141505	111.935	3.57327	0.55451	6.44402	1.16347e-10	1.75072e-08	MSTRG.37224	antisense
ENSG00000103175	11.3801	3.57327	0.499066	7.1599	8.0735e-13	3.78181e-10	WFDC1	protein_coding
ENSG00000201644	2016.95	3.52316	0.654299	5.38463	7.25924e-08	4.26805e-06	Y_RNA	misc_RNA
ENSG00000266179	111.278	3.52236	0.608589	5.78775	7.13361e-09	6.33322e-07	RP11-1113L8.6	processed_pseudogene
ENSG00000199580	224.063	3.51296	0.678976	5.1739	2.29255e-07	1.01756e-05	Y_RNA	misc_RNA
ENSG00000201098	2739.39	3.51166	0.607036	5.78493	7.25412e-09	6.37644e-07	RNY1	misc_RNA
ENSG00000200090	83.3577	3.47473	0.695971	4.99264	5.95604e-07	2.10572e-05	Y_RNA	misc_RNA
ENSG00000256892	131.277	3.47071	0.605177	5.73504	9.74912e-09	7.94061e-07	MTRNR2L7	protein_coding
ENSG00000130600	105.132	-3.46839	0.536715	-6.46225	1.03157e-10	1.65852e-08	H19	processed_transcript
ENSG00000265735	527.769	3.45739	0.525369	6.58089	4.67654e-11	8.83369e-09	RN7SL5P	misc_RNA
ENSG00000202536	127.571	3.42454	0.715516	4.78611	1.70046e-06	4.86989e-05	Y_RNA	misc_RNA
ENSG00000199357	41.9894	3.40522	0.714859	4.76349	1.90275e-06	5.32891e-05	Y_RNA	misc_RNA
ENSG00000271043	133.672	3.38476	0.61542	5.49991	3.7998e-08	2.44454e-06	MTRNR2L2	processed_pseudogene
ENSG00000201498	25.525	3.32422	0.644429	5.1584	2.4907e-07	1.06823e-05	Y_RNA	misc_RNA
ENSG00000252316	1004.01	3.31359	0.663319	4.99548	5.86899e-07	2.09256e-05	RNY4	misc_RNA
ENSG00000255823	74571.9	3.28295	0.633769	5.18003	2.21847e-07	9.94728e-06	MTRNR2L8	protein_coding
ENSG00000163359	74.1525	3.25593	0.457236	7.1209	1.07224e-12	4.13885e-10	COL6A3	protein_coding
ENSG00000210195	1122.59	3.24938	0.580106	5.60136	2.12682e-08	1.53512e-06	MT-TT	Mt_tRNA
ENSG00000199550	42.4976	3.23518	0.61717	5.24196	1.58879e-07	7.75014e-06	Y_RNA	misc_RNA
ENSG00000105556	59.652	3.15153	0.530164	5.94445	2.77389e-09	2.70622e-07	MIER2	protein_coding
ENSG00000200291	3945.05	3.10276	0.682139	4.54857	5.4011e-06	0.000116386	Y_RNA	misc_RNA
ENSG00000270307	40.0696	3.09591	0.554605	5.58218	2.37522e-08	1.67359e-06	MTATP6P2	processed_pseudogene
ENSG00000256045	10374.6	3.08115	0.610036	5.05076	4.40051e-07	1.66956e-05	MTRNR2L10	protein_coding
ENSG00000163631	13.2701	-3.0784	0.687359	-4.47859	7.51367e-06	0.000147498	ALB	protein_coding
ENSG00000199751	30.9965	3.06089	0.744475	4.11148	3.93125e-05	0.000480555	Y_RNA	misc_RNA
ENSG00000231609	20.8066	3.05086	0.745772	4.09087	4.2976e-05	0.000507368	AC009501.4	antisense
ENSG00000159713	5.13468	-3.05041	0.556773	-5.47873	4.28397e-08	2.71665e-06	TPPP3	protein_coding
ENSG00000177469	85.9564	-3.01178	0.459269	-6.55777	5.46175e-11	1.0102e-08	PTRF	protein_coding
ENSG00000200795	22.8857	2.99933	0.603051	4.97359	6.57251e-07	2.27933e-05	RNU4-1	snRNA
ENSG00000100985	26.0665	2.97064	0.644379	4.61008	4.02505e-06	9.50382e-05	MMP9	protein_coding
ENSG00000165757	93.1249	-2.94225	0.411318	-7.15322	8.47639e-13	3.78181e-10	KIAA1462	protein_coding
ENSG00000198753	26.2004	2.92804	0.441668	6.62949	3.36843e-11	7.03526e-09	PLXNB3	protein_coding
ENSG00000166923	17.747	2.92564	0.640029	4.5711	4.85174e-06	0.000108498	GREM1	protein_coding
ENSG00000257335	20.2076	2.91735	0.586856	4.97115	6.65558e-07	2.29915e-05	MGAM	protein_coding
ENSG00000206659	402.545	2.91019	0.659069	4.41561	1.00725e-05	0.000179206	Y_RNA	misc_RNA
ENSG00000105205	11.3918	-2.90481	0.626744	-4.63476	3.57358e-06	8.69212e-05	MSTRG.46534	antisense
ENSG00000276168	256709	2.89313	0.445063	6.50049	8.00566e-11	1.42149e-08	RN7SL1	misc_RNA
ENSG00000110092	39.298	-2.89094	0.414157	-6.98029	2.94578e-12	9.01815e-10	CCND1	protein_coding
ENSG00000202538	149.254	2.88152	0.676431	4.25988	2.04536e-05	0.000293068	MSTRG.23279	intergenic
ENSG00000100453	10.554	-2.87985	0.522214	-5.5147	3.49377e-08	2.31476e-06	GZMB	protein_coding
ENSG00000163945	25.7522	2.87575	0.505799	5.68555	1.30392e-08	9.97949e-07	UVSSA	protein_coding
ENSG00000200332	43.1176	2.87433	0.711933	4.03736	5.40563e-05	0.000599596	Y_RNA	misc_RNA
ENSG00000211829	7.4159	-2.86697	0.541463	-5.29487	1.191e-07	6.25661e-06	TRDC	protein_coding
ENSG00000207061	32.8428	2.85239	0.685779	4.15934	3.19162e-05	0.000410655	Y_RNA	misc_RNA
ENSG00000187537	28.1369	2.84876	0.505733	5.63293	1.77177e-08	1.32183e-06	POTEG	protein_coding
ENSG00000099260	10.6547	-2.83403	0.527765	-5.36986	7.87987e-08	4.51338e-06	PALMD	protein_coding
ENSG00000171992	94.5144	-2.78617	0.456039	-6.1095	9.99449e-10	1.19907e-07	SYNPO	protein_coding
ENSG00000077454	45.6482	2.71232	0.476671	5.69012	1.26948e-08	9.86203e-07	LRCH4	protein_coding
ENSG00000200314	460.103	2.69762	0.604279	4.46419	8.03728e-06	0.000153452	Y_RNA	misc_RNA
ENSG00000201955	1110.8	2.68244	0.635635	4.2201	2.44194e-05	0.000337688	RNY3P1	misc_RNA
ENSG00000137959	29.3991	-2.65672	0.494536	-5.37215	7.78021e-08	4.48524e-06	IFI44L	protein_coding
ENSG00000183779	6.77626	-2.65596	0.56707	-4.68365	2.81805e-06	7.29406e-05	MSTRG.91228	antisense
ENSG00000125968	5.15425	-2.64509	0.535097	-4.94319	7.68527e-07	2.59429e-05	ID1	protein_coding
ENSG00000159450	37.3598	2.63805	0.549918	4.79716	1.6093e-06	4.72895e-05	TCHH	protein_coding
ENSG00000254132	93.7785	2.60991	0.488304	5.34485	9.04929e-08	4.99003e-06	MTND6P3	processed_pseudogene
ENSG00000200494	377.367	2.60932	0.584049	4.46763	7.909e-06	0.000152096	Y_RNA	misc_RNA
ENSG00000163508	5.46561	-2.58386	0.555041	-4.65526	3.23572e-06	8.02423e-05	EOMES	protein_coding
ENSG00000162551	50.4504	2.56383	0.57615	4.44993	8.5897e-06	0.000161566	ALPL	protein_coding
ENSG00000253676	32.6804	2.56123	0.508016	5.04163	4.61584e-07	1.72941e-05	TAGLN2P1	processed_pseudogene
ENSG00000162817	51.3809	-2.5543	0.440955	-5.79266	6.92816e-09	6.21295e-07	C1orf115	protein_coding
ENSG00000174059	12.6728	-2.55065	0.486938	-5.23814	1.62206e-07	7.78414e-06	CD34	protein_coding
ENSG00000142002	89.7275	2.54104	0.491763	5.16722	2.37607e-07	1.03406e-05	DPP9	protein_coding
ENSG00000198868	48.2344	2.52394	0.585319	4.31207	1.61734e-05	0.000247565	MTND4LP30	processed_pseudogene
ENSG00000210100	1253.29	2.52299	0.533353	4.73042	2.24052e-06	6.08297e-05	MT-TI	Mt_tRNA
ENSG00000137033	5.2151	-2.5111	0.668269	-3.75762	0.00017154	0.00136586	IL33	protein_coding
ENSG00000112782	11.2339	-2.50035	0.501862	-4.98215	6.28816e-07	2.19788e-05	MSTRG.81493	antisense
ENSG00000179921	6.30395	-2.49785	0.471231	-5.30069	1.15364e-07	6.16987e-06	GPBAR1	protein_coding
ENSG00000178175	9.681	-2.48658	0.466982	-5.32479	1.01069e-07	5.47127e-06	ZNF366	protein_coding
ENSG00000113657	12.5015	-2.47852	0.470998	-5.26227	1.42291e-07	7.09695e-06	DPYSL3	protein_coding
ENSG00000166750	86.0484	-2.4634	0.403956	-6.0982	1.0727e-09	1.26979e-07	SLFN5	protein_coding
ENSG00000094963	7.18768	-2.4425	0.658326	-3.71016	0.000207125	0.00157769	FMO2	protein_coding
ENSG00000207142	1013.74	2.44236	0.592025	4.12544	3.70029e-05	0.000461238	Y_RNA	misc_RNA
ENSG00000198574	4.84532	-2.44021	0.531396	-4.59208	4.38859e-06	0.000101278	SH2D1B	protein_coding
ENSG00000213463	10.54	-2.43225	0.457582	-5.31544	1.06401e-07	5.72504e-06	SYNJ2BP	protein_coding
ENSG00000166927	28.6449	-2.42699	0.449482	-5.39954	6.68138e-08	3.95448e-06	MS4A7	protein_coding
ENSG00000157554	48.1846	-2.41904	0.432155	-5.59762	2.1732e-08	1.54673e-06	MSTRG.59450	antisense
ENSG00000275620	42.6339	2.41526	0.654396	3.69083	0.000223522	0.00166636	FLJ16779	antisense
ENSG00000134755	11.8451	2.38224	0.546696	4.35753	1.31537e-05	0.000216477	DSC2	protein_coding
ENSG00000205976	101.507	2.37516	0.596778	3.97997	6.89233e-05	0.000713171	RP11-404K5.2	unprocessed_pseudogene
ENSG00000074370	640.909	2.37497	0.355745	6.67603	2.45494e-11	5.31585e-09	ATP2A3	protein_coding
ENSG00000132622	7.70179	-2.36501	0.523814	-4.51498	6.33227e-06	0.00013127	HSPA12B	protein_coding
ENSG00000244921	47.2285	2.36466	0.448092	5.27717	1.31196e-07	6.694e-06	MTCYBP18	processed_pseudogene
ENSG00000153823	9.94682	-2.36228	0.480844	-4.91278	8.97948e-07	2.92014e-05	PID1	protein_coding
ENSG00000202354	6642.45	2.35976	0.586738	4.02182	5.77494e-05	0.000627539	RNY3	misc_RNA
ENSG00000065054	163.887	-2.35731	0.462656	-5.09517	3.48425e-07	1.39339e-05	MSTRG.33542	antisense
ENSG00000210082	2.80875e+06	2.32943	0.698626	3.33431	0.000855118	0.0042964	MT-RNR2	Mt_rRNA
ENSG00000130300	5.2845	-2.32823	0.50622	-4.59924	4.2403e-06	9.95909e-05	PLVAP	protein_coding
ENSG00000178977	25.311	2.31861	0.584941	3.96384	7.37551e-05	0.000746633	LINC00324	lincRNA
ENSG00000046889	7.38329	-2.31448	0.529466	-4.37135	1.23483e-05	0.000207628	PREX2	protein_coding
ENSG00000077984	49.3175	2.31293	0.383555	6.03023	1.63725e-09	1.79451e-07	CST7	protein_coding
ENSG00000196924	8995.79	2.30966	0.349056	6.61688	3.66857e-11	7.40217e-09	FLNA	protein_coding
ENSG00000218418	14.2375	2.30241	0.498504	4.61864	3.86261e-06	9.19362e-05	RP11-296E7.1	processed_pseudogene
ENSG00000111335	36.7976	-2.30188	0.430886	-5.3422	9.1827e-08	5.00147e-06	OAS2	protein_coding
ENSG00000018408	25.3137	-2.28452	0.477308	-4.78625	1.69923e-06	4.86989e-05	WWTR1	protein_coding
ENSG00000064042	10.8029	-2.26783	0.535136	-4.23786	2.2566e-05	0.000315498	LIMCH1	protein_coding
ENSG00000132465	10.0839	-2.26336	0.49428	-4.5791	4.66985e-06	0.000105762	JCHAIN	protein_coding
ENSG00000136068	19.0874	-2.25899	0.415497	-5.43683	5.42357e-08	3.30698e-06	FLNB	protein_coding
ENSG00000197077	5.82112	-2.25784	0.447843	-5.04159	4.61669e-07	1.72941e-05	KIAA1671	protein_coding
ENSG00000008516	41.1166	2.25513	0.578363	3.89917	9.65228e-05	0.000911627	MMP25	protein_coding
ENSG00000157510	6.86308	-2.25483	0.54081	-4.16936	3.0545e-05	0.000395305	AFAP1L1	protein_coding
ENSG00000076067	22.4659	-2.25374	0.436313	-5.16543	2.39887e-07	1.03889e-05	RBMS2	protein_coding
ENSG00000225901	48.5302	2.25173	0.569747	3.95216	7.74481e-05	0.000770003	MTND2P9	unprocessed_pseudogene
ENSG00000210049	30.7996	2.24999	0.641898	3.50522	0.00045623	0.00274047	MT-TF	Mt_tRNA
ENSG00000168386	11.3379	-2.24203	0.437548	-5.12407	2.99003e-07	1.24044e-05	MSTRG.64649	antisense
ENSG00000174450	445.864	2.24155	0.571754	3.92048	8.83746e-05	0.000857952	GOLGA6L2	protein_coding
ENSG00000186815	27.3552	2.23215	0.349887	6.37964	1.77503e-10	2.51713e-08	TPCN1	protein_coding
ENSG00000229644	10.9727	2.22886	0.545671	4.08462	4.41496e-05	0.000518466	NAMPTP1	processed_pseudogene
ENSG00000189056	17.4015	2.22824	0.715111	3.11594	0.00183357	0.00731257	RELN	protein_coding
ENSG00000261649	113.088	2.21067	0.588944	3.75362	0.000174301	0.00137919	GOLGA6L7P	protein_coding
ENSG00000115461	21.9357	-2.20892	0.519845	-4.24919	2.14541e-05	0.000303073	IGFBP5	protein_coding
ENSG00000186522	8.81133	-2.18492	0.488074	-4.47663	7.58317e-06	0.000148289	SEPT10	protein_coding
ENSG00000270225	34.974	2.18212	0.541684	4.0284	5.61584e-05	0.000614008	MTCO2P22	processed_pseudogene
ENSG00000198844	6.39879	-2.18055	0.550941	-3.95786	7.56254e-05	0.000761085	ARHGEF15	protein_coding
ENSG00000108798	38.7397	-2.17872	0.395444	-5.50957	3.59717e-08	2.36561e-06	ABI3	protein_coding
ENSG00000127329	4.33383	-2.1762	0.594636	-3.65972	0.00025249	0.00181949	MSTRG.21867	antisense
ENSG00000136295	141.113	2.17404	0.362509	5.9972	2.00745e-09	2.07234e-07	TTYH3	protein_coding
ENSG00000047849	72.6484	-2.17202	0.356997	-6.08414	1.1712e-09	1.36794e-07	MAP4	protein_coding
ENSG00000154240	7.15208	-2.16449	0.500311	-4.32628	1.51646e-05	0.000238709	CEP112	protein_coding
ENSG00000221866	12.3735	2.16286	0.44701	4.8385	1.30824e-06	4.03282e-05	MSTRG.89029	antisense
ENSG00000073861	16.5451	-2.16193	0.457971	-4.72067	2.35067e-06	6.32401e-05	TBX21	protein_coding
ENSG00000123700	10.5399	2.15791	0.506764	4.25822	2.0606e-05	0.00029459	KCNJ2	protein_coding
ENSG00000211459	393237	2.15445	0.700435	3.07588	0.00209885	0.00804561	MT-RNR1	Mt_rRNA
ENSG00000131016	15.8643	-2.14678	0.501233	-4.283	1.8439e-05	0.000272865	AKAP12	protein_coding
ENSG00000134539	9.45768	-2.14285	0.460231	-4.65602	3.22376e-06	8.02423e-05	KLRD1	protein_coding
ENSG00000089127	32.5313	-2.14211	0.436813	-4.90396	9.39254e-07	3.01036e-05	OAS1	protein_coding
ENSG00000158186	5.3268	-2.12827	0.561819	-3.78819	0.000151752	0.00126621	MRAS	protein_coding
ENSG00000196839	9.84257	-2.12548	0.541168	-3.92757	8.58075e-05	0.000836223	ADA	protein_coding
ENSG00000168309	52.8492	-2.12406	0.474118	-4.48003	7.46311e-06	0.000147239	FAM107A	protein_coding
ENSG00000030419	6.68139	-2.1231	0.503088	-4.22013	2.44162e-05	0.000337688	IKZF2	protein_coding
ENSG00000214897	39.6963	2.12309	0.569956	3.72501	0.000195305	0.00150645	U82695.5	protein_coding
ENSG00000127124	18.6683	-2.10979	0.462186	-4.5648	4.99968e-06	0.000110416	HIVEP3	protein_coding
ENSG00000088053	18.4861	2.10799	0.393251	5.36041	8.30317e-08	4.66554e-06	GP6	protein_coding
ENSG00000242992	47.2979	2.10791	0.483215	4.36225	1.28729e-05	0.000213618	FTH1P4	processed_pseudogene
ENSG00000286171	38.8378	2.1079	0.576562	3.65599	0.000256192	0.00183721	#N/A	#N/A
ENSG00000196083	13.6596	2.10725	0.593655	3.54962	0.000385793	0.00245893	IL1RAP	protein_coding
ENSG00000116016	68.7516	-2.10031	0.43504	-4.82785	1.38013e-06	4.21057e-05	MSTRG.49501	antisense
ENSG00000111331	38.8148	-2.08542	0.442912	-4.70844	2.49623e-06	6.61539e-05	OAS3	protein_coding
ENSG00000163564	9.62313	-2.08289	0.457254	-4.55522	5.23317e-06	0.000114434	PYHIN1	protein_coding
ENSG00000137364	9.41971	-2.07847	0.414467	-5.01481	5.30867e-07	1.92919e-05	TPMT	protein_coding
ENSG00000203485	281.673	2.07454	0.319958	6.48379	8.94472e-11	1.51888e-08	INF2	protein_coding
ENSG00000140105	148.664	-2.07079	0.336605	-6.15198	7.65227e-10	9.30642e-08	WARS	protein_coding
ENSG00000167083	5.42285	-2.06675	0.51056	-4.048	5.16561e-05	0.000583464	GNGT2	protein_coding
ENSG00000118971	38.978	-2.06218	0.361553	-5.70368	1.1725e-08	9.37788e-07	CCND2	protein_coding
ENSG00000123094	4.09958	-2.06099	0.5334	-3.86388	0.0001116	0.00101619	RASSF8	protein_coding
ENSG00000118520	13.0448	2.05957	0.587683	3.50456	0.000457355	0.00274166	ARG1	protein_coding
ENSG00000179144	96.6449	-2.05593	0.393903	-5.21937	1.79535e-07	8.38899e-06	GIMAP7	protein_coding
ENSG00000138119	29.125	-2.05545	0.464506	-4.42503	9.64307e-06	0.000175148	MSTRG.13046	antisense
ENSG00000115590	34.7605	2.05514	0.492119	4.17612	2.96528e-05	0.000388292	IL1R2	protein_coding
ENSG00000107890	9.49961	-2.05496	0.47427	-4.33289	1.47163e-05	0.000233723	ANKRD26	protein_coding
ENSG00000008517	31.2632	-2.04975	0.458352	-4.472	7.74928e-06	0.000150312	IL32	protein_coding
ENSG00000234127	7.6919	-2.04904	0.406774	-5.03729	4.72162e-07	1.75388e-05	TRIM26	protein_coding
ENSG00000175899	25.7013	-2.04576	0.47323	-4.32298	1.53938e-05	0.000240559	A2M	protein_coding
ENSG00000136193	27.9938	-2.04274	0.437588	-4.66817	3.0389e-06	7.66459e-05	SCRN1	protein_coding
ENSG00000111077	10.8092	-2.03484	0.513696	-3.96118	7.45797e-05	0.000753264	TNS2	protein_coding
ENSG00000070182	245.421	2.03171	0.307328	6.61089	3.82007e-11	7.53658e-09	SPTB	protein_coding
ENSG00000185477	22.9804	-2.03085	0.452474	-4.48832	7.17872e-06	0.000143542	GPRIN3	protein_coding
ENSG00000105426	69.4879	2.02937	0.439194	4.62067	3.825e-06	9.1286e-05	PTPRS	protein_coding
ENSG00000123358	6.34616	-2.02789	0.509275	-3.9819	6.83656e-05	0.000709054	NR4A1	protein_coding
ENSG00000088808	7.13908	-2.02681	0.463226	-4.37543	1.21196e-05	0.000205594	PPP1R13B	protein_coding
ENSG00000075618	9.24555	-2.02126	0.459664	-4.39725	1.09632e-05	0.000190472	FSCN1	protein_coding
ENSG00000101347	264.214	-2.01964	0.341972	-5.90585	3.50842e-09	3.34922e-07	SAMHD1	protein_coding
ENSG00000161940	16.6703	-2.0168	0.508384	-3.96708	7.27592e-05	0.00073908	BCL6B	protein_coding
ENSG00000020633	40.66	-2.01422	0.384083	-5.24422	1.56942e-07	7.69795e-06	RUNX3	protein_coding
ENSG00000145287	92.9517	-2.01274	0.365945	-5.50012	3.79538e-08	2.44454e-06	PLAC8	protein_coding
ENSG00000106605	25.0928	-2.0119	0.397075	-5.06679	4.04575e-07	1.5549e-05	BLVRA	protein_coding
ENSG00000203883	4.51129	-2.01108	0.554001	-3.63009	0.000283319	0.00197589	SOX18	protein_coding
ENSG00000148180	441.829	2.0108	0.266606	7.54221	4.62065e-14	5.21276e-11	GSN	protein_coding
ENSG00000145555	13.0538	-2.00848	0.45438	-4.42026	9.85844e-06	0.000177153	MYO10	protein_coding
ENSG00000124785	7.65789	-2.00453	0.528267	-3.79454	0.000147916	0.00124574	NRN1	protein_coding
ENSG00000113272	6.89024	-2.00039	0.472492	-4.23371	2.2987e-05	0.000320878	MSTRG.78155	antisense
ENSG00000137076	8266.93	2.00028	0.323739	6.17868	6.46413e-10	7.97063e-08	TLN1	protein_coding
ENSG00000165140	7.58929	-2.00014	0.407951	-4.90289	9.44363e-07	3.01585e-05	FBP1	protein_coding
ENSG00000128567	7.28966	-1.99872	0.527858	-3.78647	0.000152802	0.00127378	PODXL	protein_coding
ENSG00000251322	12.4328	-1.99846	0.521314	-3.83352	0.000126324	0.00111815	SHANK3	protein_coding
ENSG00000181409	16.0444	1.99501	0.475943	4.1917	2.76872e-05	0.000368527	AATK	protein_coding
ENSG00000135108	9.7068	-1.9914	0.463182	-4.29938	1.71276e-05	0.000258603	FBXO21	protein_coding
ENSG00000075234	7.78531	-1.99108	0.454469	-4.38112	1.18072e-05	0.000201584	TTC38	protein_coding
ENSG00000106066	21.5917	-1.9894	0.624624	-3.18496	0.00144775	0.00622127	CPVL	protein_coding
ENSG00000204287	90.354	-1.98882	0.362785	-5.48209	4.20321e-08	2.68461e-06	HLA-DRA	protein_coding
ENSG00000108405	99.4512	1.98726	0.326741	6.08207	1.18643e-09	1.36794e-07	P2RX1	protein_coding
ENSG00000117228	66.0744	-1.98518	0.430507	-4.61125	4.00263e-06	9.47608e-05	GBP1	protein_coding
ENSG00000151651	41.8692	1.9828	0.591142	3.35418	0.000796016	0.0040992	ADAM8	protein_coding
ENSG00000197651	36.1258	1.97845	0.60826	3.25263	0.00114341	0.00523527	CCER1	protein_coding
ENSG00000116791	5.25256	-1.9738	0.489723	-4.03043	5.56738e-05	0.0006108	CRYZ	protein_coding
ENSG00000156299	24.1194	-1.97365	0.456671	-4.32181	1.54757e-05	0.000241041	TIAM1	protein_coding
ENSG00000100427	32.3914	1.97002	0.366189	5.37981	7.45657e-08	4.35523e-06	MLC1	protein_coding
ENSG00000109686	7.59848	-1.96999	0.437824	-4.49952	6.81077e-06	0.000137736	SH3D19	protein_coding
ENSG00000124942	610.356	-1.96934	0.362631	-5.43069	5.6135e-08	3.39025e-06	AHNAK	protein_coding
ENSG00000018280	52.8701	1.96225	0.521095	3.76563	0.00016613	0.0013385	SLC11A1	protein_coding
ENSG00000154783	12.7298	-1.95621	0.519929	-3.76246	0.00016825	0.0013489	FGD5	protein_coding
ENSG00000081059	54.7752	-1.95085	0.507261	-3.84585	0.000120134	0.00107841	MSTRG.77363	antisense
ENSG00000166411	21.6219	-1.94687	0.364364	-5.3432	9.13198e-08	5.00147e-06	IDH3A	protein_coding
ENSG00000135720	45.3919	-1.94447	0.340312	-5.71378	1.10497e-08	8.91809e-07	DYNC1LI2	protein_coding
ENSG00000117226	15.6751	-1.94324	0.43136	-4.50492	6.6399e-06	0.000136141	GBP3	protein_coding
ENSG00000115607	14.2083	1.9432	0.473539	4.10358	4.0681e-05	0.000489653	IL18RAP	protein_coding
ENSG00000132688	18.4771	-1.93647	0.454594	-4.25977	2.04635e-05	0.000293068	NES	protein_coding
ENSG00000120738	12.8704	-1.93219	0.54477	-3.54679	0.00038995	0.00247461	EGR1	protein_coding
ENSG00000162623	11.7967	-1.92952	0.458581	-4.20758	2.58118e-05	0.000349858	TYW3	protein_coding
ENSG00000103876	45.7903	1.92761	0.297391	6.48173	9.06743e-11	1.51888e-08	FAH	protein_coding
ENSG00000005961	2594.09	1.9253	0.342135	5.62733	1.83023e-08	1.35407e-06	ITGA2B	protein_coding
ENSG00000151726	145.705	1.92512	0.401492	4.79493	1.62734e-06	4.73688e-05	ACSL1	protein_coding
ENSG00000169744	9.90152	-1.92505	0.505174	-3.81067	0.000138588	0.00119921	LDB2	protein_coding
ENSG00000213763	22.8495	1.9189	0.399135	4.80764	1.52726e-06	4.54999e-05	ACTBP2	processed_pseudogene
ENSG00000169641	14.8108	-1.91759	0.407254	-4.70858	2.49444e-06	6.61539e-05	LUZP1	protein_coding
ENSG00000165802	9.69293	-1.91702	0.508023	-3.77348	0.000160986	0.00131484	NSMF	protein_coding
ENSG00000281383	10.9856	1.91235	0.444548	4.30178	1.69429e-05	0.000256737	CH507-513H4.5	lincRNA
ENSG00000182809	11.0583	-1.90857	0.442018	-4.31785	1.57555e-05	0.000242002	MSTRG.30276	antisense
ENSG00000167100	135.924	1.90716	0.344126	5.54204	2.9897e-08	2.02615e-06	SAMD14	protein_coding
ENSG00000200521	36.6812	1.90626	0.76792	2.48237	0.013051	0.0320251	Y_RNA	misc_RNA
ENSG00000175445	10.0899	-1.90273	0.655896	-2.90097	0.00372012	0.0123651	MSTRG.90681	antisense
ENSG00000274618	7.21177	-1.89717	0.390633	-4.85665	1.1939e-06	3.7322e-05	MSTRG.80265	antisense
ENSG00000105974	15.776	-1.89501	0.341022	-5.55685	2.74685e-08	1.9052e-06	CAV1	protein_coding
ENSG00000166068	6.90653	-1.8927	0.483451	-3.91499	9.04095e-05	0.000868675	SPRED1	protein_coding
ENSG00000182718	142.771	-1.89053	0.369938	-5.1104	3.21482e-07	1.30796e-05	ANXA2	protein_coding
ENSG00000173482	6.67129	-1.88962	0.569076	-3.32051	0.000898524	0.00444159	PTPRM	protein_coding
ENSG00000062282	7.2563	1.8871	0.580373	3.25152	0.00114788	0.00525034	DGAT2	protein_coding
ENSG00000040933	37.1303	-1.8844	0.402968	-4.67631	2.92088e-06	7.45149e-05	INPP4A	protein_coding
ENSG00000111961	17.5584	-1.88394	0.380668	-4.94905	7.4578e-07	2.52711e-05	SASH1	protein_coding
ENSG00000114853	26.1177	1.8839	0.542371	3.47344	0.000513823	0.0029718	ZBTB47	protein_coding
ENSG00000166523	37.3522	1.88103	0.609259	3.08741	0.00201911	0.00783123	CLEC4E	protein_coding
ENSG00000104067	14.6296	-1.88028	0.485793	-3.87054	0.000108595	0.000993921	TJP1	protein_coding
ENSG00000110799	136.962	1.87818	0.358975	5.23208	1.67614e-07	8.0004e-06	VWF	protein_coding
ENSG00000137441	6.41779	-1.8772	0.533513	-3.51856	0.000433893	0.00266581	FGFBP2	protein_coding
ENSG00000005102	4.22034	-1.87383	0.578	-3.24192	0.00118726	0.00537781	MEOX1	protein_coding
ENSG00000140968	87.3435	-1.87344	0.436812	-4.2889	1.7956e-05	0.000268045	MSTRG.36482	antisense
ENSG00000221963	52.0455	-1.87136	0.37307	-5.01612	5.27268e-07	1.92637e-05	APOL6	protein_coding
ENSG00000177697	186.696	1.87073	0.336347	5.5619	2.66855e-08	1.86547e-06	CD151	protein_coding
ENSG00000103184	76.1191	1.86993	0.37667	4.96437	6.89242e-07	2.36258e-05	SEC14L5	protein_coding
ENSG00000213203	22.1388	-1.86933	0.349572	-5.34748	8.91865e-08	4.97986e-06	GIMAP1	protein_coding
ENSG00000143436	12.0813	-1.86839	0.432653	-4.31845	1.57128e-05	0.000241765	MRPL9	protein_coding
ENSG00000186174	34.9784	-1.86802	0.428408	-4.36037	1.29841e-05	0.000214661	BCL9L	protein_coding
ENSG00000171476	7.72432	-1.86695	0.476254	-3.92008	8.85204e-05	0.000857952	HOPX	protein_coding
ENSG00000140479	350.57	1.8668	0.336791	5.5429	2.97504e-08	2.02615e-06	PCSK6	protein_coding
ENSG00000135272	27.6523	-1.86634	0.366537	-5.09182	3.54646e-07	1.4056e-05	MDFIC	protein_coding
ENSG00000138172	13.21	-1.86302	0.421446	-4.42053	9.84593e-06	0.000177153	CALHM2	protein_coding
ENSG00000107949	17.6719	-1.86289	0.364577	-5.10972	3.22643e-07	1.30796e-05	BCCIP	protein_coding
ENSG00000115364	11.0237	-1.86234	0.418185	-4.45339	8.45248e-06	0.000160002	MRPL19	protein_coding
ENSG00000105374	38.7091	-1.86213	0.403809	-4.6114	3.9996e-06	9.47608e-05	NKG7	protein_coding
ENSG00000182885	14.13	1.8588	0.650462	2.85766	0.00426777	0.0137081	ADGRG3	protein_coding
ENSG00000165424	8.07163	-1.85826	0.450613	-4.12386	3.72581e-05	0.000463008	ZCCHC24	protein_coding
ENSG00000156508	2841.5	-1.85818	0.322184	-5.76747	8.04712e-09	6.86946e-07	EEF1A1	protein_coding
ENSG00000128284	34.2089	-1.85479	0.36146	-5.13138	2.87621e-07	1.19882e-05	APOL3	protein_coding
ENSG00000131378	36.9896	-1.85312	0.449441	-4.12317	3.73697e-05	0.000463008	MSTRG.62527	antisense
ENSG00000148926	18.9101	1.84928	0.752015	2.4591	0.0139286	0.0336118	ADM	protein_coding
ENSG00000170323	19.8187	-1.84575	0.521914	-3.5365	0.000405469	0.0025422	FABP4	protein_coding
ENSG00000006638	75.3186	1.84037	0.320048	5.75029	8.90879e-09	7.46153e-07	TBXA2R	protein_coding
ENSG00000164346	75.0048	-1.83711	0.420414	-4.36977	1.24379e-05	0.000208741	NSA2	protein_coding
ENSG00000188677	255.152	1.83522	0.308577	5.94737	2.72477e-09	2.68783e-07	PARVB	protein_coding
ENSG00000143595	33.3289	1.83255	0.376681	4.865	1.14456e-06	3.60332e-05	AQP10	protein_coding
ENSG00000117519	6.75513	-1.82936	0.485482	-3.76813	0.000164474	0.0013323	CNN3	protein_coding
ENSG00000130584	4.94226	-1.82601	0.554459	-3.29331	0.000990137	0.00477222	ZBTB46	protein_coding
ENSG00000157551	41.8918	1.82497	0.608867	2.99732	0.00272367	0.00977372	KCNJ15	protein_coding
ENSG00000115539	10.058	-1.82468	0.403013	-4.52759	5.96592e-06	0.000126409	PDCL3	protein_coding
ENSG00000154016	8.53679	-1.81917	0.499997	-3.63837	0.000274371	0.00193476	GRAP	protein_coding
ENSG00000066735	5.91163	-1.81875	0.540403	-3.36555	0.000763913	0.00396842	KIF26A	protein_coding
ENSG00000126878	26.2496	-1.8175	0.447032	-4.06571	4.78857e-05	0.000549973	MSTRG.98263	antisense
ENSG00000225110	44.778	1.81295	0.571177	3.17405	0.00150328	0.0063735	LL0XNC01-16G2.1	protein_coding
ENSG00000109971	414.945	-1.81103	0.331452	-5.46393	4.65703e-08	2.93228e-06	HSPA8	protein_coding
ENSG00000148019	11.5527	-1.80908	0.405563	-4.46066	8.17065e-06	0.000155663	CEP78	protein_coding
ENSG00000203710	21.898	1.80885	0.402468	4.49439	6.97712e-06	0.000139826	MSTRG.8047	antisense
ENSG00000147604	363.622	-1.80775	0.368195	-4.90977	9.11834e-07	2.94373e-05	RPL7	protein_coding
ENSG00000129250	82.9221	-1.80751	0.362748	-4.98282	6.26627e-07	2.19788e-05	KIF1C	protein_coding
ENSG00000169704	283.863	1.80707	0.354338	5.09985	3.39919e-07	1.36552e-05	GP9	protein_coding
ENSG00000124383	20.085	-1.80681	0.361944	-4.99196	5.97704e-07	2.10572e-05	MPHOSPH10	protein_coding
ENSG00000116824	9.89907	-1.80626	0.508848	-3.54971	0.00038566	0.00245893	CD2	protein_coding
ENSG00000135486	358.047	-1.80545	0.340967	-5.29509	1.1896e-07	6.25661e-06	HNRNPA1	protein_coding
ENSG00000133561	55.7868	-1.80356	0.345107	-5.22609	1.73131e-07	8.13256e-06	GIMAP6	protein_coding
ENSG00000172315	6.36887	-1.80141	0.447172	-4.02845	5.61459e-05	0.000614008	TP53RK	protein_coding
ENSG00000165949	8.89648	-1.80067	0.529008	-3.40386	0.000664399	0.00355977	IFI27	protein_coding
ENSG00000161013	331.113	1.80059	0.307337	5.85868	4.66557e-09	4.31468e-07	MGAT4B	protein_coding
ENSG00000144824	5.33249	-1.79947	0.449475	-4.00349	6.24149e-05	0.00066681	PHLDB2	protein_coding
ENSG00000100368	74.3074	1.79941	0.53557	3.3598	0.000779992	0.00403541	CSF2RB	protein_coding
ENSG00000183638	28.0956	1.79831	0.602551	2.9845	0.00284046	0.010083	RP1L1	protein_coding
ENSG00000152217	19.8802	-1.79745	0.417535	-4.30491	1.6705e-05	0.000253951	SETBP1	protein_coding
ENSG00000110841	26.3293	-1.79505	0.3946	-4.54903	5.38931e-06	0.000116386	PPFIBP1	protein_coding
ENSG00000175606	35.3719	-1.79115	0.505052	-3.54646	0.00039044	0.00247595	TMEM70	protein_coding
ENSG00000152492	35.9561	-1.78973	0.377485	-4.7412	2.1246e-06	5.85783e-05	CCDC50	protein_coding
ENSG00000182621	11.7735	-1.78891	0.397627	-4.49896	6.8287e-06	0.000137785	PLCB1	protein_coding
ENSG00000185736	14.7744	1.78814	0.660045	2.70911	0.00674638	0.0194399	ADARB2	protein_coding
ENSG00000197582	116.385	1.78654	0.605033	2.9528	0.00314905	0.0108868	GPX1P1	processed_pseudogene
ENSG00000115816	21.1943	-1.78604	0.348918	-5.11879	3.07498e-07	1.26388e-05	CEBPZ	protein_coding
ENSG00000267541	42.5017	1.78583	0.438432	4.07322	4.6368e-05	0.000537408	MTCO2P2	processed_pseudogene
ENSG00000127152	23.1637	-1.78546	0.484363	-3.6862	0.000227623	0.00168637	BCL11B	protein_coding
ENSG00000148516	79.5481	-1.78544	0.370946	-4.8132	1.4853e-06	4.48519e-05	ZEB1	protein_coding
ENSG00000115053	284.141	-1.7832	0.384198	-4.64135	3.46142e-06	8.51261e-05	NCL	protein_coding
ENSG00000145425	476.176	-1.78213	0.351055	-5.07649	3.84468e-07	1.4941e-05	RPS3A	protein_coding
ENSG00000090339	10.3103	1.7813	0.552566	3.2237	0.00126548	0.00562713	ICAM1	protein_coding
ENSG00000188042	35.8781	-1.78085	0.389871	-4.56779	4.92882e-06	0.000109122	ARL4C	protein_coding
ENSG00000184752	13.5536	-1.78032	0.388339	-4.58444	4.55204e-06	0.000103623	NDUFA12	protein_coding
ENSG00000261236	6.59404	-1.77597	0.46003	-3.86055	0.00011313	0.00102696	BOP1	protein_coding
ENSG00000115232	59.0405	-1.77521	0.410944	-4.31985	1.56138e-05	0.000241586	ITGA4	protein_coding
ENSG00000164970	8.37267	-1.77506	0.39634	-4.47864	7.51212e-06	0.000147498	FAM219A	protein_coding
ENSG00000248923	252.814	1.77491	0.441289	4.02211	5.76802e-05	0.000627539	MTND5P11	processed_pseudogene
ENSG00000074964	9.11224	-1.77161	0.499366	-3.54771	0.00038859	0.00246951	ARHGEF10L	protein_coding
ENSG00000151500	10.6881	-1.77126	0.412196	-4.29713	1.73026e-05	0.000259919	THYN1	protein_coding
ENSG00000100385	8.72917	-1.76797	0.451232	-3.9181	8.92504e-05	0.000862487	IL2RB	protein_coding
ENSG00000134954	198.358	-1.76782	0.391288	-4.51794	6.24447e-06	0.000129887	ETS1	protein_coding
ENSG00000167315	9.16045	-1.76741	0.428669	-4.12302	3.73932e-05	0.000463008	ACAA2	protein_coding
ENSG00000069667	18.7801	-1.76728	0.419947	-4.20835	2.57245e-05	0.000349265	RORA	protein_coding
ENSG00000027869	6.49985	-1.76526	0.400897	-4.40329	1.06622e-05	0.000186705	SH2D2A	protein_coding
ENSG00000125089	15.7492	-1.76511	0.418809	-4.2146	2.50217e-05	0.000343343	SH3TC1	protein_coding
ENSG00000187391	17.94	1.76498	0.411385	4.29034	1.78397e-05	0.000267084	MAGI2	protein_coding
ENSG00000100911	41.6644	-1.76473	0.342553	-5.1517	2.58138e-07	1.09653e-05	PSME2	protein_coding
ENSG00000168899	11.9809	-1.76385	0.38398	-4.5936	4.3566e-06	0.000101278	VAMP5	protein_coding
ENSG00000162654	40.6923	-1.76176	0.376789	-4.67572	2.92923e-06	7.45149e-05	GBP4	protein_coding
ENSG00000130303	23.1437	-1.75848	0.384076	-4.57845	4.68424e-06	0.000105819	BST2	protein_coding
ENSG00000089009	397.977	-1.75713	0.382658	-4.59191	4.392e-06	0.000101278	RPL6	protein_coding
ENSG00000162302	18.4811	-1.75597	0.404766	-4.33823	1.43638e-05	0.000229769	RPS6KA4	protein_coding
ENSG00000157601	73.4814	-1.75448	0.482939	-3.63293	0.000280221	0.00196354	MX1	protein_coding
ENSG00000011105	92.5875	1.75253	0.313106	5.59725	2.17775e-08	1.54673e-06	TSPAN9	protein_coding
ENSG00000135446	10.3178	-1.74945	0.422712	-4.13865	3.49357e-05	0.000441194	CDK4	protein_coding
ENSG00000171049	23.0271	1.74824	0.673626	2.59527	0.00945169	0.0250657	FPR2	protein_coding
ENSG00000070423	10.3212	-1.74765	0.43181	-4.04727	5.18187e-05	0.000583816	RNF126	protein_coding
ENSG00000090975	233.314	1.74544	0.33371	5.2304	1.69143e-07	8.03022e-06	PITPNM2	protein_coding
ENSG00000107186	6.20919	-1.74536	0.504997	-3.45618	0.000547887	0.00310463	MPDZ	protein_coding
ENSG00000141101	19.5052	-1.745	0.418037	-4.17428	2.98935e-05	0.000390097	NOB1	protein_coding
ENSG00000198851	21.4898	-1.74467	0.494406	-3.52882	0.00041741	0.00259145	CD3E	protein_coding
ENSG00000144381	50.0946	-1.74424	0.393017	-4.43808	9.0767e-06	0.000168232	HSPD1	protein_coding
ENSG00000226564	95.6399	1.74246	0.376071	4.63332	3.59847e-06	8.72874e-05	FTH1P20	processed_pseudogene
ENSG00000105486	46.3433	1.74181	0.419895	4.1482	3.35098e-05	0.000425609	LIG1	protein_coding
ENSG00000021762	13.5634	-1.74005	0.456477	-3.81193	0.000137888	0.00119431	OSBPL5	protein_coding
ENSG00000225178	15.6088	-1.7392	0.588966	-2.95297	0.00314734	0.0108851	RPSAP58	processed_pseudogene
ENSG00000155962	8.0473	-1.73892	0.443174	-3.92378	8.71716e-05	0.000848585	CLIC2	protein_coding
ENSG00000112655	19.9411	1.73721	0.408577	4.25185	2.12007e-05	0.000301152	MSTRG.81400	antisense
ENSG00000141293	20.5813	-1.73602	0.449927	-3.85846	0.000114106	0.0010337	SKAP1	protein_coding
ENSG00000138166	7.64326	-1.7359	0.426072	-4.0742	4.61724e-05	0.000535841	DUSP5	protein_coding
ENSG00000185697	11.2107	-1.73393	0.437054	-3.96731	7.2688e-05	0.00073908	MYBL1	protein_coding
ENSG00000179604	5.93653	-1.73309	0.460116	-3.76665	0.000165454	0.00133658	CDC42EP4	protein_coding
ENSG00000111261	12.6703	1.73272	0.580719	2.98375	0.00284739	0.0100955	MANSC1	protein_coding
ENSG00000129355	166.425	1.729	0.276938	6.24328	4.28483e-10	5.59422e-08	CDKN2D	protein_coding
ENSG00000172175	28.3771	-1.72883	0.366832	-4.71287	2.44257e-06	6.51206e-05	MALT1	protein_coding
ENSG00000137154	968.028	-1.728	0.381968	-4.52394	6.0698e-06	0.000127696	RPS6	protein_coding
ENSG00000125691	404.199	-1.72579	0.360974	-4.78094	1.74473e-06	4.94879e-05	RPL23	protein_coding
ENSG00000164236	101.389	1.72481	0.284684	6.05867	1.37252e-09	1.5622e-07	ANKRD33B	protein_coding
ENSG00000175746	58.9684	-1.72445	0.402081	-4.2888	1.79643e-05	0.000268045	C15orf54	lincRNA
ENSG00000142102	22.245	1.72258	0.626147	2.75109	0.00593982	0.0176109	PGGHG	protein_coding
ENSG00000108244	19.8171	1.72158	0.628827	2.73776	0.00618593	0.0181609	KRT23	protein_coding
ENSG00000145632	9.58408	-1.72132	0.553623	-3.10919	0.00187601	0.0074408	PLK2	protein_coding
ENSG00000171444	5.02708	-1.72015	0.533211	-3.22602	0.00125526	0.00559449	MCC	protein_coding
ENSG00000104814	23.8779	-1.72001	0.44392	-3.87458	0.000106807	0.000981606	MAP4K1	protein_coding
ENSG00000148296	16.5712	-1.72	0.445894	-3.85743	0.000114587	0.00103701	SURF6	protein_coding
ENSG00000093072	23.8971	-1.71964	0.463062	-3.71364	0.000204299	0.0015609	CECR1	protein_coding
ENSG00000137460	46.4189	-1.71685	0.497539	-3.45069	0.000559165	0.00314049	MSTRG.71810	antisense
ENSG00000183617	7.44478	-1.7134	0.419311	-4.08623	4.38441e-05	0.00051556	MRPL54	protein_coding
ENSG00000130595	8.06625	-1.71315	0.57953	-2.9561	0.00311553	0.0108088	TNNT3	protein_coding
ENSG00000202058	18.1863	1.71255	0.511572	3.34763	0.00081505	0.00416425	RN7SKP80	misc_RNA
ENSG00000108561	26.5743	-1.71025	0.414923	-4.12186	3.75823e-05	0.000464055	C1QBP	protein_coding
ENSG00000185340	227.742	1.70913	0.297364	5.74761	9.05145e-09	7.51017e-07	GAS2L1	protein_coding
ENSG00000198932	4.82349	-1.70866	0.606237	-2.81846	0.00482544	0.0150634	GPRASP1	protein_coding
ENSG00000129197	7.90248	-1.70799	0.459269	-3.71894	0.000200064	0.00153648	RPAIN	protein_coding
ENSG00000136897	7.99425	-1.70737	0.451565	-3.781	0.000156198	0.001284	MRPL50	protein_coding
ENSG00000088387	18.3236	-1.70507	0.441331	-3.86347	0.000111787	0.00101685	DOCK9	protein_coding
ENSG00000176485	4.55452	-1.7033	0.47807	-3.56288	0.000366813	0.0023759	PLA2G16	protein_coding
ENSG00000145919	7.21131	-1.70316	0.439919	-3.87154	0.000108148	0.000991881	BOD1	protein_coding
ENSG00000134369	8.79864	-1.70176	0.491855	-3.45988	0.000540416	0.00307871	NAV1	protein_coding
ENSG00000172716	18.4029	-1.70117	0.347488	-4.89562	9.79938e-07	3.11824e-05	SLFN11	protein_coding
ENSG00000071242	17.3901	-1.70097	0.407949	-4.16957	3.0517e-05	0.000395305	RPS6KA2	protein_coding
ENSG00000020256	5.17468	-1.69977	0.413901	-4.1067	4.0136e-05	0.000486573	ZFP64	protein_coding
ENSG00000119535	262.631	1.69892	0.563164	3.01673	0.00255515	0.00932756	CSF3R	protein_coding
ENSG00000122406	611.497	-1.69874	0.37596	-4.5184	6.23086e-06	0.000129887	RPL5	protein_coding
ENSG00000197782	6.99814	-1.69595	0.415559	-4.08113	4.48174e-05	0.000524228	ZNF780A	protein_coding
ENSG00000127954	38.592	1.69273	0.617882	2.73956	0.00615212	0.0181096	STEAP4	protein_coding
ENSG00000135426	31.8812	-1.69252	0.358097	-4.72643	2.28506e-06	6.16869e-05	TESPA1	protein_coding
ENSG00000101445	33.4472	-1.69211	0.395407	-4.27943	1.87376e-05	0.000275875	PPP1R16B	protein_coding
ENSG00000168010	51.1618	1.69208	0.565804	2.99057	0.00278461	0.00992767	MSTRG.17396	antisense
ENSG00000108826	5.15043	-1.68902	0.445783	-3.78888	0.000151326	0.00126385	MRPL27	protein_coding
ENSG00000100316	1081.02	-1.6888	0.353959	-4.77119	1.83144e-06	5.16175e-05	RPL3	protein_coding
ENSG00000255398	7.34066	1.68827	0.649235	2.6004	0.00931163	0.0247437	HCAR3	protein_coding
ENSG00000130511	12.9211	-1.68511	0.441418	-3.81749	0.000134818	0.00117344	SSBP4	protein_coding
ENSG00000188636	5.62589	-1.68413	0.421715	-3.99354	6.50955e-05	0.000685549	LDOC1L	protein_coding
ENSG00000136045	15.0061	-1.68402	0.393734	-4.27704	1.89398e-05	0.00027793	PWP1	protein_coding
ENSG00000198959	20.9155	-1.68129	0.447431	-3.75766	0.000171512	0.00136586	TGM2	protein_coding
ENSG00000131381	10.7671	-1.68032	0.416212	-4.03718	5.40974e-05	0.000599596	RBSN	protein_coding
ENSG00000064201	17.3501	1.67863	0.367359	4.56946	4.88984e-06	0.000109075	TSPAN32	protein_coding
ENSG00000142949	28.6492	1.67727	0.380576	4.40719	1.04719e-05	0.000184464	PTPRF	protein_coding
ENSG00000147679	8.43578	-1.67537	0.458577	-3.65341	0.000258778	0.00184978	UTP23	protein_coding
ENSG00000134072	15.6196	-1.67161	0.326555	-5.11893	3.07269e-07	1.26388e-05	CAMK1	protein_coding
ENSG00000164483	12.1831	-1.67118	0.448366	-3.72726	0.00019357	0.00149696	SAMD3	protein_coding
ENSG00000170854	8.22705	-1.67076	0.475279	-3.51533	0.000439204	0.00268418	MINA	protein_coding
ENSG00000125484	8.86857	-1.66826	0.377089	-4.42405	9.68663e-06	0.000175148	GTF3C4	protein_coding
ENSG00000117009	7.2439	-1.66805	0.542239	-3.07623	0.00209635	0.00804294	KMO	protein_coding
ENSG00000160789	261.192	1.66672	0.283886	5.87109	4.32947e-09	4.046e-07	LMNA	protein_coding
ENSG00000223865	66.6172	-1.66629	0.322335	-5.16944	2.34797e-07	1.02686e-05	HLA-DPB1	protein_coding
ENSG00000116260	17.9516	1.6659	0.368738	4.51785	6.2471e-06	0.000129887	QSOX1	protein_coding
ENSG00000123095	29.848	1.66532	0.497469	3.34758	0.000815213	0.00416425	BHLHE41	protein_coding
ENSG00000145391	21.9548	-1.66307	0.39417	-4.21916	2.45209e-05	0.000338564	SETD7	protein_coding
ENSG00000109436	27.5747	-1.66303	0.338699	-4.91004	9.10583e-07	2.94373e-05	TBC1D9	protein_coding
ENSG00000197629	95.6977	-1.662	0.445004	-3.7348	0.000187865	0.00146176	MPEG1	protein_coding
ENSG00000133789	85.3207	-1.6612	0.380288	-4.36827	1.25237e-05	0.000209783	SWAP70	protein_coding
ENSG00000063046	404.46	-1.66056	0.326752	-5.08201	3.73465e-07	1.47361e-05	EIF4B	protein_coding
ENSG00000099785	393.735	1.66043	0.316054	5.25362	1.4914e-07	7.39702e-06	MARCH2	protein_coding
ENSG00000277734	19.1612	-1.65895	0.460937	-3.59907	0.000319355	0.0021528	TRAC	protein_coding
ENSG00000103569	117.826	1.65705	0.607062	2.72963	0.00634059	0.018517	AQP9	protein_coding
ENSG00000142937	544.159	-1.65584	0.360533	-4.59274	4.37455e-06	0.000101278	RPS8	protein_coding
ENSG00000007264	12.8336	-1.65528	0.408844	-4.04869	5.15047e-05	0.000583238	MATK	protein_coding
ENSG00000136026	15.4215	1.6537	0.45765	3.61345	0.000302146	0.0020682	CKAP4	protein_coding
ENSG00000175390	70.3208	-1.65086	0.347024	-4.75718	1.96312e-06	5.48068e-05	EIF3F	protein_coding
ENSG00000156467	93.4711	-1.64695	0.347507	-4.73933	2.14429e-06	5.87768e-05	UQCRB	protein_coding
ENSG00000254933	5.77964	1.64685	0.577986	2.84929	0.00438169	0.0140183	RP11-619A14.2	antisense
ENSG00000112195	14.4615	1.64623	0.398372	4.13241	3.5898e-05	0.00045142	TREML2	protein_coding
ENSG00000167625	6.36327	-1.64483	0.488518	-3.36698	0.000759953	0.00395247	ZNF526	protein_coding
ENSG00000117597	10.1574	-1.6408	0.415166	-3.95215	7.74513e-05	0.000770003	DIEXF	protein_coding
ENSG00000149136	47.911	-1.63988	0.377808	-4.3405	1.42156e-05	0.000227809	SSRP1	protein_coding
ENSG00000161204	11.9371	-1.63896	0.397111	-4.12722	3.67176e-05	0.000460422	ABCF3	protein_coding
ENSG00000259045	70.2216	1.63892	0.453952	3.61034	0.0003058	0.00208436	MTCO1P2	unprocessed_pseudogene
ENSG00000039560	10.0708	-1.63633	0.504251	-3.24506	0.00117426	0.00534048	RAI14	protein_coding
ENSG00000116962	51.9494	1.63572	0.30482	5.36618	8.04227e-08	4.57688e-06	NID1	protein_coding
ENSG00000159131	16.4439	-1.63405	0.393302	-4.1547	3.25708e-05	0.000416662	GART	protein_coding
ENSG00000168495	8.76795	-1.63377	0.460053	-3.55126	0.000383393	0.00245228	POLR3D	protein_coding
ENSG00000166347	5.59267	-1.63229	0.466749	-3.49714	0.000470275	0.00279161	CYB5A	protein_coding
ENSG00000165806	8.11186	-1.63173	0.414421	-3.93736	8.23817e-05	0.00080995	CASP7	protein_coding
ENSG00000117318	4.82283	-1.63153	0.447449	-3.64629	0.00026605	0.00188808	ID3	protein_coding
ENSG00000164741	13.8939	-1.63033	0.396978	-4.10684	4.01103e-05	0.000486573	DLC1	protein_coding
ENSG00000261377	6.73078	1.62887	0.402909	4.04277	5.28242e-05	0.000592138	PDCD6IPP2	transcribed_unprocessed_pseudogene
ENSG00000196205	153.035	-1.62882	0.313397	-5.1973	2.02203e-07	9.25341e-06	EEF1A1P5	processed_pseudogene
ENSG00000099864	4.70547	-1.62881	0.523526	-3.11123	0.00186312	0.00740078	PALM	protein_coding
ENSG00000105849	9.07121	-1.62842	0.463301	-3.51481	0.00044007	0.00268445	TWISTNB	protein_coding
ENSG00000140403	11.7384	-1.62821	0.474857	-3.42885	0.000606141	0.00332797	DNAJA4	protein_coding
ENSG00000133321	26.1452	-1.62799	0.303704	-5.36047	8.30059e-08	4.66554e-06	RARRES3	protein_coding
ENSG00000104408	134.511	-1.62787	0.340734	-4.77755	1.77448e-06	5.01714e-05	EIF3E	protein_coding
ENSG00000138326	321.542	-1.62747	0.339989	-4.78682	1.69444e-06	4.86989e-05	RPS24	protein_coding
ENSG00000115085	21.7796	-1.62727	0.508679	-3.199	0.00137903	0.00601623	MSTRG.51451	antisense
ENSG00000142676	496.588	-1.62719	0.346298	-4.6988	2.61691e-06	6.87365e-05	RPL11	protein_coding
ENSG00000138378	12.6973	-1.62691	0.431796	-3.76778	0.000164706	0.00133296	STAT4	protein_coding
ENSG00000164687	11.1847	-1.62517	0.552552	-2.9412	0.00326942	0.0111896	FABP5	protein_coding
Circular transcripts in plasma
coordinates	baseMean	log2FoldChange	lfcSE	stat	pvalue	padj	host_gene
88947808 - 88948215	10.4645	-1.96224	0.501524	-3.91256	9.13234e-05	0.0196243	MEF2C-AS1
23358430 - 23362725	7.97272	-1.72016	0.431879	-3.98297	6.806e-05	0.0189622	ZNF91
47104113 - 47108164	15.6291	-1.66671	0.426262	-3.91005	9.22772e-05	0.0196243	PCED1B
219179147 - 219211752	8.15569	-1.64705	0.36583	-4.50224	6.7242e-06	0.0128701	LYPLAL1
11779166 - 11782388	5.71903	-1.63036	0.421154	-3.87117	0.000108315	0.0207315	ZC3H7A
59743107 - 59755364	5.58139	-1.61537	0.426242	-3.7898	0.000150772	0.0244314	PHACTR3
60781885 - 60783209	4.45469	-1.59002	0.388422	-4.09352	4.24871e-05	0.0189622	PAPOLG
44209210 - 44218537	6.44738	-1.58134	0.373447	-4.23443	2.29128e-05	0.0157725	PPM1B
29451455 - 29475771	4.23518	-1.57123	0.425535	-3.69236	0.000222179	0.0262288	TAOK1
108267171 - 108267342	7.19343	-1.5357	0.364141	-4.21733	2.47217e-05	0.0157725	ATM
84417771 - 84425893	4.6426	-1.53019	0.384613	-3.97851	6.93496e-05	0.0189622	CCSER2
147972739 - 147982081	13.2615	-1.5273	0.379728	-4.02209	5.76848e-05	0.0189622	ORC4
59521574 - 59551436	7.20453	-1.52392	0.430573	-3.53928	0.000401223	0.0291459	not_annotated
112149244 - 112157613	13.7015	-1.51115	0.399155	-3.78587	0.000153175	0.0244314	SUSD1
80098416 - 80122800	5.93837	-1.44243	0.40143	-3.59323	0.00032661	0.0285938	ZFAND6
23958301 - 23977075	12.1826	-1.43762	0.399114	-3.60203	0.000315739	0.0285938	UBXN2A
68302620 - 68303913	5.14815	-1.43453	0.387794	-3.6992	0.000216276	0.0262288	MDM1
89466770 - 89472275	3.96023	-1.42529	0.40666	-3.50487	0.000456832	0.0291459	POC1B
47635190 - 47636136	7.74728	-1.42437	0.387027	-3.6803	0.000232962	0.0262288	SMARCC1
77571078 - 77597901	5.27205	-1.41657	0.396555	-3.57219	0.000354002	0.0285938	PTPN12
76166663 - 76195972	4.39084	-1.40722	0.403321	-3.48909	0.000484675	0.0299248	GPATCH2L
97330154 - 97330767	4.53342	-1.40357	0.403259	-3.48058	0.000500337	0.0299264	CCDC180
90689540 - 90730196	5.73557	-1.38335	0.402536	-3.43658	0.000589099	0.0322153	TTC7B
28473554 - 28476291	8.39838	-1.38166	0.40495	-3.41191	0.000645085	0.0333701	PHACTR4
24629996 - 24635103	19.4103	-1.37004	0.430289	-3.184	0.00145256	0.0483798	ARHGAP21
119038238 - 119038439	7.95288	-1.35812	0.387322	-3.50644	0.000454137	0.0291459	EIF3A
77571078 - 77585581	7.85217	-1.35635	0.416723	-3.2548	0.00113472	0.0456484	PTPN12
29482197 - 29491865	10.2389	-1.35588	0.414534	-3.27084	0.00107229	0.0452967	TAOK1
12370849 - 12371691	4.58287	-1.34795	0.36323	-3.711	0.000206439	0.0262288	AFG3L2
28473554 - 28474151	5.89387	-1.34166	0.407564	-3.29191	0.000995096	0.0439914	PHACTR4
67131951 - 67137603	6.78799	-1.33994	0.378326	-3.54175	0.000397476	0.0291459	CSPP1
119410190 - 119410362	9.32739	-1.3393	0.362712	-3.69246	0.0002221	0.0262288	SLC25A43
56848696 - 56856625	13.4006	-1.33559	0.419824	-3.18132	0.00146605	0.0483798	DGKE
46349012 - 46349820	19.9042	-1.33103	0.410134	-3.24535	0.00117306	0.0456484	PCNT
125929655 - 125935607	6.19892	-1.32693	0.401905	-3.3016	0.000961354	0.0439914	PBX3
31638644 - 31666372	5.73557	-1.32653	0.382303	-3.46983	0.000520779	0.0302052	B4GALT6
33986760 - 33998864	4.31672	-1.32407	0.369352	-3.58485	0.000337276	0.0285938	UBAP2
75739980 - 75750546	4.09869	-1.32104	0.410875	-3.2152	0.00130356	0.0481665	ACADM
171337453 - 171339554	4.68743	-1.31992	0.398293	-3.31394	0.000919916	0.0439914	METTL8
107336150 - 107347097	7.60387	-1.31865	0.415485	-3.17376	0.00150479	0.0484536	ANGPT1
6814764 - 6823360	5.3215	-1.317	0.369026	-3.56886	0.000358543	0.0285938	CCZ1B
150761783 - 150808398	11.6925	-1.31369	0.397069	-3.30847	0.000938081	0.0439914	LRBA
59658866 - 59659469	5.46442	-1.30562	0.360481	-3.62187	0.000292483	0.0285938	PATL1
69935732 - 69947532	5.73656	-1.30463	0.408143	-3.1965	0.00139104	0.0481665	CD226
52493611 - 52509712	6.03216	-1.30057	0.361679	-3.59592	0.000323251	0.0285938	ZCCHC11
203056427 - 203057453	4.45617	-1.29275	0.374198	-3.45473	0.00055085	0.0310096	NBEAL1
92010986 - 92011795	8.24354	-1.27648	0.362277	-3.5235	0.000425895	0.0291459	TRIP11
42827928 - 42840433	6.31337	-1.26259	0.368327	-3.42791	0.000608256	0.0323389	TTBK2
95034605 - 95062859	3.69721	-1.25026	0.380324	-3.28736	0.0010113	0.0439914	ABCC4
142093061 - 142101841	6.93024	-1.24525	0.384257	-3.24067	0.00119249	0.0456484	TFDP2
42592151 - 42594304	9.54047	-1.23922	0.387916	-3.19455	0.00140049	0.0481665	UBR2
77691159 - 77693611	4.04045	-1.2389	0.353058	-3.50905	0.000449702	0.0291459	RSF1
49460770 - 49490731	5.59628	-1.23881	0.392175	-3.15883	0.00158404	0.0492428	SPATS2
171022872 - 171028405	4.05056	-1.22735	0.375733	-3.26656	0.00108863	0.0452967	TLK1
41070595 - 41075451	15.7347	-1.22356	0.381412	-3.20797	0.00133675	0.0481665	SCMH1
12054889 - 12095694	4.90661	-1.21118	0.379355	-3.19275	0.00140926	0.0481665	MAP2K4
103008472 - 103012188	7.85645	-1.21045	0.367671	-3.29221	0.000994041	0.0439914	CDC42BPB
150806271 - 150808398	7.87382	-1.17138	0.371065	-3.1568	0.00159512	0.0492428	LRBA
42554062 - 42554142	7.87662	-1.17097	0.365622	-3.20267	0.0013616	0.0481665	SLC37A1
55648025 - 55648870	9.38613	-1.15654	0.349113	-3.31278	0.000923726	0.0439914	KTN1
179116668 - 179117613	6.9936	-1.15302	0.354737	-3.25035	0.00115265	0.0456484	SESTD1
68266593 - 68266721	8.70789	-1.14997	0.362647	-3.17104	0.00151892	0.0484536	SLC7A6

## Sheet: PMBCL versus DLBCL
Linear transcripts in plasma
Enseml_ID	baseMean	log2FoldChange	lfcSE	stat	pvalue	padj	gene_name	biotype
ENSG00000105205	11.3918	-3.23945	0.607817	-5.32964	9.8409e-08	5.46047e-05	MSTRG.46534	antisense
ENSG00000146122	8.07044	3.11914	0.655197	4.76062	1.93e-06	0.00035697	DAAM2	protein_coding
ENSG00000141505	111.935	2.61128	0.526956	4.9554	7.2181e-07	0.000227541	MSTRG.37224	antisense
ENSG00000260792	81.7462	2.60639	0.571337	4.56191	5.06893e-06	0.000642885	RP11-982M15.8	lincRNA
ENSG00000134321	31.5185	-2.60512	0.536998	-4.85127	1.22673e-06	0.000294348	RSAD2	protein_coding
ENSG00000106066	21.5917	-2.56219	0.600408	-4.26742	1.9775e-05	0.00117827	CPVL	protein_coding
ENSG00000105556	59.652	2.55163	0.505025	5.05249	4.36089e-07	0.000161317	MIER2	protein_coding
ENSG00000163631	13.2701	-2.54377	0.665661	-3.82142	0.000132683	0.00305171	ALB	protein_coding
ENSG00000185745	32.2186	-2.52827	0.569915	-4.43622	9.15503e-06	0.00088346	IFIT1	protein_coding
ENSG00000166927	28.6449	-2.51509	0.434864	-5.78363	7.31041e-09	1.11244e-05	MS4A7	protein_coding
ENSG00000230387	53.933	2.51468	0.639515	3.93217	8.41808e-05	0.00252486	RP4-737E23.2	lincRNA
ENSG00000196126	18.3926	-2.49517	0.566495	-4.40458	1.05991e-05	0.000942581	HLA-DRB1	protein_coding
ENSG00000089127	32.5313	-2.48887	0.421713	-5.90181	3.59532e-09	7.97981e-06	OAS1	protein_coding
ENSG00000117228	66.0744	-2.47747	0.413094	-5.99735	2.00569e-09	7.97981e-06	GBP1	protein_coding
ENSG00000280441	49.4268	2.4757	0.596433	4.15084	3.31256e-05	0.00159831	CH507-528H12.1	lincRNA
ENSG00000080854	101.443	2.42646	0.544393	4.45718	8.30443e-06	0.0008736	IGSF9B	protein_coding
ENSG00000093072	23.8971	-2.42205	0.446514	-5.42436	5.81632e-08	4.30311e-05	CECR1	protein_coding
ENSG00000111331	38.8148	-2.40635	0.426735	-5.63898	1.71062e-08	1.89836e-05	OAS3	protein_coding
ENSG00000159450	37.3598	2.40466	0.525435	4.57652	4.72771e-06	0.000617244	TCHH	protein_coding
ENSG00000123384	57.2313	-2.39246	0.506607	-4.7225	2.32959e-06	0.000390228	LRP1	protein_coding
ENSG00000278890	29.6063	2.364	0.546097	4.32889	1.49862e-05	0.00106187	LL22NC03-27C5.1	lincRNA
ENSG00000115232	59.0405	-2.33035	0.394578	-5.90594	3.50648e-09	7.97981e-06	ITGA4	protein_coding
ENSG00000149577	15.2605	-2.32758	0.518851	-4.48602	7.25654e-06	0.000793581	SIDT2	protein_coding
ENSG00000111335	36.7976	-2.32729	0.416028	-5.59407	2.21801e-08	2.18795e-05	OAS2	protein_coding
ENSG00000103335	24.5417	-2.3248	0.544699	-4.26803	1.97203e-05	0.00117827	PIEZO1	protein_coding
ENSG00000164308	14.2564	-2.29315	0.545402	-4.20452	2.61643e-05	0.00138322	ERAP2	protein_coding
ENSG00000137959	29.3991	-2.29259	0.478056	-4.79564	1.62152e-06	0.000342864	IFI44L	protein_coding
ENSG00000119917	82.8615	-2.28333	0.488934	-4.67002	3.01164e-06	0.000453175	IFIT3	protein_coding
ENSG00000179921	6.30395	-2.27722	0.463961	-4.90822	9.19072e-07	0.000254985	GPBAR1	protein_coding
ENSG00000211829	7.4159	-2.27477	0.531756	-4.27784	1.88715e-05	0.00117827	TRDC	protein_coding
ENSG00000121807	8.7656	-2.26814	0.553272	-4.0995	4.14044e-05	0.00174011	CCR2	protein_coding
ENSG00000132530	39.0279	-2.25928	0.431747	-5.23288	1.66885e-07	7.79793e-05	XAF1	protein_coding
ENSG00000100453	10.554	-2.25877	0.511118	-4.41927	9.90364e-06	0.000935367	GZMB	protein_coding
ENSG00000187608	20.1903	-2.24636	0.522496	-4.29929	1.71346e-05	0.00112682	ISG15	protein_coding
ENSG00000125089	15.7492	-2.23203	0.40634	-5.493	3.95155e-08	3.50818e-05	SH3TC1	protein_coding
ENSG00000107890	9.49961	-2.23138	0.462322	-4.82646	1.38979e-06	0.000316373	ANKRD26	protein_coding
ENSG00000196839	9.84257	-2.2298	0.525852	-4.24037	2.23156e-05	0.00125007	ADA	protein_coding
ENSG00000159713	5.13468	-2.21901	0.550157	-4.0334	5.49747e-05	0.0020336	TPPP3	protein_coding
ENSG00000275620	42.6339	2.19214	0.62385	3.51389	0.000441603	0.00535655	FLJ16779	antisense
ENSG00000199415	67.6687	2.17889	0.544108	4.00451	6.21468e-05	0.00213027	RNA5SP370	rRNA
ENSG00000138119	29.125	-2.17581	0.448366	-4.85276	1.21758e-06	0.000294348	MSTRG.13046	antisense
ENSG00000157601	73.4814	-2.14945	0.462043	-4.65206	3.28641e-06	0.000470592	MX1	protein_coding
ENSG00000199523	44.0664	2.13146	0.577972	3.68782	0.000226182	0.00394023	RNA5SP226	rRNA
ENSG00000244642	250.221	2.12817	0.585035	3.63768	0.000275107	0.00430759	RN7SL396P	misc_RNA
ENSG00000155846	7.72977	-2.11353	0.526785	-4.01213	6.01739e-05	0.00211944	PPARGC1B	protein_coding
ENSG00000197629	95.6977	-2.09274	0.425408	-4.91936	8.68261e-07	0.000248659	MPEG1	protein_coding
ENSG00000179344	31.9848	-2.08757	0.87013	-2.39915	0.0164333	0.0495565	HLA-DQB1	protein_coding
ENSG00000101347	264.214	-2.0813	0.326376	-6.37701	1.80574e-10	1.60314e-06	SAMHD1	protein_coding
ENSG00000242559	39.6151	2.08059	0.57568	3.61415	0.000301335	0.0044511	RN7SL144P	misc_RNA
ENSG00000221963	52.0455	-2.07658	0.359336	-5.77892	7.51815e-09	1.11244e-05	APOL6	protein_coding
ENSG00000275355	22.7173	2.07401	0.754717	2.74806	0.00599491	0.0249287	Metazoa_SRP	misc_RNA
ENSG00000131378	36.9896	-2.0694	0.432695	-4.78259	1.73052e-06	0.000342864	MSTRG.62527	antisense
ENSG00000270722	1115.3	2.05719	0.674769	3.04873	0.00229809	0.0134937	U1	snRNA
ENSG00000241529	97.7967	2.05602	0.540555	3.80353	0.000142646	0.00309657	RN7SL767P	misc_RNA
ENSG00000103175	11.3801	2.05356	0.465874	4.40797	1.04344e-05	0.000942581	WFDC1	protein_coding
ENSG00000264618	25.2842	2.04566	0.65459	3.12511	0.0017774	0.0114016	RN7SL732P	misc_RNA
ENSG00000058453	12.2113	-2.03345	0.578843	-3.51295	0.000443158	0.00536747	CROCC	protein_coding
ENSG00000154451	76.8938	-2.02263	0.414025	-4.88527	1.03286e-06	0.00027787	GBP5	protein_coding
ENSG00000106605	25.0928	-2.02059	0.38504	-5.24774	1.53974e-07	7.59435e-05	BLVRA	protein_coding
ENSG00000138744	10.208	-2.02019	0.46464	-4.34786	1.37474e-05	0.00105443	NAAA	protein_coding
ENSG00000100342	7.13221	-2.01672	0.475879	-4.23788	2.25639e-05	0.00125201	APOL1	protein_coding
ENSG00000201185	1551.21	2.01089	0.562517	3.57481	0.000350483	0.00480367	RNA5SP202	rRNA
ENSG00000116824	9.89907	-2.00703	0.494203	-4.06115	4.88324e-05	0.00190984	CD2	protein_coding
ENSG00000113272	6.89024	-2.00326	0.462316	-4.3331	1.47023e-05	0.00106187	MSTRG.78155	antisense
ENSG00000146192	43.7971	-1.99836	0.401031	-4.98305	6.25886e-07	0.000205801	FGD2	protein_coding
ENSG00000038427	168.053	-1.99159	0.489219	-4.07096	4.68201e-05	0.00185567	VCAN	protein_coding
ENSG00000129197	7.90248	-1.95595	0.447459	-4.37123	1.23551e-05	0.0010348	RPAIN	protein_coding
ENSG00000155100	6.47054	-1.95505	0.438918	-4.45426	8.41843e-06	0.0008736	OTUD6B	protein_coding
ENSG00000199994	281.843	1.95398	0.563084	3.47013	0.000520198	0.00582385	RNA5SP145	rRNA
ENSG00000125648	12.0499	-1.9516	0.578648	-3.37269	0.000744366	0.00701584	SLC25A23	protein_coding
ENSG00000165140	7.58929	-1.94971	0.400413	-4.86926	1.12017e-06	0.000288585	FBP1	protein_coding
ENSG00000183779	6.77626	-1.94503	0.557487	-3.48893	0.000484951	0.0055987	MSTRG.91228	antisense
ENSG00000238825	91.0192	1.94488	0.679638	2.86165	0.00421448	0.0196927	RNU1-13P	snRNA
ENSG00000107551	19.367	-1.94299	0.417127	-4.65803	3.19244e-06	0.000470592	RASSF4	protein_coding
ENSG00000105726	9.95684	-1.94035	0.498244	-3.89438	9.8452e-05	0.00272599	ATP13A1	protein_coding
ENSG00000137033	5.2151	-1.93865	0.652632	-2.97052	0.00297297	0.0156571	IL33	protein_coding
ENSG00000163728	11.158	-1.93464	0.513408	-3.76822	0.000164413	0.00337721	TTC14	protein_coding
ENSG00000108826	5.15043	-1.93226	0.435543	-4.43644	9.14608e-06	0.00088346	MRPL27	protein_coding
ENSG00000186407	49.2332	-1.93048	0.428552	-4.50465	6.64826e-06	0.000766535	CD300E	protein_coding
ENSG00000187796	9.58643	-1.92718	0.486537	-3.96102	7.46288e-05	0.00238069	CARD9	protein_coding
ENSG00000165802	9.69293	-1.92687	0.494351	-3.89778	9.7079e-05	0.00271883	NSMF	protein_coding
ENSG00000205976	101.507	1.92524	0.567569	3.39209	0.000693625	0.00679691	RP11-404K5.2	unprocessed_pseudogene
ENSG00000040933	37.1303	-1.92479	0.38887	-4.9497	7.43262e-07	0.000227541	INPP4A	protein_coding
ENSG00000162231	38.4861	-1.92449	0.531326	-3.62205	0.000292274	0.00441483	NXF1	protein_coding
ENSG00000185477	22.9804	-1.92342	0.43808	-4.39058	1.13051e-05	0.000993725	GPRIN3	protein_coding
ENSG00000261649	113.088	1.92169	0.560161	3.4306	0.000602253	0.00623706	GOLGA6L7P	protein_coding
ENSG00000117226	15.6751	-1.91746	0.419482	-4.57101	4.85379e-06	0.000624521	GBP3	protein_coding
ENSG00000261236	6.59404	-1.91154	0.449515	-4.25245	2.1144e-05	0.0012061	BOP1	protein_coding
ENSG00000151500	10.6881	-1.91027	0.401903	-4.75308	2.00343e-06	0.000362989	THYN1	protein_coding
ENSG00000263740	1522.24	1.90494	0.526363	3.61907	0.00029566	0.00441696	RN7SL4P	misc_RNA
ENSG00000100911	41.6644	-1.90264	0.331084	-5.74669	9.10075e-09	1.15423e-05	PSME2	protein_coding
ENSG00000156299	24.1194	-1.89758	0.441667	-4.2964	1.73592e-05	0.0011332	TIAM1	protein_coding
ENSG00000138646	11.6976	-1.89716	0.511012	-3.71256	0.000205175	0.00379666	MSTRG.70071	antisense
ENSG00000153823	9.94682	-1.89362	0.470715	-4.02285	5.74986e-05	0.00207691	PID1	protein_coding
ENSG00000117632	16.3809	-1.88943	0.453968	-4.16203	3.15436e-05	0.00155813	STMN1	protein_coding
ENSG00000163508	5.46561	-1.8851	0.54662	-3.44864	0.000563424	0.00600489	EOMES	protein_coding
ENSG00000127124	18.6683	-1.8838	0.448514	-4.2001	2.66799e-05	0.00138517	HIVEP3	protein_coding
ENSG00000163945	25.7522	1.87987	0.481139	3.90712	9.3401e-05	0.00269225	UVSSA	protein_coding
ENSG00000278771	3210.3	1.87842	0.523483	3.58831	0.000332824	0.00467534	Metazoa_SRP	misc_RNA
ENSG00000059378	16.3832	-1.87614	0.393195	-4.77153	1.82832e-06	0.000345358	PARP12	protein_coding
ENSG00000204287	90.354	-1.87434	0.348236	-5.38236	7.3514e-08	4.79505e-05	HLA-DRA	protein_coding
ENSG00000201822	696.444	1.86703	0.576073	3.24097	0.00119125	0.00910146	RNA5SP149	rRNA
ENSG00000229145	51.5897	1.86494	0.55182	3.37961	0.000725881	0.00696029	ACTBP1	processed_pseudogene
ENSG00000137965	15.2454	-1.85771	0.388771	-4.77842	1.76679e-06	0.000342864	IFI44	protein_coding
ENSG00000124942	610.356	-1.85519	0.345005	-5.37729	7.56147e-08	4.79505e-05	AHNAK	protein_coding
ENSG00000158186	5.3268	-1.85212	0.550638	-3.36358	0.000769386	0.00718256	MRAS	protein_coding
ENSG00000021762	13.5634	-1.84636	0.443407	-4.16403	3.12686e-05	0.00155813	OSBPL5	protein_coding
ENSG00000244230	169.378	1.846	0.619021	2.98213	0.00286246	0.0152814	MSTRG.95063	intergenic
ENSG00000134326	12.0403	-1.84241	0.449902	-4.09513	4.21934e-05	0.00175044	CMPK2	protein_coding
ENSG00000141258	11.022	-1.84151	0.505439	-3.64339	0.000269069	0.00425003	SGSM2	protein_coding
ENSG00000075240	8.07331	-1.83531	0.495083	-3.70708	0.000209661	0.00385539	GRAMD4	protein_coding
ENSG00000196576	44.9564	-1.82667	0.442096	-4.13183	3.59888e-05	0.00165548	PLXNB2	protein_coding
ENSG00000051108	24.3811	-1.81697	0.476751	-3.81115	0.000138319	0.00308634	HERPUD1	protein_coding
ENSG00000070423	10.3212	-1.81191	0.42097	-4.30412	1.67647e-05	0.00111908	RNF126	protein_coding
ENSG00000114013	12.7254	-1.80818	0.414614	-4.36113	1.29394e-05	0.00104642	CD86	protein_coding
ENSG00000144381	50.0946	-1.80673	0.378189	-4.77732	1.7765e-06	0.000342864	HSPD1	protein_coding
ENSG00000122965	18.7996	-1.79253	0.484937	-3.69642	0.000218665	0.00388262	RBM19	protein_coding
ENSG00000171791	27.019	-1.79158	0.52052	-3.44189	0.000577656	0.00608615	MSTRG.42806	antisense
ENSG00000108798	38.7397	-1.78885	0.382408	-4.67785	2.89899e-06	0.000445093	ABI3	protein_coding
ENSG00000130303	23.1437	-1.78091	0.372579	-4.77997	1.75321e-06	0.000342864	BST2	protein_coding
ENSG00000239437	48.7627	1.78014	0.637923	2.79052	0.00526241	0.0228756	RN7SL752P	misc_RNA
ENSG00000197976	14.3236	-1.77741	0.486414	-3.65411	0.000258079	0.00418107	AKAP17A	protein_coding
ENSG00000074964	9.11224	-1.77153	0.486187	-3.64373	0.000268717	0.00425003	ARHGEF10L	protein_coding
ENSG00000106003	17.2185	-1.76714	0.539496	-3.27553	0.00105463	0.00852735	LFNG	protein_coding
ENSG00000120738	12.8704	-1.76613	0.528508	-3.34174	0.000832559	0.00751929	EGR1	protein_coding
ENSG00000182718	142.771	-1.76373	0.353785	-4.98532	6.1858e-07	0.000205801	ANXA2	protein_coding
ENSG00000200558	62.6768	1.75415	0.638968	2.74529	0.0060458	0.0249766	RNA5SP429	rRNA
ENSG00000107736	13.6595	-1.75379	0.45517	-3.85303	0.000116663	0.00286871	CDH23	protein_coding
ENSG00000141524	22.5638	-1.74954	0.500156	-3.49799	0.000468784	0.0055344	TMC6	protein_coding
ENSG00000234127	7.6919	-1.74906	0.40052	-4.36697	1.25982e-05	0.00103562	TRIM26	protein_coding
ENSG00000179583	36.386	-1.7489	0.451121	-3.87678	0.00010585	0.00278853	CIITA	protein_coding
ENSG00000170854	8.22705	-1.73581	0.463118	-3.7481	0.000178182	0.00350754	MINA	protein_coding
ENSG00000165689	7.84044	-1.73476	0.461872	-3.75592	0.000172705	0.00345507	SDCCAG3	protein_coding
ENSG00000168899	11.9809	-1.73225	0.375088	-4.61824	3.87008e-06	0.000536852	VAMP5	protein_coding
ENSG00000203875	36.3436	-1.73017	0.453277	-3.81703	0.000135068	0.00308634	SNHG5	processed_transcript
ENSG00000137364	9.41971	-1.72783	0.406901	-4.24631	2.17323e-05	0.00122891	TPMT	protein_coding
ENSG00000145632	9.58408	-1.72425	0.537359	-3.20875	0.00133312	0.00963016	PLK2	protein_coding
ENSG00000160932	12.7454	-1.72261	0.456824	-3.77084	0.000162702	0.00335922	LY6E	protein_coding
ENSG00000133316	12.6179	-1.72221	0.503496	-3.4205	0.000625067	0.00640802	WDR74	protein_coding
ENSG00000171115	36.4032	-1.71944	0.363141	-4.73491	2.19152e-06	0.000384328	GIMAP8	protein_coding
ENSG00000028277	62.25	-1.7194	0.378073	-4.54781	5.4207e-06	0.000669346	POU2F2	protein_coding
ENSG00000162551	50.4504	1.7171	0.548146	3.13256	0.00173289	0.0112133	ALPL	protein_coding
ENSG00000002549	42.7444	-1.71557	0.33918	-5.058	4.23684e-07	0.000161317	LAP3	protein_coding
ENSG00000108561	26.5743	-1.71298	0.401182	-4.26984	1.95615e-05	0.00117827	C1QBP	protein_coding
ENSG00000140968	87.3435	-1.71113	0.418131	-4.09232	4.27075e-05	0.00175536	MSTRG.36482	antisense
ENSG00000198574	4.84532	-1.71011	0.524466	-3.26066	0.00111154	0.00881622	SH2D1B	protein_coding
ENSG00000177239	7.52579	-1.70928	0.537104	-3.18241	0.00146056	0.010178	MAN1B1	protein_coding
ENSG00000101361	30.631	-1.70822	0.413296	-4.13317	3.57793e-05	0.00165548	NOP56	protein_coding
ENSG00000141682	8.09786	-1.7055	0.482676	-3.53342	0.000410218	0.00517534	PMAIP1	protein_coding
ENSG00000143793	6.69293	-1.70505	0.415067	-4.10789	3.99285e-05	0.00172557	C1orf35	protein_coding
ENSG00000148737	30.3349	-1.70475	0.42934	-3.97062	7.16865e-05	0.00235004	TCF7L2	protein_coding
ENSG00000263528	11.408	-1.70398	0.447041	-3.81169	0.000138019	0.00308634	IKBKE	protein_coding
ENSG00000174450	445.864	1.69778	0.542955	3.12692	0.00176646	0.0113687	GOLGA6L2	protein_coding
ENSG00000170581	41.0315	-1.6976	0.365501	-4.64459	3.40759e-06	0.0004802	STAT2	protein_coding
ENSG00000141101	19.5052	-1.69698	0.405595	-4.18394	2.86506e-05	0.00147029	NOB1	protein_coding
ENSG00000115415	169.281	-1.69689	0.317959	-5.33682	9.45886e-08	5.46047e-05	STAT1	protein_coding
ENSG00000167895	19.8623	-1.69475	0.536626	-3.15817	0.00158765	0.0106881	TMC8	protein_coding
ENSG00000121281	24.755	-1.69275	0.505126	-3.35115	0.000804758	0.00732796	ADCY7	protein_coding
ENSG00000138172	13.21	-1.6922	0.41099	-4.11738	3.83204e-05	0.00169258	CALHM2	protein_coding
ENSG00000068079	14.0806	-1.69219	0.399963	-4.23087	2.32792e-05	0.00128368	IFI35	protein_coding
ENSG00000075234	7.78531	-1.6911	0.44632	-3.78897	0.000151271	0.00321289	TTC38	protein_coding
ENSG00000100376	8.33549	-1.69047	0.502721	-3.36265	0.00077199	0.00719344	FAM118A	protein_coding
ENSG00000275379	20.1257	-1.68999	0.387961	-4.35609	1.32406e-05	0.00104956	HIST1H3I	protein_coding
ENSG00000162772	9.23676	-1.68864	0.464461	-3.6357	0.00027723	0.00431593	ATF3	protein_coding
ENSG00000138166	7.64326	-1.68699	0.417076	-4.04481	5.23659e-05	0.00198677	DUSP5	protein_coding
ENSG00000143799	90.392	-1.68658	0.450796	-3.74134	0.000183042	0.0035559	PARP1	protein_coding
ENSG00000090382	752.386	-1.68654	0.470916	-3.5814	0.000341759	0.00474084	LYZ	protein_coding
ENSG00000184677	15.7892	-1.68583	0.441961	-3.81443	0.0001365	0.00308634	ZBTB40	protein_coding
ENSG00000107949	17.6719	-1.683	0.355558	-4.73341	2.20779e-06	0.000384328	BCCIP	protein_coding
ENSG00000090266	14.7789	-1.68269	0.395397	-4.25571	2.08385e-05	0.0012061	NDUFB2	protein_coding
ENSG00000099899	8.63659	-1.68141	0.441404	-3.80922	0.000139403	0.00308634	TRMT2A	protein_coding
ENSG00000136193	27.9938	-1.68017	0.423368	-3.96859	7.23001e-05	0.00235929	SCRN1	protein_coding
ENSG00000101199	9.74953	-1.6743	0.468513	-3.57365	0.000352041	0.00481575	ARFGAP1	protein_coding
ENSG00000173276	7.88773	-1.67391	0.410377	-4.07897	4.52362e-05	0.00182229	ZBTB21	protein_coding
ENSG00000104814	23.8779	-1.67361	0.429254	-3.89889	9.66353e-05	0.00271883	MAP4K1	protein_coding
ENSG00000055483	20.2814	-1.67265	0.454019	-3.68408	0.000229526	0.00394688	USP36	protein_coding
ENSG00000132465	10.0839	-1.67127	0.483609	-3.45583	0.000548607	0.00594692	JCHAIN	protein_coding
ENSG00000130511	12.9211	-1.67118	0.429544	-3.8906	9.99967e-05	0.00274852	SSBP4	protein_coding
ENSG00000198286	55.5718	-1.67064	0.461255	-3.62194	0.000292399	0.00441483	CARD11	protein_coding
ENSG00000178789	8.80571	-1.66908	0.591835	-2.82017	0.00479978	0.0214997	CD300LB	protein_coding
ENSG00000178573	13.5265	-1.66859	0.438974	-3.80112	0.000144044	0.00310393	MAF	protein_coding
ENSG00000196730	28.5865	-1.6677	0.33365	-4.99836	5.78187e-07	0.000205326	DAPK1	protein_coding
ENSG00000136286	84.0415	-1.66567	0.328306	-5.07352	3.90521e-07	0.000157593	MYO1G	protein_coding
ENSG00000161204	11.9371	-1.66272	0.387342	-4.29263	1.76567e-05	0.00114421	ABCF3	protein_coding
ENSG00000127951	111.982	-1.66003	0.483246	-3.43516	0.000592202	0.00617811	FGL2	protein_coding
ENSG00000155363	9.5741	-1.65505	0.450268	-3.6757	0.000237195	0.00400193	MOV10	protein_coding
ENSG00000132182	24.5562	-1.65499	0.5189	-3.18943	0.00142554	0.0100364	MSTRG.62371	antisense
ENSG00000177606	27.1598	-1.65496	0.584805	-2.82993	0.00465589	0.0210739	JUN	protein_coding
ENSG00000166068	6.90653	-1.65323	0.473444	-3.49193	0.000479548	0.00557359	SPRED1	protein_coding
ENSG00000140105	148.664	-1.6531	0.32242	-5.12716	2.9414e-07	0.000124351	WARS	protein_coding
ENSG00000128050	12.8031	-1.65169	0.442358	-3.73382	0.000188596	0.00363201	PAICS	protein_coding
ENSG00000166750	86.0484	-1.65003	0.388026	-4.25237	2.11519e-05	0.0012061	SLFN5	protein_coding
ENSG00000167083	5.42285	-1.64949	0.501683	-3.28791	0.00100934	0.00833386	GNGT2	protein_coding
ENSG00000008517	31.2632	-1.64636	0.44261	-3.71965	0.000199496	0.00375427	IL32	protein_coding
ENSG00000086015	7.24028	-1.64615	0.44432	-3.70488	0.000211493	0.00387141	MAST2	protein_coding
ENSG00000147162	43.7064	-1.64564	0.424628	-3.8755	0.000106407	0.00279492	OGT	protein_coding
ENSG00000162623	11.7967	-1.64176	0.447125	-3.67181	0.000240838	0.00402666	TYW3	protein_coding
ENSG00000263968	29.5179	1.64019	0.677335	2.42154	0.0154551	0.0472976	RN7SL381P	misc_RNA
ENSG00000176715	9.93133	-1.6343	0.47807	-3.41854	0.000629578	0.00643939	ACSF3	protein_coding
ENSG00000132205	28.5069	-1.63328	0.414658	-3.93887	8.18667e-05	0.00251846	EMILIN2	protein_coding
ENSG00000136111	13.2626	-1.63119	0.424277	-3.84464	0.000120732	0.00288911	TBC1D4	protein_coding
ENSG00000162654	40.6923	-1.63083	0.363711	-4.48388	7.32976e-06	0.000793581	GBP4	protein_coding
ENSG00000010610	24.7414	-1.6308	0.408653	-3.99067	6.5887e-05	0.0022157	CD4	protein_coding
ENSG00000143977	15.4721	-1.63053	0.372476	-4.37754	1.20024e-05	0.00103454	SNRPG	protein_coding
ENSG00000103326	12.4465	-1.63043	0.468032	-3.48358	0.000494761	0.00565305	CAPN15	protein_coding
ENSG00000115053	284.141	-1.62763	0.36608	-4.44611	8.74402e-06	0.000882878	NCL	protein_coding
ENSG00000131381	10.7671	-1.62754	0.406157	-4.00717	6.14495e-05	0.00212986	RBSN	protein_coding
ENSG00000201861	56.1295	1.62735	0.650079	2.50332	0.0123035	0.0401287	RNA5SP298	rRNA
ENSG00000166002	7.74972	-1.62682	0.458065	-3.55151	0.000383029	0.00498387	SMCO4	protein_coding
ENSG00000135108	9.7068	-1.62622	0.452998	-3.58991	0.000330795	0.0046542	FBXO21	protein_coding
ENSG00000123975	7.8301	-1.61984	0.421143	-3.84629	0.000119921	0.00288911	CKS2	protein_coding
ENSG00000198276	8.80541	-1.61954	0.452009	-3.58299	0.000339687	0.00471947	UCKL1	protein_coding
ENSG00000137200	14.3647	-1.61917	0.453958	-3.56679	0.000361385	0.0048553	CMTR1	protein_coding
ENSG00000115085	21.7796	-1.61855	0.490684	-3.29857	0.000971793	0.00815461	MSTRG.51451	antisense
ENSG00000079263	36.0955	-1.6184	0.396831	-4.07832	4.53624e-05	0.00182229	SP140	protein_coding
ENSG00000167315	9.16045	-1.61825	0.419178	-3.86053	0.00011314	0.00285773	ACAA2	protein_coding
ENSG00000165168	95.5407	-1.61623	0.359611	-4.49437	6.97755e-06	0.000774333	CYBB	protein_coding
ENSG00000196453	8.59571	-1.6143	0.459019	-3.51684	0.000436712	0.00533305	ZNF777	protein_coding
ENSG00000178567	8.56235	-1.61185	0.440944	-3.65546	0.000256721	0.00417543	EPM2AIP1	protein_coding
ENSG00000204103	48.6323	-1.61052	0.427806	-3.76461	0.000166807	0.00341016	MAFB	protein_coding
ENSG00000085265	222.074	-1.60901	0.473685	-3.39679	0.000681812	0.00671823	FCN1	protein_coding
ENSG00000159131	16.4439	-1.60758	0.382498	-4.20285	2.63571e-05	0.00138322	GART	protein_coding
ENSG00000165806	8.11186	-1.60635	0.405221	-3.96413	7.36633e-05	0.00236553	CASP7	protein_coding
ENSG00000035720	12.2911	-1.60606	0.588586	-2.72868	0.00635877	0.0257542	STAP1	protein_coding
ENSG00000254824	25.9326	1.60248	0.637204	2.51486	0.011908	0.0391699	RP11-37O16.8	processed_pseudogene
ENSG00000132485	25.0114	-1.60163	0.338905	-4.72591	2.29092e-06	0.000390228	ZRANB2	protein_coding
ENSG00000173198	6.85514	-1.60048	0.480849	-3.32846	0.000873286	0.00766868	CYSLTR1	protein_coding
ENSG00000135426	31.8812	-1.599	0.3469	-4.6094	4.03835e-06	0.000551577	TESPA1	protein_coding
ENSG00000109917	18.1132	-1.59864	0.362655	-4.40815	1.04258e-05	0.000942581	ZPR1	protein_coding
ENSG00000131979	18.7282	-1.59766	0.351753	-4.54199	5.5726e-06	0.000673719	GCH1	protein_coding
ENSG00000239899	84.9453	1.5971	0.537826	2.96955	0.00298239	0.0156858	RN7SL674P	misc_RNA
ENSG00000196365	16.1556	-1.59602	0.373367	-4.27466	1.91426e-05	0.00117827	LONP1	protein_coding
ENSG00000168495	8.76795	-1.59511	0.448623	-3.55558	0.000377145	0.00496044	POLR3D	protein_coding
ENSG00000163660	32.4448	-1.59477	0.562432	-2.8355	0.00457547	0.02081	CCNL1	protein_coding
ENSG00000157827	10.4015	-1.59464	0.466341	-3.41948	0.000627413	0.00642465	FMNL2	protein_coding
ENSG00000119922	88.5728	-1.59409	0.458015	-3.48044	0.000500592	0.00567593	IFIT2	protein_coding
ENSG00000198753	26.2004	1.59205	0.418418	3.80494	0.000141841	0.00309657	PLXNB3	protein_coding
ENSG00000103249	9.99992	-1.5915	0.46702	-3.40778	0.000654931	0.00654783	CLCN7	protein_coding
ENSG00000115350	9.16012	-1.58324	0.382287	-4.1415	3.45038e-05	0.00164691	MSTRG.50500	antisense
ENSG00000145191	15.3807	-1.58289	0.384382	-4.11802	3.82137e-05	0.00169258	EIF2B5	protein_coding
ENSG00000171603	16.7141	-1.5826	0.424697	-3.72641	0.000194224	0.00371621	CLSTN1	protein_coding
ENSG00000183617	7.44478	-1.58209	0.411207	-3.84743	0.000119365	0.00288753	MRPL54	protein_coding
ENSG00000082068	12.8291	-1.58201	0.417674	-3.78768	0.000152061	0.00322195	WDR70	protein_coding
ENSG00000120437	8.49496	-1.58146	0.456974	-3.46072	0.000538736	0.00589027	ACAT2	protein_coding
ENSG00000133313	53.1627	-1.57972	0.369549	-4.27471	1.91383e-05	0.00117827	MSTRG.43102	antisense
ENSG00000007080	20.4272	-1.57764	0.348763	-4.52353	6.08164e-06	0.00071346	CCDC124	protein_coding
ENSG00000159842	43.2119	-1.57762	0.350668	-4.4989	6.83055e-06	0.000774333	ABR	protein_coding
ENSG00000103353	8.9732	-1.577	0.433389	-3.63876	0.000273952	0.00430468	UBFD1	protein_coding
ENSG00000054654	144.248	-1.57633	0.420994	-3.74431	0.000180891	0.00352183	SYNE2	protein_coding
ENSG00000112655	19.9411	1.57605	0.392903	4.01129	6.03869e-05	0.00211944	MSTRG.81400	antisense
ENSG00000205981	4.99333	-1.57476	0.465294	-3.38444	0.000713236	0.00689772	DNAJC19	protein_coding
ENSG00000168056	8.51696	-1.57427	0.52543	-2.99616	0.00273405	0.0148286	LTBP3	protein_coding
ENSG00000135446	10.3178	-1.57262	0.413184	-3.8061	0.000141177	0.00309657	CDK4	protein_coding
ENSG00000136718	13.257	-1.57177	0.440741	-3.56619	0.000362206	0.0048575	IMP4	protein_coding
ENSG00000161929	18.9329	-1.57168	0.391175	-4.01783	5.87363e-05	0.00210267	SCIMP	protein_coding
ENSG00000077454	45.6482	1.56872	0.453165	3.4617	0.000536771	0.00589027	LRCH4	protein_coding
ENSG00000148356	7.23308	-1.56816	0.490109	-3.19962	0.00137608	0.00984611	LRSAM1	protein_coding
ENSG00000120694	32.5404	-1.56581	0.357165	-4.384	1.16519e-05	0.00101417	HSPH1	protein_coding
ENSG00000204634	20.7872	-1.56306	0.382721	-4.08406	4.42548e-05	0.00180227	TBC1D8	protein_coding
ENSG00000126709	24.4342	-1.56158	0.496187	-3.14717	0.0016486	0.0108802	IFI6	protein_coding
ENSG00000114853	26.1177	1.56152	0.518716	3.01036	0.00260939	0.0144427	ZBTB47	protein_coding
ENSG00000183638	28.0956	1.56137	0.575567	2.71275	0.0066728	0.0265417	RP1L1	protein_coding
ENSG00000148019	11.5527	-1.56134	0.396588	-3.93692	8.25342e-05	0.00251846	CEP78	protein_coding
ENSG00000140403	11.7384	-1.56015	0.461479	-3.38076	0.000722844	0.00695512	DNAJA4	protein_coding
ENSG00000180263	14.2324	-1.55762	0.414836	-3.7548	0.00017348	0.00345507	FGD6	protein_coding
ENSG00000185507	13.0625	-1.5565	0.420062	-3.7054	0.000211061	0.00387141	IRF7	protein_coding
ENSG00000100523	13.8516	-1.55646	0.380257	-4.09317	4.25507e-05	0.00175536	DDHD1	protein_coding
ENSG00000198856	7.64664	-1.55621	0.412459	-3.77301	0.000161292	0.00333788	OSTC	protein_coding
ENSG00000105122	26.7646	-1.55606	0.403967	-3.85196	0.000117177	0.00286871	RASAL3	protein_coding
ENSG00000164346	75.0048	-1.55558	0.403046	-3.85956	0.000113593	0.00285773	NSA2	protein_coding
ENSG00000198746	5.29779	-1.55499	0.424175	-3.66592	0.000246453	0.00408211	GPATCH3	protein_coding
ENSG00000158473	6.18779	-1.55414	0.47931	-3.24246	0.00118501	0.00909738	CD1D	protein_coding
ENSG00000136045	15.0061	-1.55413	0.383561	-4.05186	5.08122e-05	0.00196992	PWP1	protein_coding
ENSG00000178252	13.0973	-1.55346	0.41047	-3.78458	0.000153966	0.00324494	WDR6	protein_coding
ENSG00000156587	77.4501	-1.5532	0.292738	-5.30576	1.12205e-07	5.85972e-05	UBE2L6	protein_coding
ENSG00000096433	16.828	-1.55301	0.50938	-3.04881	0.00229748	0.0134937	ITPR3	protein_coding
ENSG00000152778	16.6775	-1.55099	0.390633	-3.97046	7.17346e-05	0.00235004	IFIT5	protein_coding
ENSG00000100385	8.72917	-1.55086	0.441356	-3.51386	0.000441653	0.00535655	IL2RB	protein_coding
ENSG00000135473	7.65428	-1.54726	0.492803	-3.13971	0.00169113	0.0110559	PAN2	protein_coding
ENSG00000180817	18.6386	-1.5428	0.392272	-3.93299	8.38941e-05	0.00252486	PPA1	protein_coding
ENSG00000070047	15.4923	-1.54154	0.432203	-3.56671	0.000361495	0.0048553	PHRF1	protein_coding
ENSG00000177352	5.86421	-1.54082	0.415654	-3.70698	0.000209749	0.00385539	CCDC71	protein_coding
ENSG00000128951	17.119	-1.53947	0.377633	-4.07664	4.56908e-05	0.00182722	DUT	protein_coding
ENSG00000204560	14.7509	-1.53606	0.374444	-4.10224	4.09164e-05	0.00174011	DHX16	protein_coding
ENSG00000148296	16.5712	-1.53373	0.432839	-3.54343	0.000394953	0.00504227	SURF6	protein_coding
ENSG00000143436	12.0813	-1.53166	0.422578	-3.62457	0.000289447	0.00440774	MRPL9	protein_coding
ENSG00000163564	9.62313	-1.5315	0.448122	-3.41761	0.000631747	0.00644673	PYHIN1	protein_coding
ENSG00000169189	13.4915	-1.52937	0.394237	-3.87931	0.000104752	0.0027844	NSMCE1	protein_coding
ENSG00000137504	14.7614	-1.52858	0.47341	-3.22887	0.00124282	0.00922557	CREBZF	protein_coding
ENSG00000069667	18.7801	-1.52791	0.408061	-3.74431	0.00018089	0.00352183	RORA	protein_coding
ENSG00000165092	11.1661	-1.5278	0.398177	-3.83699	0.000124554	0.00295666	ALDH1A1	protein_coding
ENSG00000166387	9.02848	-1.52727	0.452451	-3.37554	0.000736708	0.00698693	PPFIBP2	protein_coding
ENSG00000180900	7.00748	-1.5259	0.497333	-3.06816	0.00215381	0.0129548	SCRIB	protein_coding
ENSG00000124256	9.72309	-1.52501	0.497276	-3.06672	0.00216418	0.0129997	ZBP1	protein_coding
ENSG00000178685	17.5541	-1.52465	0.384461	-3.96568	7.31874e-05	0.00236276	PARP10	protein_coding
ENSG00000182481	16.5453	-1.52333	0.415478	-3.66645	0.000245941	0.00408124	KPNA2	protein_coding
ENSG00000179144	96.6449	-1.52227	0.377593	-4.0315	5.54211e-05	0.00203837	GIMAP7	protein_coding
ENSG00000136875	11.9265	-1.52198	0.362121	-4.20297	2.63433e-05	0.00138322	PRPF4	protein_coding
ENSG00000109971	414.945	-1.52121	0.31575	-4.81778	1.45166e-06	0.000322195	HSPA8	protein_coding
ENSG00000141293	20.5813	-1.52054	0.435726	-3.48966	0.000483635	0.00559077	SKAP1	protein_coding
ENSG00000114503	18.4159	-1.51816	0.386401	-3.92898	8.53055e-05	0.00254099	NCBP2	protein_coding
ENSG00000135624	50.156	-1.51533	0.348862	-4.34363	1.40147e-05	0.00105443	CCT7	protein_coding
ENSG00000166797	27.6497	-1.51383	0.356033	-4.25194	2.11931e-05	0.0012061	FAM96A	protein_coding
ENSG00000167815	15.3537	-1.51374	0.466507	-3.24484	0.00117518	0.00905661	PRDX2	protein_coding
ENSG00000169718	21.2837	-1.5135	0.383145	-3.95021	7.80836e-05	0.00243372	DUS1L	protein_coding
ENSG00000104129	7.44093	-1.51133	0.484269	-3.12086	0.00180326	0.0114991	DNAJC17	protein_coding
ENSG00000143106	27.9737	-1.50989	0.36295	-4.16004	3.18193e-05	0.00155813	PSMA5	protein_coding
ENSG00000177409	54.6452	-1.50975	0.386057	-3.91069	9.20318e-05	0.00267013	SAMD9L	protein_coding
ENSG00000177613	18.5878	-1.50955	0.375255	-4.02273	5.75275e-05	0.00207691	CSTF2T	protein_coding
ENSG00000166484	8.1396	-1.50883	0.401217	-3.76064	0.000169476	0.00341957	MAPK7	protein_coding
ENSG00000136271	9.29897	-1.50834	0.428178	-3.52271	0.000427162	0.00529685	DDX56	protein_coding
ENSG00000117009	7.2439	-1.50834	0.528169	-2.85579	0.00429299	0.0199128	KMO	protein_coding
ENSG00000167625	6.36327	-1.5077	0.47777	-3.1557	0.00160114	0.0107363	ZNF526	protein_coding
ENSG00000100726	7.2356	-1.50666	0.45484	-3.31251	0.000924625	0.0078835	TELO2	protein_coding
ENSG00000116791	5.25256	-1.5057	0.482109	-3.12316	0.00178923	0.0114361	CRYZ	protein_coding
ENSG00000166347	5.59267	-1.50407	0.457398	-3.28832	0.00100789	0.00833148	CYB5A	protein_coding
ENSG00000027869	6.49985	-1.50387	0.394794	-3.80926	0.000139382	0.00308634	SH2D2A	protein_coding
ENSG00000104852	44.5526	-1.50366	0.445584	-3.37457	0.000739302	0.00698796	SNRNP70	protein_coding
ENSG00000182621	11.7735	-1.50302	0.389033	-3.86348	0.000111784	0.00285468	PLCB1	protein_coding
ENSG00000186448	7.90593	-1.5029	0.403786	-3.72202	0.000197635	0.00374024	ZNF197	protein_coding
ENSG00000175792	14.0628	-1.50114	0.380422	-3.94599	7.94707e-05	0.00246693	RUVBL1	protein_coding
ENSG00000186575	23.06	-1.50033	0.34753	-4.31712	1.5808e-05	0.00110507	NF2	protein_coding
ENSG00000197651	36.1258	1.49998	0.579864	2.58678	0.00968761	0.034062	CCER1	protein_coding
ENSG00000182578	35.8007	-1.49834	0.416156	-3.60042	0.000317709	0.00454206	CSF1R	protein_coding
ENSG00000115919	14.5506	-1.49736	0.43176	-3.46804	0.000524271	0.00583856	KYNU	protein_coding
ENSG00000164483	12.1831	-1.49714	0.436539	-3.42957	0.000604544	0.00624086	SAMD3	protein_coding
ENSG00000119403	11.2807	-1.4957	0.438777	-3.40879	0.000652506	0.00654656	PHF19	protein_coding
ENSG00000163359	74.1525	1.49559	0.433318	3.4515	0.00055749	0.00598988	COL6A3	protein_coding
ENSG00000082512	11.7905	-1.49421	0.476924	-3.13302	0.0017302	0.0112045	TRAF5	protein_coding
ENSG00000147604	363.622	-1.49375	0.350666	-4.25974	2.04661e-05	0.00119538	RPL7	protein_coding
ENSG00000136270	5.55377	-1.49332	0.456536	-3.27097	0.00107178	0.00860329	TBRG4	protein_coding
ENSG00000175581	8.07789	-1.49285	0.390205	-3.82582	0.000130338	0.00302179	MRPL48	protein_coding
ENSG00000090263	6.75478	-1.48931	0.500697	-2.97448	0.00293487	0.015565	MRPS33	protein_coding
ENSG00000185187	8.19032	-1.48928	0.481631	-3.09215	0.00198712	0.0121919	SIGIRR	protein_coding
ENSG00000110651	6.86361	-1.48815	0.510405	-2.91562	0.00354984	0.0176163	MSTRG.14573	antisense
ENSG00000138413	13.3435	-1.48787	0.362983	-4.099	4.14933e-05	0.00174011	IDH1	protein_coding
ENSG00000120278	13.5517	-1.48744	0.506803	-2.93495	0.00333605	0.0169126	PLEKHG1	protein_coding
ENSG00000167699	12.741	-1.48704	0.386737	-3.84509	0.000120509	0.00288911	GLOD4	protein_coding
ENSG00000089009	397.977	-1.48629	0.364249	-4.08044	4.49514e-05	0.00182228	RPL6	protein_coding
ENSG00000110063	8.93351	-1.48501	0.46038	-3.22563	0.00125697	0.00928104	DCPS	protein_coding
ENSG00000167965	9.98209	-1.48453	0.384742	-3.85852	0.000114077	0.00285773	MSTRG.33560	antisense
ENSG00000141698	6.69316	-1.48427	0.512702	-2.89499	0.00379172	0.0184252	NT5C3B	protein_coding
ENSG00000239224	91.7551	1.48404	0.542452	2.73581	0.00622279	0.0254355	RN7SL546P	misc_RNA
ENSG00000169641	14.8108	-1.48187	0.397811	-3.72505	0.000195273	0.00372024	LUZP1	protein_coding
ENSG00000240869	339.934	1.48052	0.583602	2.53686	0.0111852	0.0376288	RN7SL128P	misc_RNA
ENSG00000068028	13.8091	-1.47899	0.383802	-3.85354	0.000116422	0.00286871	RASSF1	protein_coding
ENSG00000137628	26.7221	-1.47763	0.314273	-4.70172	2.57981e-06	0.000424139	DDX60	protein_coding
ENSG00000172315	6.36887	-1.47712	0.439353	-3.36204	0.000773697	0.00720008	TP53RK	protein_coding
ENSG00000244921	47.2285	1.47685	0.426733	3.46083	0.00053852	0.00589027	MTCYBP18	processed_pseudogene
ENSG00000113407	25.4006	-1.47624	0.339799	-4.34445	1.39623e-05	0.00105443	TARS	protein_coding
ENSG00000105374	38.7091	-1.47589	0.389909	-3.78521	0.000153578	0.00324494	NKG7	protein_coding
ENSG00000156697	15.4573	-1.47509	0.398681	-3.69992	0.000215668	0.00387668	UTP14A	protein_coding
ENSG00000111801	16.9877	-1.47506	0.376268	-3.92025	8.84577e-05	0.00258331	BTN3A3	protein_coding
ENSG00000162711	10.8225	-1.47264	0.420386	-3.50306	0.000459944	0.00548842	NLRP3	protein_coding
ENSG00000134539	9.45768	-1.47261	0.451689	-3.26024	0.0011132	0.00881622	KLRD1	protein_coding
ENSG00000115364	11.0237	-1.47194	0.409208	-3.59705	0.000321851	0.00458113	MRPL19	protein_coding
ENSG00000132256	9.22942	-1.47156	0.330455	-4.45314	8.46244e-06	0.0008736	TRIM5	protein_coding
ENSG00000166411	21.6219	-1.47079	0.355254	-4.14011	3.47146e-05	0.00164811	IDH3A	protein_coding
ENSG00000077984	49.3175	1.46749	0.365492	4.0151	5.94215e-05	0.00211865	CST7	protein_coding
ENSG00000172716	18.4029	-1.46728	0.339019	-4.32803	1.50452e-05	0.00106187	SLFN11	protein_coding
ENSG00000152217	19.8802	-1.46707	0.405656	-3.61655	0.00029856	0.00443247	SETBP1	protein_coding
ENSG00000144136	16.2928	-1.46705	0.444923	-3.29731	0.000976153	0.00817181	SLC20A1	protein_coding
ENSG00000065989	7.29652	-1.46474	0.445978	-3.28433	0.00102226	0.00837233	PDE4A	protein_coding
ENSG00000185298	9.37441	-1.46322	0.400977	-3.64912	0.000263138	0.00420926	CCDC137	protein_coding
ENSG00000168685	62.1189	-1.46219	0.483258	-3.02569	0.0024807	0.0140919	MSTRG.73781	antisense
ENSG00000173193	131.765	-1.46198	0.329208	-4.44091	8.95783e-06	0.00088346	PARP14	protein_coding
ENSG00000135114	8.70358	-1.46191	0.538796	-2.71329	0.00666181	0.0265099	OASL	protein_coding
ENSG00000225178	15.6088	-1.45953	0.568721	-2.56633	0.0102781	0.0355265	RPSAP58	processed_pseudogene
ENSG00000091140	19.8172	-1.45904	0.335274	-4.35177	1.3504e-05	0.00105443	DLD	protein_coding
ENSG00000162302	18.4811	-1.45691	0.393635	-3.70116	0.000214617	0.00387668	RPS6KA4	protein_coding
ENSG00000176619	16.6111	-1.45656	0.419949	-3.46842	0.00052353	0.00583856	LMNB2	protein_coding
ENSG00000134072	15.6196	-1.45495	0.319944	-4.54751	5.42835e-06	0.000669346	CAMK1	protein_coding
ENSG00000105618	20.8543	-1.45478	0.373132	-3.89884	9.66553e-05	0.00271883	PRPF31	protein_coding
ENSG00000265078	26.5709	1.45441	0.598301	2.4309	0.0150615	0.0464146	RN7SL664P	misc_RNA
ENSG00000198498	5.72086	-1.45335	0.418303	-3.47441	0.000511984	0.00576827	TMA16	protein_coding
ENSG00000058729	7.19835	-1.45323	0.447111	-3.25027	0.00115295	0.00896852	RIOK2	protein_coding
ENSG00000136521	16.3089	-1.45275	0.329005	-4.4156	1.00729e-05	0.000941336	NDUFB5	protein_coding
ENSG00000132341	57.2806	-1.45081	0.316159	-4.58885	4.45697e-06	0.00059953	RAN	protein_coding
ENSG00000162775	14.2885	-1.45068	0.432835	-3.35157	0.000803535	0.00732796	RBM15	protein_coding
ENSG00000138670	7.47015	-1.45029	0.410896	-3.52957	0.00041624	0.0052121	RASGEF1B	protein_coding
ENSG00000137154	968.028	-1.44924	0.363005	-3.99235	6.54222e-05	0.00220843	RPS6	protein_coding
ENSG00000155545	8.33773	-1.44889	0.437461	-3.31205	0.000926164	0.0078835	MIER3	protein_coding
ENSG00000188486	13.723	-1.44804	0.442959	-3.26903	0.00107918	0.00863927	H2AFX	protein_coding
ENSG00000184752	13.5536	-1.44786	0.379517	-3.815	0.000136185	0.00308634	NDUFA12	protein_coding
ENSG00000130811	81.4683	-1.44698	0.332898	-4.34662	1.38249e-05	0.00105443	EIF3G	protein_coding
ENSG00000265735	527.769	1.44577	0.498541	2.9	0.00373162	0.0182531	RN7SL5P	misc_RNA
ENSG00000145287	92.9517	-1.44502	0.351287	-4.11349	3.89716e-05	0.00170439	PLAC8	protein_coding
ENSG00000185608	8.21445	-1.44487	0.470644	-3.06999	0.00214067	0.0128995	MRPL40	protein_coding
ENSG00000149100	47.8792	-1.44443	0.321312	-4.49542	6.94315e-06	0.000774333	EIF3M	protein_coding
ENSG00000198721	6.34213	-1.4435	0.390149	-3.69987	0.000215711	0.00387668	ECI2	protein_coding
ENSG00000030419	6.68139	-1.44299	0.495202	-2.91394	0.00356896	0.0176776	IKZF2	protein_coding
ENSG00000145416	24.5341	-1.43925	0.394959	-3.64406	0.000268368	0.00425003	MARCH1	protein_coding
ENSG00000147679	8.43578	-1.43903	0.448204	-3.21066	0.00132431	0.00958989	UTP23	protein_coding
ENSG00000069849	15.4811	-1.43841	0.363195	-3.96043	7.48156e-05	0.00238069	MSTRG.65885	antisense
ENSG00000144659	9.42688	-1.43777	0.412307	-3.48713	0.000488234	0.00561469	MSTRG.63225	antisense
ENSG00000172175	28.3771	-1.43527	0.355783	-4.03413	5.4806e-05	0.0020336	MALT1	protein_coding
ENSG00000178234	5.28375	-1.4351	0.398423	-3.60196	0.000315833	0.00452252	GALNT11	protein_coding
ENSG00000132361	11.0558	-1.4343	0.4678	-3.06605	0.00216906	0.0130202	CLUH	protein_coding
ENSG00000277734	19.1612	-1.43413	0.446364	-3.21292	0.00131394	0.00953818	TRAC	protein_coding
ENSG00000125450	5.83055	-1.43337	0.406677	-3.52459	0.000424142	0.00528126	NUP85	protein_coding
ENSG00000150540	8.80266	-1.43324	0.405638	-3.53331	0.00041039	0.00517534	HNMT	protein_coding
ENSG00000089220	19.5563	-1.43249	0.423014	-3.38639	0.000708198	0.00687146	PEBP1	protein_coding
ENSG00000072506	9.50016	-1.43141	0.403542	-3.54712	0.000389467	0.00499666	HSD17B10	protein_coding
ENSG00000221978	17.5561	-1.43031	0.497168	-2.87691	0.00401593	0.0189987	CCNL2	protein_coding
ENSG00000010327	16.5196	-1.4288	0.524728	-2.72294	0.00647042	0.0260401	STAB1	protein_coding
ENSG00000066827	13.4778	-1.42835	0.373218	-3.82712	0.000129651	0.00302179	ZFAT	protein_coding
ENSG00000005059	12.318	-1.42805	0.425484	-3.35629	0.000789944	0.00724869	MCUB	protein_coding
ENSG00000047932	7.26267	-1.42756	0.416336	-3.42886	0.000606121	0.00624987	GOPC	protein_coding
ENSG00000143314	7.94241	-1.42426	0.470097	-3.02971	0.00244786	0.0140207	MRPL24	protein_coding
ENSG00000160208	21.3643	-1.42341	0.42545	-3.34567	0.00082085	0.00744383	RRP1B	protein_coding
ENSG00000020256	5.17468	-1.42075	0.408104	-3.48134	0.000498913	0.00567593	ZFP64	protein_coding
ENSG00000197782	6.99814	-1.42064	0.408161	-3.48058	0.000500331	0.00567593	ZNF780A	protein_coding
ENSG00000125484	8.86857	-1.42006	0.370334	-3.83453	0.000125805	0.0029626	GTF3C4	protein_coding
ENSG00000115539	10.058	-1.41948	0.395257	-3.5913	0.000329037	0.00463682	PDCL3	protein_coding
ENSG00000147202	19.4173	-1.41876	0.326173	-4.34972	1.36312e-05	0.00105443	DIAPH2	protein_coding
ENSG00000123358	6.34616	-1.4186	0.500608	-2.83376	0.0046004	0.0209018	NR4A1	protein_coding
ENSG00000129219	5.56684	-1.41832	0.48181	-2.94373	0.00324278	0.0166125	PLD2	protein_coding
ENSG00000106785	36.6499	-1.41294	0.341762	-4.13429	3.56051e-05	0.00165548	TRIM14	protein_coding
ENSG00000172890	20.1941	-1.41286	0.44561	-3.17062	0.00152113	0.0104337	NADSYN1	protein_coding
ENSG00000134574	7.68347	-1.41282	0.40871	-3.45677	0.000546694	0.00593343	DDB2	protein_coding
ENSG00000228716	7.7494	-1.41256	0.484431	-2.91591	0.00354651	0.0176096	DHFR	protein_coding
ENSG00000137714	7.20243	-1.41003	0.400351	-3.52198	0.000428334	0.0053037	MSTRG.18254	antisense
ENSG00000111144	93.4491	-1.409	0.326679	-4.31309	1.60988e-05	0.00111003	LTA4H	protein_coding
ENSG00000215030	21.1735	-1.40859	0.527809	-2.66875	0.00761345	0.0290869	RPL13P12	processed_pseudogene
ENSG00000149428	13.8157	-1.40758	0.430789	-3.26745	0.0010852	0.00867966	HYOU1	protein_coding
ENSG00000004399	22.4144	-1.40742	0.401899	-3.50192	0.000461916	0.00548981	PLXND1	protein_coding
ENSG00000151806	6.15557	-1.40588	0.420953	-3.33975	0.000838547	0.00755913	GUF1	protein_coding
ENSG00000166801	17.8983	-1.40458	0.347755	-4.03899	5.36818e-05	0.00201944	FAM111A	protein_coding
ENSG00000128284	34.2089	-1.40319	0.350319	-4.00547	6.1895e-05	0.00212986	APOL3	protein_coding
ENSG00000047365	36.5522	-1.40304	0.364656	-3.84756	0.000119302	0.00288753	ARAP2	protein_coding
ENSG00000115368	8.73662	-1.40279	0.386502	-3.62946	0.000284014	0.00435383	WDR75	protein_coding
ENSG00000102390	10.238	-1.40263	0.388158	-3.61355	0.00030203	0.0044511	PBDC1	protein_coding
ENSG00000110092	39.298	-1.40237	0.402418	-3.48487	0.00049238	0.00564774	CCND1	protein_coding
ENSG00000237943	6.91766	-1.40182	0.433988	-3.23009	0.00123753	0.00920939	PRKCQ-AS1	processed_transcript
ENSG00000116497	7.23838	-1.40059	0.372975	-3.75517	0.000173222	0.00345507	S100PBP	protein_coding
ENSG00000158042	6.82531	-1.39956	0.40552	-3.45126	0.000557967	0.00598988	MRPL17	protein_coding
ENSG00000131876	6.28971	-1.3994	0.483858	-2.89217	0.00382596	0.0185335	SNRPA1	protein_coding
ENSG00000109445	10.9447	-1.39934	0.388413	-3.60272	0.00031491	0.00452252	ZNF330	protein_coding
ENSG00000115738	30.1081	-1.39785	0.440077	-3.17637	0.0014913	0.0103114	ID2	protein_coding
ENSG00000173848	71.7148	-1.39589	0.401876	-3.47344	0.000513824	0.00578166	NET1	protein_coding
ENSG00000103043	15.8603	-1.39474	0.397103	-3.51228	0.000444277	0.00536865	VAC14	protein_coding
ENSG00000138326	321.542	-1.39464	0.324023	-4.30415	1.67631e-05	0.00111908	RPS24	protein_coding
ENSG00000026751	10.5795	-1.39426	0.55658	-2.50505	0.0122433	0.0399927	SLAMF7	protein_coding
ENSG00000163584	11.4334	-1.39106	0.432338	-3.21752	0.00129303	0.00947158	RPL22L1	protein_coding
ENSG00000142937	544.159	-1.39071	0.343	-4.05454	5.02337e-05	0.00195603	RPS8	protein_coding
ENSG00000198771	198.409	-1.3906	0.391786	-3.54938	0.000386135	0.00499535	RCSD1	protein_coding
ENSG00000125691	404.199	-1.3902	0.343691	-4.0449	5.23445e-05	0.00198677	RPL23	protein_coding
ENSG00000090470	10.457	-1.38978	0.398044	-3.49153	0.000480265	0.00557359	PDCD7	protein_coding
ENSG00000122406	611.497	-1.38865	0.357548	-3.88382	0.000102829	0.00277569	RPL5	protein_coding
ENSG00000113263	22.7781	-1.38755	0.470826	-2.94704	0.00320827	0.0164928	ITK	protein_coding
ENSG00000131368	8.34656	-1.38754	0.467783	-2.96621	0.0030149	0.0158006	MRPS25	protein_coding
ENSG00000131584	9.66232	-1.38704	0.527688	-2.62852	0.00857571	0.0312927	ACAP3	protein_coding
ENSG00000133321	26.1452	-1.38624	0.296013	-4.68306	2.82624e-06	0.000445093	RARRES3	protein_coding
ENSG00000178952	37.3226	-1.38517	0.383511	-3.6118	0.000304077	0.0044511	TUFM	protein_coding
ENSG00000171617	7.41567	-1.38465	0.477538	-2.89955	0.00373695	0.0182691	ENC1	protein_coding
ENSG00000124357	32.9343	-1.38416	0.382473	-3.61897	0.000295777	0.00441696	NAGK	protein_coding
ENSG00000128604	22.1822	-1.38368	0.341665	-4.0498	5.1261e-05	0.00197011	IRF5	protein_coding
ENSG00000164167	15.3814	-1.38366	0.393274	-3.5183	0.000434313	0.00531839	LSM6	protein_coding
ENSG00000147138	7.65602	-1.38223	0.462025	-2.99169	0.00277441	0.0149371	GPR174	protein_coding
ENSG00000214106	6.97963	-1.38214	0.446603	-3.09478	0.00196959	0.0121094	PAXIP1-AS2	antisense
ENSG00000116898	15.4481	-1.38164	0.395377	-3.49449	0.000474971	0.0055672	MRPS15	protein_coding
ENSG00000197061	23.3086	-1.38113	0.403147	-3.42587	0.000612839	0.00628992	HIST1H4C	protein_coding
ENSG00000223865	66.6172	-1.3808	0.310678	-4.44448	8.81044e-06	0.000882878	HLA-DPB1	protein_coding
ENSG00000075618	9.24555	-1.38018	0.45108	-3.05972	0.00221544	0.0131651	FSCN1	protein_coding
ENSG00000183943	25.9191	-1.37907	0.318665	-4.32766	1.50705e-05	0.00106187	PRKX	protein_coding
ENSG00000135486	358.047	-1.37752	0.324915	-4.23964	2.2388e-05	0.00125007	HNRNPA1	protein_coding
ENSG00000101057	19.8546	-1.37721	0.436163	-3.15755	0.00159101	0.0107007	MYBL2	protein_coding
ENSG00000115875	42.9439	-1.37707	0.393189	-3.50231	0.000461236	0.00548907	SRSF7	protein_coding
ENSG00000148180	441.829	1.37652	0.253517	5.42971	5.64465e-08	4.30311e-05	GSN	protein_coding
ENSG00000060491	41.7079	-1.37571	0.352271	-3.90527	9.41211e-05	0.00269792	OGFR	protein_coding
ENSG00000111667	14.6209	-1.37541	0.396972	-3.46477	0.000530693	0.00586007	USP5	protein_coding
ENSG00000127152	23.1637	-1.37533	0.46811	-2.93805	0.00330284	0.0167952	BCL11B	protein_coding
ENSG00000179950	19.6126	-1.37447	0.359266	-3.82578	0.000130361	0.00302179	PUF60	protein_coding
ENSG00000107897	13.4662	-1.37384	0.363511	-3.77937	0.000157226	0.00327389	ACBD5	protein_coding
ENSG00000182004	15.1349	-1.37312	0.372801	-3.68324	0.000230286	0.00394688	SNRPE	protein_coding
ENSG00000276168	256709	1.37264	0.422447	3.24925	0.00115711	0.00897192	RN7SL1	misc_RNA
ENSG00000132780	38.0782	-1.37174	0.321698	-4.26407	2.0074e-05	0.00118476	NASP	protein_coding
ENSG00000181924	7.37778	-1.37061	0.416649	-3.28961	0.00100325	0.00830863	COA4	protein_coding
ENSG00000081307	7.29369	-1.37034	0.4346	-3.1531	0.00161544	0.0107672	UBA5	protein_coding
ENSG00000146731	46.4884	-1.36957	0.32929	-4.15916	3.19419e-05	0.00155813	CCT6A	protein_coding
ENSG00000111450	6.81698	-1.36917	0.414139	-3.30606	0.000946165	0.00801532	STX2	protein_coding
ENSG00000153406	5.67863	-1.36859	0.391512	-3.49565	0.000472907	0.00556088	NMRAL1	protein_coding
ENSG00000118971	38.978	-1.36852	0.350517	-3.90431	9.4496e-05	0.00269792	CCND2	protein_coding
ENSG00000133028	10.3978	-1.36807	0.402734	-3.39696	0.000681399	0.00671823	SCO1	protein_coding
ENSG00000134884	57.8304	-1.36804	0.437793	-3.12486	0.00177891	0.011403	ARGLU1	protein_coding
ENSG00000124228	36.1982	-1.36655	0.347757	-3.92961	8.50832e-05	0.00254099	DDX27	protein_coding
ENSG00000110324	40.1748	-1.3655	0.408548	-3.34234	0.00083076	0.00751833	IL10RA	protein_coding
ENSG00000115816	21.1943	-1.36535	0.340381	-4.01125	6.03986e-05	0.00211944	CEBPZ	protein_coding
ENSG00000165283	11.9067	-1.36523	0.40446	-3.37544	0.000736964	0.00698693	STOML2	protein_coding
ENSG00000205356	19.665	-1.36516	0.420397	-3.24732	0.00116496	0.00900913	TECPR1	protein_coding
ENSG00000104522	9.05566	-1.36442	0.384879	-3.54505	0.000392534	0.00502332	TSTA3	protein_coding
ENSG00000128815	58.3957	-1.36371	0.395012	-3.45234	0.000555754	0.00598988	WDFY4	protein_coding
ENSG00000084623	40.3682	-1.36364	0.332532	-4.10079	4.11749e-05	0.00174011	EIF3I	protein_coding
ENSG00000108439	5.21298	-1.36362	0.408026	-3.34199	0.000831815	0.00751929	PNPO	protein_coding
ENSG00000263264	17.1103	-1.36301	0.464457	-2.93463	0.00333947	0.0169126	CTB-133G6.1	protein_coding
ENSG00000198851	21.4898	-1.3624	0.477848	-2.85111	0.00435671	0.0201243	CD3E	protein_coding
ENSG00000140521	27.8945	-1.36199	0.387007	-3.51929	0.000432702	0.00530679	POLG	protein_coding
ENSG00000160294	34.1939	-1.3619	0.380851	-3.57595	0.000348959	0.00480367	MCM3AP	protein_coding
ENSG00000107581	231.443	-1.36161	0.314022	-4.33605	1.45063e-05	0.00106187	EIF3A	protein_coding
ENSG00000015676	21.1728	-1.36138	0.374402	-3.63614	0.000276753	0.00431593	NUDCD3	protein_coding

## Sheet: non-GCB versus GCB
Linear transcripts in plasma
Enseml_ID	baseMean	log2FoldChange	lfcSE	stat	pvalue	padj	gene_name	biotype
ENSG00000261441	191.266	-4.78723	0.801765	-5.97087	2.35995e-09	2.63108e-06	RP11-217B1.2	antisense
ENSG00000206925	139.998	-4.77198	0.663379	-7.19344	6.3178e-13	1.81595e-09	Y_RNA	misc_RNA
ENSG00000201470	402.448	-4.73635	0.648349	-7.30525	2.76744e-13	1.19318e-09	RNY4P7	misc_RNA
ENSG00000280434	2211.38	-4.47932	0.6123	-7.31557	2.56293e-13	1.19318e-09	RP4-671O14.6	sense_overlapping
ENSG00000199357	45.9754	-4.34938	0.694765	-6.26022	3.8444e-10	6.63005e-07	Y_RNA	misc_RNA
ENSG00000201031	50.5257	-4.28512	0.706181	-6.06802	1.29495e-09	1.86106e-06	Y_RNA	misc_RNA
ENSG00000206651	249.613	-4.12775	0.645809	-6.39159	1.64166e-10	3.53902e-07	Y_RNA	misc_RNA
ENSG00000232196	238.406	-3.97955	0.676017	-5.88676	3.93842e-09	3.77344e-06	MTRNR2L4	protein_coding
ENSG00000200332	50.7044	-3.92521	0.67144	-5.84596	5.03648e-09	4.11981e-06	Y_RNA	misc_RNA
ENSG00000249072	3234.81	-3.91502	0.656292	-5.96536	2.44099e-09	2.63108e-06	RP11-777B9.5	processed_pseudogene
ENSG00000207061	38.2644	-3.66474	0.675692	-5.42368	5.83828e-08	2.79686e-05	Y_RNA	misc_RNA
ENSG00000201121	64.7638	-3.64807	0.656891	-5.55354	2.79937e-08	1.41994e-05	RNY1P12	misc_RNA
ENSG00000279123	134.703	-3.63001	0.630589	-5.75655	8.58511e-09	5.61026e-06	RP11-424M24.3	TEC
ENSG00000199990	103.66	-3.62264	0.62198	-5.82436	5.73323e-09	4.11981e-06	MSTRG.77658	intergenic
ENSG00000270188	172.925	-3.57871	0.622759	-5.74654	9.10863e-09	5.61026e-06	MTRNR2L11	protein_coding
ENSG00000210140	145.877	-3.55283	0.664072	-5.35006	8.79228e-08	3.99031e-05	MT-TC	Mt_tRNA
ENSG00000206669	50.4379	-3.53673	0.771271	-4.58559	4.52714e-06	0.00141025	Y_RNA	misc_RNA
ENSG00000212569	566.791	-3.50301	0.62482	-5.60644	2.06534e-08	1.1873e-05	Y_RNA	misc_RNA
ENSG00000199550	37.9545	-3.48381	0.596858	-5.83691	5.31768e-09	4.11981e-06	Y_RNA	misc_RNA
ENSG00000199751	36.8645	-3.47218	0.808152	-4.29644	1.73566e-05	0.00355802	Y_RNA	misc_RNA
ENSG00000256222	902.714	-3.45707	0.622346	-5.55491	2.77756e-08	1.41994e-05	MTRNR2L3	protein_coding
ENSG00000200090	67.569	-3.21431	0.64704	-4.9677	6.775e-07	0.000254004	Y_RNA	misc_RNA
ENSG00000256892	148.553	-3.15268	0.604281	-5.21724	1.81614e-07	7.83027e-05	MTRNR2L7	protein_coding
ENSG00000212409	49.8945	-3.00107	0.587929	-5.10448	3.31711e-07	0.000136207	RNY4P18	misc_RNA
ENSG00000239224	82.5466	-2.89747	0.575745	-5.03256	4.83975e-07	0.000189696	RN7SL546P	misc_RNA
ENSG00000202536	58.2905	-2.89099	0.618524	-4.67402	2.95367e-06	0.00101878	Y_RNA	misc_RNA
ENSG00000257858	129.694	-2.80552	0.633893	-4.42585	9.6062e-06	0.00223876	MTND1P24	unprocessed_pseudogene
ENSG00000256045	11229.2	-2.76908	0.626798	-4.41781	9.97052e-06	0.00226252	MTRNR2L10	protein_coding
ENSG00000201498	24.9218	-2.76461	0.629524	-4.39159	1.12525e-05	0.00245038	Y_RNA	misc_RNA
ENSG00000240877	38.875	-2.71948	0.699763	-3.88628	0.00010179	0.0150128	RN7SL521P	misc_RNA
ENSG00000269028	75152.7	-2.69765	0.600267	-4.49408	6.98721e-06	0.00183995	MTRNR2L12	protein_coding
ENSG00000200521	21.2802	-2.65038	0.645205	-4.10782	3.99417e-05	0.00717536	Y_RNA	misc_RNA
ENSG00000256618	8992.84	-2.61567	0.586841	-4.45721	8.30352e-06	0.00198892	MTRNR2L1	protein_coding
ENSG00000201185	1106.26	-2.55663	0.588739	-4.34256	1.40835e-05	0.00296199	RNA5SP202	rRNA
ENSG00000241529	69.2839	-2.54198	0.557071	-4.56312	5.03993e-06	0.0014986	RN7SL767P	misc_RNA
ENSG00000199580	105.261	-2.53619	0.560592	-4.52413	6.0644e-06	0.00174311	Y_RNA	misc_RNA
ENSG00000229145	47.7955	-2.47827	0.646316	-3.83446	0.000125842	0.0166944	ACTBP1	processed_pseudogene
ENSG00000210191	70.5257	-2.43226	0.630616	-3.85696	0.000114807	0.0154685	MT-TL2	Mt_tRNA
ENSG00000210176	556.652	-2.42938	0.61254	-3.96607	7.3066e-05	0.0116676	MT-TH	Mt_tRNA
ENSG00000240233	55.2057	-2.42552	0.663729	-3.65438	0.000257801	0.0296402	RN7SL587P	misc_RNA
ENSG00000244230	86.2093	-2.41041	0.576095	-4.18404	2.86368e-05	0.00547264	MSTRG.95063	intergenic
ENSG00000125648	16.6155	-2.27945	0.567495	-4.0167	5.90192e-05	0.00997887	SLC25A23	protein_coding
ENSG00000178977	35.2564	-2.2524	0.628813	-3.58199	0.00034099	0.0363007	LINC00324	lincRNA
ENSG00000112238	19.8111	-2.23536	0.539608	-4.14255	3.43461e-05	0.00630141	PRDM13	protein_coding
ENSG00000244642	124.704	-2.21479	0.588096	-3.76604	0.000165856	0.0213459	RN7SL396P	misc_RNA
ENSG00000200291	1342.83	-2.14612	0.554007	-3.87382	0.000107143	0.0151701	Y_RNA	misc_RNA
ENSG00000189056	26.4703	-2.0905	0.582755	-3.58727	0.000334158	0.036018	RELN	protein_coding
ENSG00000146555	18.8172	-2.00298	0.498492	-4.01808	5.86751e-05	0.00997887	SDK1	protein_coding
ENSG00000089335	28.1078	-1.98082	0.511386	-3.87343	0.000107315	0.0151701	ZNF302	protein_coding
ENSG00000201098	1073.21	-1.97098	0.481501	-4.0934	4.25093e-05	0.00748077	RNY1	misc_RNA
ENSG00000263740	806.386	-1.93166	0.517725	-3.73105	0.000190684	0.022837	RN7SL4P	misc_RNA
ENSG00000176533	10.3503	-1.92225	0.494907	-3.88408	0.00010272	0.0150128	GNG7	protein_coding
ENSG00000276644	63.9684	-1.88759	0.451612	-4.17966	2.91942e-05	0.00547264	DACH1	protein_coding
ENSG00000201644	617.632	-1.85361	0.4763	-3.89168	9.95528e-05	0.0150128	Y_RNA	misc_RNA
ENSG00000265735	313.294	-1.8378	0.486683	-3.77618	0.000159253	0.0208066	RN7SL5P	misc_RNA
ENSG00000271207	30.3421	-1.82068	0.485412	-3.7508	0.000176272	0.0220289	MTCO1P22	processed_pseudogene
ENSG00000286171	59.8654	-1.71256	0.489958	-3.49533	0.000473482	0.0469291	#N/A	#N/A
ENSG00000123095	36.1021	-1.69079	0.470894	-3.59059	0.000329935	0.036013	BHLHE41	protein_coding
ENSG00000249855	23.1224	-1.61115	0.417585	-3.85826	0.000114195	0.0154685	EEF1A1P19	processed_pseudogene
ENSG00000106367	8.02754	-1.34576	0.36477	-3.68934	0.000224839	0.0265587	AP1S1	protein_coding
ENSG00000220201	32.6671	-1.19858	0.310157	-3.86442	0.000111355	0.0154685	ZGLP1	protein_coding
ENSG00000130066	824.598	0.627905	0.174206	3.60439	0.00031289	0.0350396	SAT1	protein_coding
ENSG00000127914	129.134	0.825491	0.233259	3.53894	0.000401739	0.0407552	MSTRG.87865	antisense
ENSG00000109854	56.967	1.15144	0.289407	3.97863	6.9315e-05	0.0112774	HTATIP2	protein_coding
