# Supplementary material for: Exploring the cell-free total RNA transcriptome in diffuse large B-cell lymphoma and primary mediastinal B-cell lymphoma patients as biomarker source in blood plasma liquid biopsies
Source: Front Oncol. 2023 Oct 25;13:1221471. doi: 10.3389/fonc.2023.1221471 (PMC10634215; doi:10.3389/fonc.2023.1221471)
Supplement: Supplementary Figure 1 — Overview of the blood plasma samples included per time point in the study (total of 168 samples). Response at each timepoint was assessed by PET-CT. CR: complete remission; PD: progressive disease; PET-CT: positron emission tomography/computerized tomography. [file DataSheet_1.zip › Supplementary_Table3.xlsx]

## Sheet: DLBCL vs control
Linear transcripts in FFPE
Enseml_ID	baseMean	log2FoldChange	lfcSE	stat	pvalue	padj	gene_name	biotype
ENSG00000060718	21.932	6.2257	0.728408	8.54699	1.2634e-17	4.72599e-16	COL11A1	protein_coding
ENSG00000136011	54.5309	-5.89957	0.415098	-14.2125	7.66713e-46	4.61753e-42	STAB2	protein_coding
ENSG00000133800	64.3901	-5.82139	0.415432	-14.0129	1.30024e-44	5.22048e-41	LYVE1	protein_coding
ENSG00000182566	13.9063	-5.79177	0.45152	-12.8273	1.15372e-37	1.38965e-34	CLEC4G	protein_coding
ENSG00000090659	92.1451	-5.69166	0.37393	-15.2212	2.55711e-52	3.08004e-48	CD209	protein_coding
ENSG00000105664	18.7019	5.6371	0.721977	7.80786	5.8167e-15	1.43865e-13	COMP	protein_coding
ENSG00000166819	23.0169	-5.37583	0.563764	-9.53561	1.49014e-21	1.09443e-19	PLIN1	protein_coding
ENSG00000181092	26.8209	-5.3187	0.646188	-8.23089	1.85823e-16	5.78356e-15	ADIPOQ	protein_coding
ENSG00000172061	18.311	5.22468	0.543484	9.61331	7.02527e-22	5.49476e-20	LRRC15	protein_coding
ENSG00000104938	15.3387	-5.13189	0.454592	-11.289	1.48719e-29	4.4783e-27	CLEC4M	protein_coding
ENSG00000196616	46.5845	-5.11973	0.447081	-11.4515	2.31187e-30	9.28216e-28	ADH1B	protein_coding
ENSG00000168497	43.2815	-4.96231	0.37257	-13.3191	1.79181e-40	4.31647e-37	SDPR	protein_coding
ENSG00000254537	14.2063	4.91903	0.85618	5.74532	9.17473e-09	7.81237e-08	RP1-130L23.1	processed_pseudogene
ENSG00000181143	138.005	4.81891	0.609419	7.90738	2.6287e-15	6.86826e-14	MUC16	protein_coding
ENSG00000167676	26.5569	-4.65291	0.479811	-9.69737	3.09371e-22	2.56991e-20	PLIN4	protein_coding
ENSG00000170323	27.1125	-4.65164	0.484694	-9.59708	8.22449e-22	6.39123e-20	FABP4	protein_coding
ENSG00000211663	18.3337	-4.60107	0.424922	-10.828	2.53499e-27	5.98706e-25	IGLV3-19	protein_coding
ENSG00000244575	11.5598	-4.53804	0.437578	-10.3708	3.36654e-25	4.94512e-23	IGKV1-27	protein_coding
ENSG00000285972	7.70262	4.44366	0.567081	7.83601	4.65088e-15	1.17546e-13	#N/A	#N/A
ENSG00000004776	26.1485	-4.41679	0.416138	-10.6138	2.57121e-26	4.9952e-24	HSPB6	protein_coding
ENSG00000136231	37.0255	4.38841	0.348631	12.5875	2.47313e-36	2.29145e-33	IGF2BP3	protein_coding
ENSG00000166104	5.0904	4.34512	0.903391	4.80978	1.51094e-06	8.35212e-06	RP11-299H22.3	transcribed_unprocessed_pseudogene
ENSG00000224184	13.0212	4.31307	0.50571	8.52874	1.47951e-17	5.5002e-16	MIR3681HG	lincRNA
ENSG00000109906	92.609	-4.31065	0.350839	-12.2867	1.06784e-34	8.03883e-32	ZBTB16	protein_coding
ENSG00000004799	145.995	-4.31008	0.378573	-11.3851	4.96354e-30	1.75841e-27	PDK4	protein_coding
ENSG00000170927	5.74982	4.29293	0.826328	5.19519	2.04515e-07	1.34758e-06	PKHD1	protein_coding
ENSG00000077943	15.9738	-4.25338	0.336895	-12.6252	1.53285e-36	1.5386e-33	MSTRG.10168	antisense
ENSG00000147606	8.83435	-4.18897	0.345018	-12.1413	6.37784e-34	4.04322e-31	SLC26A7	protein_coding
ENSG00000111732	46.2082	4.1757	0.579145	7.21012	5.59008e-13	1.00797e-11	AICDA	protein_coding
ENSG00000211895	112.671	-4.1713	0.490545	-8.5034	1.84123e-17	6.7409e-16	IGHA1	protein_coding
ENSG00000251546	6.58787	-4.13258	0.490435	-8.42635	3.56615e-17	1.22377e-15	IGKV1D-39	protein_coding
ENSG00000150275	7.31764	-4.06067	0.596697	-6.80525	1.00875e-11	1.4639e-10	PCDH15	protein_coding
ENSG00000211660	27.9368	-4.05438	0.480412	-8.43939	3.18988e-17	1.10092e-15	IGLV2-23	protein_coding
ENSG00000137077	297.517	-4.04168	0.399325	-10.1213	4.44538e-24	5.30144e-22	CCL21	protein_coding
ENSG00000127074	65.5766	4.03597	0.484756	8.32577	8.37789e-17	2.74163e-15	MSTRG.7490	antisense
ENSG00000112936	171.813	-3.98734	0.372523	-10.7036	9.78805e-27	2.1053e-24	C7	protein_coding
ENSG00000169435	47.2331	3.97663	0.419541	9.47853	2.57881e-21	1.81648e-19	RASSF6	protein_coding
ENSG00000243290	16.6072	-3.96122	0.595163	-6.65569	2.81978e-11	3.80765e-10	IGKV1-12	protein_coding
ENSG00000267328	10.049	-3.95311	0.412982	-9.57212	1.04732e-21	8.03501e-20	AC002398.12	antisense
ENSG00000157388	25.7367	3.94198	0.437402	9.01226	2.01855e-19	1.06172e-17	CACNA1D	protein_coding
ENSG00000078098	13.73	3.93996	0.404206	9.74742	1.8922e-22	1.65156e-20	FAP	protein_coding
ENSG00000271907	18.2128	-3.80959	0.385296	-9.88742	4.72023e-23	4.5851e-21	SNORA35	snoRNA
ENSG00000211651	26.2144	-3.78854	0.484712	-7.81606	5.45006e-15	1.35352e-13	IGLV1-44	protein_coding
ENSG00000209645	41.3475	-3.77911	0.371931	-10.1608	2.96723e-24	3.72294e-22	SNORD105	snoRNA
ENSG00000167588	7.81005	-3.773	0.51279	-7.35779	1.86977e-13	3.67997e-12	GPD1	protein_coding
ENSG00000206989	58.6721	-3.76888	0.389598	-9.67377	3.89739e-22	3.15061e-20	SNORD63	snoRNA
ENSG00000056736	12.1457	3.76154	0.58258	6.4567	1.07011e-10	1.28253e-09	IL17RB	protein_coding
ENSG00000242371	21.3114	-3.75588	0.604796	-6.21016	5.29313e-10	5.6421e-09	IGKV1-39	protein_coding
ENSG00000170054	17.6873	3.75264	0.602943	6.22388	4.8502e-10	5.24126e-09	SERPINA9	protein_coding
ENSG00000129538	34.1946	-3.74897	0.379287	-9.88427	4.87139e-23	4.69407e-21	RNASE1	protein_coding
ENSG00000110427	20.6665	3.74891	0.620024	6.0464	1.48118e-09	1.44226e-08	KIAA1549L	protein_coding
ENSG00000147570	12.4261	3.73338	0.432848	8.62516	6.40051e-18	2.46307e-16	DNAJC5B	protein_coding
ENSG00000241755	15.2819	-3.71964	0.515718	-7.21254	5.49186e-13	9.93235e-12	IGKV1-9	protein_coding
ENSG00000211673	28.0906	-3.69862	0.484615	-7.63209	2.30984e-14	5.22971e-13	IGLV3-1	protein_coding
ENSG00000211659	33.8141	-3.69617	0.604918	-6.1102	9.95034e-10	1.00211e-08	IGLV3-25	protein_coding
ENSG00000233355	33.2162	-3.68251	0.356678	-10.3245	5.46237e-25	7.56256e-23	CHRM3-AS2	antisense
ENSG00000223224	132.627	-3.62756	0.357225	-10.1549	3.15291e-24	3.91514e-22	SNORD71	snoRNA
ENSG00000285789	2.58594	3.6246	0.703512	5.15215	2.57517e-07	1.66316e-06	#N/A	#N/A
ENSG00000214595	72.4104	3.62105	0.42534	8.5133	1.69056e-17	6.22714e-16	EML6	protein_coding
ENSG00000241351	40.9526	-3.60669	0.526727	-6.84737	7.52207e-12	1.11856e-10	IGKV3-11	protein_coding
ENSG00000279662	35.0005	3.59796	0.574134	6.26676	3.6864e-10	4.04764e-09	RP11-609N14.4	TEC
ENSG00000255856	11.9975	3.5961	0.442956	8.11843	4.72254e-16	1.36738e-14	RP11-87C12.5	lincRNA
ENSG00000142621	7.64537	3.57991	0.48267	7.41689	1.19901e-13	2.44581e-12	FHAD1	protein_coding
ENSG00000203995	5.26744	3.5735	0.526354	6.78914	1.128e-11	1.62521e-10	ZYG11A	protein_coding
ENSG00000151892	35.0318	-3.56916	0.289741	-12.3184	7.2075e-35	5.78763e-32	MSTRG.13753	antisense
ENSG00000238531	27.0025	-3.54952	0.364904	-9.72727	2.307e-22	1.97076e-20	SNORD105B	snoRNA
ENSG00000212447	134.842	-3.54749	0.37173	-9.5432	1.38497e-21	1.02344e-19	SNORD90	snoRNA
ENSG00000221716	69.6754	-3.53773	0.304478	-11.619	3.29961e-31	1.41942e-28	SNORA11	snoRNA
ENSG00000168309	9.19266	-3.5231	0.397612	-8.86066	7.95414e-19	3.62907e-17	FAM107A	protein_coding
ENSG00000212283	467.383	-3.51946	0.283948	-12.3947	2.79061e-35	2.40092e-32	SNORD89	snoRNA
ENSG00000123612	4.78082	-3.50032	0.409908	-8.53928	1.35066e-17	5.03676e-16	ACVR1C	protein_coding
ENSG00000275084	31.5221	-3.49949	0.361367	-9.68406	3.52452e-22	2.88795e-20	SNORD91B	snoRNA
ENSG00000113594	159.706	-3.46224	0.270856	-12.7826	2.05141e-37	2.24629e-34	LIFR	protein_coding
ENSG00000185010	31.8353	-3.45821	0.261134	-13.243	4.95042e-40	8.51826e-37	MSTRG.102664	antisense
ENSG00000115414	908.941	3.45207	0.328401	10.5117	7.62656e-26	1.33133e-23	FN1	protein_coding
ENSG00000175445	27.5559	-3.43761	0.33711	-10.1973	2.03853e-24	2.58464e-22	MSTRG.90681	antisense
ENSG00000122641	34.6096	3.43303	0.409115	8.39136	4.80565e-17	1.63514e-15	INHBA	protein_coding
ENSG00000164128	5.99476	-3.41732	0.381673	-8.95355	3.44245e-19	1.69936e-17	NPY1R	protein_coding
ENSG00000099399	2.8012	3.40918	0.965968	3.52929	0.000416678	0.00131076	MAGEB2	protein_coding
ENSG00000064787	13.9532	3.40835	0.497315	6.85351	7.2059e-12	1.07553e-10	BCAS1	protein_coding
ENSG00000159217	9.44198	3.407	0.828383	4.11283	3.90831e-05	0.000158932	IGF2BP1	protein_coding
ENSG00000133048	60.0506	3.40568	0.422827	8.05456	7.97663e-16	2.2292e-14	CHI3L1	protein_coding
ENSG00000221955	11.2998	3.39465	0.439439	7.72495	1.11897e-14	2.66364e-13	SLC12A8	protein_coding
ENSG00000211598	69.2642	-3.36676	0.503512	-6.68655	2.28486e-11	3.11677e-10	IGKV4-1	protein_coding
ENSG00000074410	9.15898	3.32797	0.520656	6.39188	1.63857e-10	1.9014e-09	CA12	protein_coding
ENSG00000242076	12.6798	-3.31633	0.557289	-5.95082	2.66804e-09	2.49701e-08	IGKV1-33	protein_coding
ENSG00000163815	8.24952	-3.29415	0.331708	-9.93085	3.05631e-23	3.06777e-21	CLEC3B	protein_coding
ENSG00000166394	6.93602	3.29059	0.458434	7.1779	7.079e-13	1.25762e-11	CYB5R2	protein_coding
ENSG00000143195	10.3983	3.29002	0.44644	7.36946	1.71324e-13	3.39966e-12	ILDR2	protein_coding
ENSG00000124440	12.9442	-3.2854	0.371572	-8.84188	9.41195e-19	4.24595e-17	HIF3A	protein_coding
ENSG00000156298	9.77925	-3.24994	0.298139	-10.9008	1.14294e-27	2.75334e-25	TSPAN7	protein_coding
ENSG00000137573	105.538	3.24523	0.347907	9.32785	1.08044e-20	6.92228e-19	SULF1	protein_coding
ENSG00000211945	7.26524	-3.24012	0.541625	-5.98223	2.20107e-09	2.0892e-08	IGHV1-18	protein_coding
ENSG00000145850	60.8038	-3.23199	0.350473	-9.2218	2.92161e-20	1.75954e-18	TIMD4	protein_coding
ENSG00000232021	4.86701	-3.21253	0.349016	-9.20454	3.43124e-20	2.02594e-18	LEF1-AS1	processed_transcript
ENSG00000136160	23.9147	-3.19034	0.263685	-12.0991	1.06807e-33	6.43243e-31	EDNRB	protein_coding
ENSG00000081041	19.0043	-3.18719	0.356987	-8.92803	4.33645e-19	2.04833e-17	CXCL2	protein_coding
ENSG00000135218	55.712	-3.17685	0.31486	-10.0897	6.13429e-24	7.17354e-22	CD36	protein_coding
ENSG00000207199	13.6224	-3.1507	0.442238	-7.12445	1.04495e-12	1.80064e-11	SNORD38	snoRNA
ENSG00000199753	135.899	-3.13945	0.340825	-9.21131	3.22178e-20	1.92111e-18	SNORD104	snoRNA
ENSG00000202536	45.4557	-3.12604	0.449447	-6.95531	3.51781e-12	5.53159e-11	Y_RNA	misc_RNA
ENSG00000172139	3.84214	3.12341	0.581496	5.37134	7.81554e-08	5.63702e-07	MSTRG.64934	antisense
ENSG00000164512	6.91858	-3.12131	0.436102	-7.15728	8.22909e-13	1.45124e-11	ANKRD55	protein_coding
ENSG00000211445	70.4477	-3.10444	0.309456	-10.0319	1.10343e-23	1.23063e-21	GPX3	protein_coding
ENSG00000198542	12.978	3.10269	0.480585	6.45606	1.07467e-10	1.28672e-09	ITGBL1	protein_coding
ENSG00000198203	16.4369	3.09444	0.419032	7.38474	1.52754e-13	3.07166e-12	MSTRG.51748	antisense
ENSG00000133110	85.0048	3.08861	0.369717	8.35399	6.59963e-17	2.21428e-15	POSTN	protein_coding
ENSG00000244734	21.2351	-3.08492	0.473922	-6.50934	7.54825e-11	9.31543e-10	HBB	protein_coding
ENSG00000124721	34.3172	3.07176	0.422129	7.27683	3.41761e-13	6.35264e-12	DNAH8	protein_coding
ENSG00000138722	24.7627	-3.06029	0.326535	-9.37201	7.11616e-21	4.7885e-19	MMRN1	protein_coding
ENSG00000207392	358.156	-3.05911	0.289224	-10.5769	3.81187e-26	7.17406e-24	SNORA20	snoRNA
ENSG00000239043	71.0186	-3.05	0.348245	-8.75819	1.98402e-18	8.41464e-17	SNORD127	snoRNA
ENSG00000170627	10.535	3.04322	0.361466	8.41909	3.79416e-17	1.29831e-15	GTSF1	protein_coding
ENSG00000101825	141.431	3.04174	0.299918	10.1419	3.5991e-24	4.36906e-22	MXRA5	protein_coding
ENSG00000200051	7.24347	-3.03879	0.435865	-6.97187	3.12764e-12	4.9569e-11	SNORD45	snoRNA
ENSG00000144810	16.2433	3.03835	0.444463	6.836	8.14371e-12	1.2021e-10	COL8A1	protein_coding
ENSG00000198478	15.9985	-3.03512	0.257479	-11.7878	4.51054e-32	2.26373e-29	SH3BGRL2	protein_coding
ENSG00000135476	25.0963	3.03443	0.275013	11.0338	2.6258e-28	6.87559e-26	ESPL1	protein_coding
ENSG00000158258	22.5234	-3.01325	0.397224	-7.58577	3.30517e-14	7.28704e-13	CLSTN2	protein_coding
ENSG00000257858	39.0446	-3.00644	0.491576	-6.11593	9.59951e-10	9.69205e-09	MTND1P24	unprocessed_pseudogene
ENSG00000208892	302.846	-3.006	0.302117	-9.94979	2.52709e-23	2.57956e-21	SNORA49	snoRNA
ENSG00000117707	46.1268	-3.00166	0.306983	-9.77791	1.40068e-22	1.24053e-20	PROX1	protein_coding
ENSG00000211955	14.4106	-2.99825	0.537397	-5.5792	2.4163e-08	1.91982e-07	IGHV3-33	protein_coding
ENSG00000201121	184.931	-2.99744	0.420061	-7.13572	9.62792e-13	1.67101e-11	RNY1P12	misc_RNA
ENSG00000206824	11.344	-2.9961	0.46138	-6.49378	8.37076e-11	1.02361e-09	Y_RNA	misc_RNA
ENSG00000280208	4.22072	2.99562	0.709796	4.22039	2.4388e-05	0.000103947	GGT4P	unprocessed_pseudogene
ENSG00000139364	21.8729	2.99166	0.699302	4.27807	1.88524e-05	8.20958e-05	TMEM132B	protein_coding
ENSG00000111339	11.013	-2.97458	0.301576	-9.86347	5.99418e-23	5.68504e-21	ART4	protein_coding
ENSG00000168546	7.60631	-2.96918	0.312798	-9.49232	2.25952e-21	1.62e-19	GFRA2	protein_coding
ENSG00000199677	108.33	-2.94321	0.418016	-7.04091	1.90992e-12	3.12993e-11	Y_RNA	misc_RNA
ENSG00000265972	727.938	-2.94275	0.224096	-13.1317	2.16805e-39	3.26427e-36	TXNIP	protein_coding
ENSG00000208772	156.646	-2.94086	0.226561	-12.9804	1.57981e-38	2.11432e-35	SNORD94	snoRNA
ENSG00000101955	7.60362	-2.93075	0.334924	-8.75048	2.12448e-18	8.94733e-17	SRPX	protein_coding
ENSG00000153993	12.8503	-2.92725	0.28121	-10.4095	2.24452e-25	3.46605e-23	SEMA3D	protein_coding
ENSG00000243466	102.387	-2.91813	0.568736	-5.13091	2.88348e-07	1.83667e-06	IGKV1-5	protein_coding
ENSG00000095637	34.0727	-2.91797	0.3321	-8.78642	1.54404e-18	6.64214e-17	SORBS1	protein_coding
ENSG00000087237	22.418	-2.91746	0.32437	-8.99425	2.37856e-19	1.22435e-17	CETP	protein_coding
ENSG00000199436	126.733	-2.90847	0.313927	-9.26482	1.95408e-20	1.20086e-18	SNORD9	snoRNA
ENSG00000189221	7.4584	-2.89919	0.405168	-7.15554	8.33467e-13	1.46771e-11	MAOA	protein_coding
ENSG00000271964	5.01337	-2.89795	0.29805	-9.72303	2.40521e-22	2.04019e-20	RP11-415F23.2	antisense
ENSG00000260303	11.1816	2.89791	0.544816	5.31905	1.04309e-07	7.33021e-07	RP11-203B7.2	lincRNA
ENSG00000167768	29.1692	-2.89703	0.546237	-5.30361	1.13534e-07	7.92766e-07	KRT1	protein_coding
ENSG00000162367	8.05975	-2.89601	0.353159	-8.2003	2.39787e-16	7.31197e-15	TAL1	protein_coding
ENSG00000160505	6.39629	2.88816	0.890734	3.24245	0.00118507	0.00331032	NLRP4	protein_coding
ENSG00000140451	13.6265	2.88633	0.260438	11.0826	1.52346e-28	4.26746e-26	PIF1	protein_coding
ENSG00000069702	39.8346	-2.87921	0.209505	-13.7429	5.61603e-43	1.69113e-39	TGFBR3	protein_coding
ENSG00000003436	82.3034	-2.87874	0.217109	-13.2594	3.97824e-40	7.98632e-37	TFPI	protein_coding
ENSG00000147485	9.96191	2.87435	0.575574	4.99389	5.91758e-07	3.55143e-06	PXDNL	protein_coding
ENSG00000144354	49.8422	2.86944	0.252188	11.3782	5.3704e-30	1.84818e-27	CDCA7	protein_coding
ENSG00000252069	16.2112	-2.86624	0.439888	-6.51583	7.22886e-11	8.96721e-10	Y_RNA	misc_RNA
ENSG00000147434	3.69503	2.86461	0.636695	4.49919	6.8213e-06	3.28125e-05	CHRNA6	protein_coding
ENSG00000238363	146	-2.86336	0.390225	-7.33772	2.17257e-13	4.24126e-12	SNORA13	snoRNA
ENSG00000200913	258.079	-2.85318	0.285197	-10.0042	1.46033e-23	1.5705e-21	SNORD46	snoRNA
ENSG00000125726	6.15346	2.85021	0.42272	6.74254	1.55637e-11	2.1849e-10	CD70	protein_coding
ENSG00000202440	10.8274	-2.84486	0.445655	-6.38354	1.73038e-10	2.00215e-09	SNORD42	snoRNA
ENSG00000238516	10.9358	-2.84307	0.483614	-5.8788	4.13252e-09	3.73414e-08	Y_RNA	misc_RNA
ENSG00000014257	5.7965	2.84127	0.415946	6.83086	8.44083e-12	1.24139e-10	MSTRG.65598	antisense
ENSG00000206634	102.569	-2.84041	0.371629	-7.64313	2.11999e-14	4.85462e-13	SNORA22	snoRNA
ENSG00000260896	2.51839	2.83092	0.547296	5.17255	2.30922e-07	1.50757e-06	PRCAT47	lincRNA
ENSG00000201955	109.921	-2.82811	0.38666	-7.31421	2.58892e-13	4.92632e-12	RNY3P1	misc_RNA
ENSG00000235532	14.7582	-2.82519	0.334595	-8.44361	3.07676e-17	1.07368e-15	LINC00402	lincRNA
ENSG00000211937	14.9223	-2.8208	0.579247	-4.86978	1.11724e-06	6.34469e-06	IGHV2-5	protein_coding
ENSG00000184113	11.3456	-2.81205	0.326005	-8.62579	6.36525e-18	2.45735e-16	CLDN5	protein_coding
ENSG00000129173	12.3122	2.80777	0.314149	8.93771	3.97329e-19	1.89163e-17	E2F8	protein_coding
ENSG00000213088	12.4015	-2.80437	0.246285	-11.3867	4.86997e-30	1.75841e-27	ACKR1	protein_coding
ENSG00000224373	10.0492	-2.80391	0.524617	-5.34468	9.0577e-08	6.43278e-07	IGHV4-59	protein_coding
ENSG00000158023	16.9435	2.80244	0.351289	7.9776	1.49209e-15	3.98498e-14	WDR66	protein_coding
ENSG00000200291	518.025	-2.8019	0.398483	-7.0314	2.04471e-12	3.32472e-11	Y_RNA	misc_RNA
ENSG00000102245	27.4237	-2.80176	0.358078	-7.82443	5.09953e-15	1.26909e-13	CD40LG	protein_coding
ENSG00000100346	8.27203	-2.80103	0.375682	-7.45586	8.92824e-14	1.85096e-12	CACNA1I	protein_coding
ENSG00000207142	157.471	-2.79486	0.412564	-6.77437	1.24951e-11	1.78533e-10	Y_RNA	misc_RNA
ENSG00000134532	32.7013	2.79224	0.373755	7.47078	7.97234e-14	1.67294e-12	MSTRG.20193	antisense
ENSG00000240864	15.2644	-2.7876	0.600086	-4.64534	3.39524e-06	1.73729e-05	IGKV1-16	protein_coding
ENSG00000211653	11.3914	-2.78552	0.484062	-5.75448	8.69107e-09	7.43494e-08	IGLV1-40	protein_coding
ENSG00000186642	13.6514	-2.78415	0.315394	-8.82753	1.07017e-18	4.79189e-17	PDE2A	protein_coding
ENSG00000109846	10.6543	-2.78394	0.391294	-7.1147	1.12156e-12	1.91891e-11	CRYAB	protein_coding
ENSG00000144395	8.48806	2.78167	0.266426	10.4407	1.61642e-25	2.59598e-23	CCDC150	protein_coding
ENSG00000138795	80.3901	-2.78101	0.227552	-12.2214	2.38871e-34	1.59844e-31	LEF1	protein_coding
ENSG00000196549	32.7182	2.77909	0.457512	6.07437	1.24479e-09	1.23301e-08	MME	protein_coding
ENSG00000278196	8.49047	-2.77595	0.540961	-5.13152	2.87408e-07	1.83262e-06	IGLV2-8	protein_coding
ENSG00000281106	5.32801	-2.76983	0.421245	-6.57534	4.8541e-11	6.28685e-10	RP11-327P2.7	protein_coding
ENSG00000090889	18.3925	2.76003	0.281026	9.82128	9.11743e-23	8.31966e-21	KIF4A	protein_coding
ENSG00000160957	12.1785	2.75281	0.261589	10.5234	6.73752e-26	1.19343e-23	RECQL4	protein_coding
ENSG00000199580	70.1318	-2.75158	0.414123	-6.64435	3.04561e-11	4.08057e-10	Y_RNA	misc_RNA
ENSG00000156970	29.4202	2.74115	0.274125	9.99966	1.52929e-23	1.63011e-21	BUB1B	protein_coding
ENSG00000207067	84.7689	-2.73734	0.341002	-8.02735	9.9599e-16	2.73897e-14	SNORA72	snoRNA
ENSG00000260314	74.0207	-2.73669	0.327703	-8.35113	6.76102e-17	2.26212e-15	MRC1	protein_coding
ENSG00000165304	16.4972	2.73445	0.260542	10.4952	9.08461e-26	1.51978e-23	MELK	protein_coding
ENSG00000184661	18.3962	2.73406	0.275412	9.92716	3.1716e-23	3.15718e-21	CDCA2	protein_coding
ENSG00000142945	20.9454	2.73146	0.271012	10.0787	6.86072e-24	7.87022e-22	KIF2C	protein_coding
ENSG00000073282	18.4558	2.7311	0.419081	6.51687	7.17888e-11	8.9144e-10	TP63	protein_coding
ENSG00000051341	38.1399	2.72869	0.258633	10.5505	5.05512e-26	9.30188e-24	POLQ	protein_coding
ENSG00000189056	51.7941	-2.72396	0.323898	-8.40993	4.10264e-17	1.39989e-15	RELN	protein_coding
ENSG00000200521	12.2901	-2.72301	0.443839	-6.13513	8.50901e-10	8.69305e-09	Y_RNA	misc_RNA
ENSG00000122025	9.75292	-2.71761	0.265009	-10.2548	1.12642e-24	1.47476e-22	FLT3	protein_coding
ENSG00000287097	6.85536	2.7174	0.584005	4.65304	3.27077e-06	1.68217e-05	#N/A	#N/A
ENSG00000114812	10.3311	-2.71668	0.374984	-7.2448	4.33091e-13	7.9521e-12	VIPR1	protein_coding
ENSG00000255717	486.908	-2.71613	0.323875	-8.38635	5.01486e-17	1.70152e-15	SNHG1	processed_transcript
ENSG00000175745	27.6917	-2.71396	0.335008	-8.10119	5.44261e-16	1.56086e-14	NR2F1	protein_coding
ENSG00000123485	19.8512	2.71221	0.268075	10.1174	4.62743e-24	5.46445e-22	HJURP	protein_coding
ENSG00000146285	44.3482	-2.70667	0.235579	-11.4894	1.49087e-30	6.19225e-28	SCML4	protein_coding
ENSG00000267521	2.67204	2.70609	0.574922	4.70689	2.51528e-06	1.32705e-05	RP11-87G24.6	lincRNA
ENSG00000078900	9.66787	2.70072	0.40162	6.72458	1.76097e-11	2.43803e-10	TP73	protein_coding
ENSG00000201448	10.9753	-2.69911	0.331348	-8.14587	3.7658e-16	1.10632e-14	SNORA63	snoRNA
ENSG00000201229	10.1599	-2.6947	0.333828	-8.07211	6.90952e-16	1.95364e-14	SNORA63	snoRNA
ENSG00000132561	22.0087	-2.69307	0.25391	-10.6064	2.7824e-26	5.31969e-24	MATN2	protein_coding
ENSG00000202354	816.302	-2.69248	0.382746	-7.03462	1.99801e-12	3.25657e-11	RNY3	misc_RNA
ENSG00000111665	10.9727	2.69226	0.262626	10.2513	1.16738e-24	1.51194e-22	CDCA3	protein_coding
ENSG00000237943	22.87	-2.68959	0.235352	-11.4279	3.03214e-30	1.17813e-27	PRKCQ-AS1	processed_transcript
ENSG00000120738	147.356	-2.68308	0.375696	-7.14162	9.22369e-13	1.60548e-11	EGR1	protein_coding
ENSG00000187134	5.25779	-2.68307	0.304387	-8.81466	1.20051e-18	5.33584e-17	AKR1C1	protein_coding
ENSG00000170396	9.03096	2.67712	0.450885	5.93748	2.8944e-09	2.68798e-08	MSTRG.53658	antisense
ENSG00000211897	76.649	-2.67484	0.508274	-5.26259	1.42037e-07	9.70959e-07	IGHG3	protein_coding
ENSG00000078081	33.7612	-2.66889	0.284703	-9.37431	6.96327e-21	4.71194e-19	LAMP3	protein_coding
ENSG00000085999	8.13697	2.66832	0.297909	8.95683	3.34153e-19	1.66317e-17	RAD54L	protein_coding
ENSG00000211949	21.5924	-2.65816	0.580399	-4.57988	4.65238e-06	2.32426e-05	IGHV3-23	protein_coding
ENSG00000211662	36.5478	-2.65631	0.645006	-4.11827	3.81732e-05	0.000155758	IGLV3-21	protein_coding
ENSG00000197153	16.1421	2.65263	0.342096	7.75406	8.90012e-15	2.15265e-13	HIST1H3J	protein_coding
ENSG00000112964	5.83913	-2.64935	0.359622	-7.36704	1.74454e-13	3.45609e-12	GHR	protein_coding
ENSG00000238961	20.1232	-2.6453	0.290818	-9.09607	9.36606e-20	5.17496e-18	SNORA47	snoRNA
ENSG00000165795	21.1202	-2.63862	0.215213	-12.2605	1.47621e-34	1.04594e-31	NDRG2	protein_coding
ENSG00000202400	46.4475	-2.63616	0.358625	-7.35076	1.9708e-13	3.85988e-12	SNORD82	snoRNA
ENSG00000211893	89.0096	-2.63573	0.507749	-5.19101	2.09154e-07	1.37664e-06	IGHG2	protein_coding
ENSG00000104951	56.29	2.63362	0.316333	8.32548	8.39902e-17	2.74163e-15	IL4I1	protein_coding
ENSG00000210140	19.4092	-2.63346	0.435909	-6.04132	1.52861e-09	1.48605e-08	MT-TC	Mt_tRNA
ENSG00000212464	217.385	-2.63107	0.294797	-8.92501	4.45646e-19	2.08864e-17	SNORA12	snoRNA
ENSG00000186193	13.5803	2.63071	0.319289	8.23928	1.73252e-16	5.4486e-15	SAPCD2	protein_coding
ENSG00000210184	237.984	-2.62705	0.391073	-6.71755	1.8481e-11	2.54987e-10	MT-TS2	Mt_tRNA
ENSG00000137807	21.2721	2.6262	0.258895	10.1439	3.52846e-24	4.33676e-22	KIF23	protein_coding
ENSG00000250722	192.345	-2.6232	0.28203	-9.30114	1.38949e-20	8.80863e-19	SEPP1	protein_coding
ENSG00000138615	26.7585	2.6226	0.498554	5.26042	1.43725e-07	9.8139e-07	CILP	protein_coding
ENSG00000075213	40.5133	-2.61622	0.243532	-10.7428	6.40681e-27	1.40309e-24	SEMA3A	protein_coding
ENSG00000176928	13.8693	-2.61501	0.254078	-10.2921	7.64509e-25	1.03466e-22	GCNT4	protein_coding
ENSG00000139734	15.8135	2.61213	0.248732	10.5018	8.47521e-26	1.4378e-23	DIAPH3	protein_coding
ENSG00000186854	24.2853	-2.60874	0.236234	-11.043	2.36917e-28	6.34148e-26	TRABD2A	protein_coding
ENSG00000206651	290.156	-2.60801	0.395902	-6.58751	4.47265e-11	5.82411e-10	Y_RNA	misc_RNA
ENSG00000178726	28.9213	-2.60717	0.260506	-10.0081	1.40446e-23	1.52402e-21	THBD	protein_coding
ENSG00000211892	48.6076	-2.6069	0.62538	-4.16851	3.06596e-05	0.000127739	IGHG4	protein_coding
ENSG00000127564	9.39909	2.6045	0.325618	7.99865	1.25795e-15	3.41548e-14	PKMYT1	protein_coding
ENSG00000211966	10.3034	-2.5985	0.564452	-4.60358	4.15292e-06	2.10176e-05	IGHV5-51	protein_coding
ENSG00000225885	21.8004	2.5972	0.402707	6.44935	1.12331e-10	1.34362e-09	AC023590.1	antisense
ENSG00000167513	9.1128	2.59659	0.33149	7.83309	4.76039e-15	1.19956e-13	CDT1	protein_coding
ENSG00000240382	10.557	-2.59392	0.625964	-4.14388	3.41485e-05	0.000140574	IGKV1-17	protein_coding
ENSG00000207181	180.432	-2.59327	0.31396	-8.25987	1.45834e-16	4.61042e-15	SNORA14B	snoRNA
ENSG00000202031	22.1891	-2.5921	0.382993	-6.76799	1.30583e-11	1.85918e-10	SNORD38A	snoRNA
ENSG00000258168	26.4702	2.59063	0.424897	6.09708	1.08023e-09	1.07978e-08	RP11-588H23.3	antisense
ENSG00000189057	18.7234	2.59012	0.288307	8.9839	2.61334e-19	1.3338e-17	FAM111B	protein_coding
ENSG00000207344	23.5971	-2.58969	0.366549	-7.06505	1.60554e-12	2.67849e-11	SNORA22	snoRNA
ENSG00000196878	5.54855	2.58699	0.496159	5.21404	1.84772e-07	1.22892e-06	LAMB3	protein_coding
ENSG00000114270	38.1779	2.58411	0.472862	5.46483	4.63341e-08	3.47506e-07	COL7A1	protein_coding
ENSG00000111247	11.2583	2.582	0.259442	9.95214	2.46818e-23	2.54096e-21	RAD51AP1	protein_coding
ENSG00000201643	11.72	-2.57985	0.305627	-8.4412	3.14099e-17	1.08716e-15	SNORA14A	snoRNA
ENSG00000111206	24.2986	2.57899	0.265664	9.70772	2.79529e-22	2.33814e-20	FOXM1	protein_coding
ENSG00000207088	123.514	-2.57626	0.263474	-9.77805	1.39879e-22	1.24053e-20	SNORA7B	snoRNA
ENSG00000228262	5.50183	2.57478	0.51223	5.02662	4.99208e-07	3.03838e-06	LINC01320	lincRNA
ENSG00000221866	17.689	-2.57111	0.284327	-9.04281	1.52689e-19	8.24723e-18	MSTRG.89029	antisense
ENSG00000178878	38.3189	-2.56906	0.345894	-7.4273	1.10837e-13	2.27432e-12	APOLD1	protein_coding
ENSG00000233922	5.20905	2.56363	0.503972	5.08684	3.64077e-07	2.26865e-06	MSTRG.59818	intergenic
ENSG00000253485	6.2777	2.56359	0.385272	6.65397	2.85296e-11	3.84384e-10	PCDHGA5	protein_coding
ENSG00000011426	21.1331	2.56266	0.246108	10.4127	2.16869e-25	3.39245e-23	ANLN	protein_coding
ENSG00000206669	19.099	-2.5626	0.400912	-6.39191	1.63825e-10	1.9014e-09	Y_RNA	misc_RNA
ENSG00000237649	10.9267	2.56015	0.248882	10.2866	8.099e-25	1.08392e-22	KIFC1	protein_coding
ENSG00000066279	95.0631	2.55804	0.243468	10.5067	8.0497e-26	1.38512e-23	ASPM	protein_coding
ENSG00000155966	31.6239	2.55695	0.380181	6.72563	1.74835e-11	2.42335e-10	AFF2	protein_coding
ENSG00000175356	6.81192	-2.55393	0.336681	-7.58561	3.30927e-14	7.28704e-13	SCUBE2	protein_coding
ENSG00000253767	6.88361	2.55235	0.422696	6.03828	1.55766e-09	1.51306e-08	PCDHGA8	protein_coding
ENSG00000200064	11.3677	-2.55052	0.438353	-5.81843	5.94028e-09	5.22268e-08	RNY4P9	misc_RNA
ENSG00000201882	13.8927	-2.54934	0.413169	-6.1702	6.82024e-10	7.14968e-09	snoU2-30	snoRNA
ENSG00000173597	6.3621	-2.54869	0.317716	-8.02192	1.04104e-15	2.85633e-14	SULT1B1	protein_coding
ENSG00000234883	29.4745	2.5472	0.289029	8.81295	1.2189e-18	5.3779e-17	MIR155HG	lincRNA
ENSG00000207031	247.947	-2.5457	0.365157	-6.97152	3.13539e-12	4.96266e-11	SNORD59A	snoRNA
ENSG00000125462	8.2101	2.54282	0.385324	6.59916	4.1348e-11	5.42524e-10	C1orf61	protein_coding
ENSG00000094963	14.6609	-2.54231	0.271495	-9.36411	7.66953e-21	5.10384e-19	FMO2	protein_coding
ENSG00000093009	9.24002	2.54212	0.284384	8.93905	3.92522e-19	1.87616e-17	CDC45	protein_coding
ENSG00000169432	12.2019	-2.54184	0.294576	-8.62879	6.20034e-18	2.40139e-16	SCN9A	protein_coding
ENSG00000174371	12.0456	2.54149	0.297108	8.5541	1.18796e-17	4.45764e-16	EXO1	protein_coding
ENSG00000168542	523.509	2.54083	0.355208	7.15308	8.4854e-13	1.48989e-11	COL3A1	protein_coding
ENSG00000201470	77.5765	-2.54067	0.340441	-7.46287	8.46564e-14	1.76112e-12	RNY4P7	misc_RNA
ENSG00000146670	14.8903	2.53851	0.258339	9.82629	8.67588e-23	8.03853e-21	CDCA5	protein_coding
ENSG00000206925	89.22	-2.53358	0.409385	-6.18873	6.0651e-10	6.38585e-09	Y_RNA	misc_RNA
ENSG00000187997	7.89065	2.53209	0.550732	4.59768	4.27225e-06	2.15221e-05	C17orf99	protein_coding
ENSG00000201031	157.134	-2.52936	0.411951	-6.13995	8.25489e-10	8.45495e-09	Y_RNA	misc_RNA
ENSG00000157404	9.61054	-2.52666	0.370396	-6.82151	9.009e-12	1.31691e-10	KIT	protein_coding
ENSG00000019169	31.7172	-2.51722	0.388254	-6.48342	8.96642e-11	1.08762e-09	MARCO	protein_coding
ENSG00000116678	16.9605	-2.51662	0.246473	-10.2106	1.77837e-24	2.27878e-22	LEPR	protein_coding
ENSG00000221500	40.6692	-2.51406	0.297829	-8.4413	3.13834e-17	1.08716e-15	SNORD100	snoRNA
ENSG00000117724	123.474	2.51365	0.220644	11.3924	4.56495e-30	1.71828e-27	CENPF	protein_coding
ENSG00000182836	54.9787	-2.511	0.328248	-7.64973	2.01405e-14	4.6251e-13	PLCXD3	protein_coding
ENSG00000165891	7.69243	2.50814	0.343688	7.29773	2.92657e-13	5.51652e-12	E2F7	protein_coding
ENSG00000171320	12.735	2.50613	0.263828	9.49908	2.11751e-21	1.52727e-19	ESCO2	protein_coding
ENSG00000148773	360.711	2.50572	0.222991	11.2369	2.68753e-29	7.89543e-27	MKI67	protein_coding
ENSG00000138449	126.21	-2.50541	0.301998	-8.29612	1.07562e-16	3.46414e-15	SLC40A1	protein_coding
ENSG00000207280	31.1921	-2.50247	0.342227	-7.31231	2.62597e-13	4.97324e-12	SNORD20	snoRNA
ENSG00000168477	12.2804	-2.50212	0.306213	-8.17117	3.05414e-16	9.10572e-15	TNXB	protein_coding
ENSG00000101057	62.3412	2.49967	0.305335	8.18665	2.68588e-16	8.10814e-15	MYBL2	protein_coding
ENSG00000121621	12.4868	2.4987	0.279954	8.9254	4.44098e-19	2.08864e-17	KIF18A	protein_coding
ENSG00000120279	7.25578	-2.49836	0.281713	-8.86847	7.41566e-19	3.40922e-17	MYCT1	protein_coding
ENSG00000137033	38.0397	-2.49807	0.232114	-10.7622	5.19025e-27	1.17956e-24	IL33	protein_coding
ENSG00000105011	9.5588	2.49718	0.26237	9.51781	1.76873e-21	1.29117e-19	ASF1B	protein_coding
ENSG00000140534	15.6583	2.49638	0.306452	8.14605	3.76004e-16	1.10632e-14	TICRR	protein_coding
ENSG00000138160	45.6476	2.49469	0.227174	10.9814	4.69607e-28	1.20349e-25	KIF11	protein_coding
ENSG00000286850	1.81486	2.48675	0.828035	3.0032	0.00267159	0.00680468	#N/A	#N/A
ENSG00000221514	14.4822	-2.48317	0.413993	-5.99809	1.99646e-09	1.90399e-08	SNORD111B	snoRNA
ENSG00000056487	5.24718	2.47655	0.62262	3.97763	6.96052e-05	0.00026743	PHF21B	protein_coding
ENSG00000122952	14.9468	2.47421	0.252675	9.79207	1.21774e-22	1.0946e-20	ZWINT	protein_coding
ENSG00000168916	65.5326	2.47041	0.273415	9.03539	1.63413e-19	8.74802e-18	ZNF608	protein_coding
ENSG00000149554	17.6407	2.46669	0.252315	9.77621	1.4244e-22	1.25232e-20	CHEK1	protein_coding
ENSG00000069188	19.3261	-2.46374	0.349495	-7.04944	1.79637e-12	2.96807e-11	SDK2	protein_coding
ENSG00000101447	6.6355	2.46304	0.280924	8.76763	1.82465e-18	7.76604e-17	FAM83D	protein_coding
ENSG00000207445	1107.48	-2.46168	0.274915	-8.95436	3.41719e-19	1.69383e-17	SNORD15B	snoRNA
ENSG00000210077	1024.29	-2.45472	0.4184	-5.86692	4.43967e-09	3.98182e-08	MT-TV	Mt_tRNA
ENSG00000200235	8.79638	-2.45369	0.415748	-5.90186	3.59418e-09	3.27969e-08	SNORA27	snoRNA
ENSG00000186638	10.1837	2.45332	0.2878	8.5244	1.53607e-17	5.69291e-16	KIF24	protein_coding
ENSG00000131747	140.747	2.44891	0.232131	10.5497	5.09692e-26	9.30188e-24	MSTRG.38775	antisense
ENSG00000245164	107.673	-2.44641	0.26707	-9.16016	5.18189e-20	3.00076e-18	LINC00861	lincRNA
ENSG00000163808	20.5716	2.44547	0.215359	11.3553	6.97748e-30	2.33455e-27	KIF15	protein_coding
ENSG00000211666	48.6961	-2.4451	0.60714	-4.02725	5.64331e-05	0.000222064	IGLV2-14	protein_coding
ENSG00000203875	558.545	-2.44501	0.283272	-8.63134	6.0639e-18	2.36374e-16	SNHG5	processed_transcript
ENSG00000035499	7.67713	2.44199	0.293703	8.31449	9.21467e-17	2.99975e-15	DEPDC1B	protein_coding
ENSG00000212607	351.956	-2.43803	0.267343	-9.11948	7.54839e-20	4.20928e-18	SNORA3B	snoRNA
ENSG00000092068	21.9302	-2.43545	0.244855	-9.94651	2.61179e-23	2.64361e-21	MSTRG.27388	antisense
ENSG00000170312	21.3755	2.43261	0.26836	9.06473	1.24917e-19	6.80824e-18	CDK1	protein_coding
ENSG00000239128	51.7645	-2.43185	0.334789	-7.26382	3.76304e-13	6.95182e-12	SNORD13P3	snoRNA
ENSG00000022267	21.5383	-2.42964	0.275966	-8.8041	1.31907e-18	5.71518e-17	FHL1	protein_coding
ENSG00000122861	28.0269	2.4242	0.30308	7.99854	1.25901e-15	3.41548e-14	PLAU	protein_coding
ENSG00000112984	11.3054	2.4238	0.292407	8.28912	1.14086e-16	3.66444e-15	KIF20A	protein_coding
ENSG00000210112	103.598	-2.42266	0.406207	-5.96411	2.45976e-09	2.31467e-08	MT-TM	Mt_tRNA
ENSG00000074966	41.2098	-2.42183	0.22769	-10.6365	2.01579e-26	4.04669e-24	TXK	protein_coding
ENSG00000207032	23.3274	-2.42089	0.417121	-5.8038	6.48272e-09	5.67886e-08	Y_RNA	misc_RNA
ENSG00000168685	327.303	-2.41952	0.242996	-9.95704	2.34948e-23	2.43961e-21	MSTRG.73781	antisense
ENSG00000137106	74.3785	2.4191	0.241568	10.0141	1.32105e-23	1.44655e-21	GRHPR	protein_coding
ENSG00000200494	100.785	-2.41568	0.366559	-6.59015	4.39391e-11	5.73398e-10	Y_RNA	misc_RNA
ENSG00000112742	11.5998	2.41338	0.30102	8.01733	1.08068e-15	2.95011e-14	TTK	protein_coding
ENSG00000060982	115.013	2.41229	0.243089	9.92346	3.29157e-23	3.24975e-21	BCAT1	protein_coding
ENSG00000107562	125.411	-2.41143	0.213184	-11.3115	1.15115e-29	3.55528e-27	CXCL12	protein_coding
ENSG00000087245	81.5881	2.41142	0.340888	7.07394	1.50591e-12	2.52276e-11	MMP2	protein_coding
ENSG00000206838	164.613	-2.40218	0.282644	-8.49894	1.91331e-17	6.98357e-16	SNORA5A	snoRNA
ENSG00000265961	22.326	-2.40184	0.426924	-5.62593	1.84516e-08	1.49865e-07	Y_RNA	misc_RNA
ENSG00000127954	34.7623	-2.40087	0.28416	-8.449	2.93804e-17	1.03174e-15	STEAP4	protein_coding
ENSG00000169418	7.46192	-2.39551	0.311225	-7.69702	1.39275e-14	3.27011e-13	NPR1	protein_coding
ENSG00000168078	5.77611	2.39391	0.360644	6.63788	3.18226e-11	4.25893e-10	PBK	protein_coding
ENSG00000092853	52.0551	2.38622	0.230559	10.3497	4.1973e-25	6.01863e-23	CLSPN	protein_coding
ENSG00000211959	12.1412	-2.38525	0.575422	-4.14522	3.39483e-05	0.000139911	IGHV4-39	protein_coding
ENSG00000131016	79.113	-2.37803	0.310232	-7.66532	1.78381e-14	4.14787e-13	AKAP12	protein_coding
ENSG00000138755	311.026	2.37778	0.342668	6.93902	3.94823e-12	6.16015e-11	CXCL9	protein_coding
ENSG00000251898	57.6678	-2.37047	0.316567	-7.48803	6.99135e-14	1.4852e-12	SCARNA11	scaRNA
ENSG00000252487	16.342	-2.36877	0.482176	-4.91266	8.98477e-07	5.20546e-06	RNY4P20	misc_RNA
ENSG00000106483	32.7173	2.36172	0.56975	4.14519	3.39526e-05	0.000139911	MSTRG.86272	antisense
ENSG00000186185	20.5363	2.36064	0.290276	8.1324	4.20861e-16	1.22446e-14	MSTRG.39170	antisense
ENSG00000130635	126.533	2.35876	0.322279	7.31898	2.49872e-13	4.7849e-12	COL5A1	protein_coding
ENSG00000108821	676.237	2.35683	0.348281	6.76704	1.31441e-11	1.86919e-10	COL1A1	protein_coding
ENSG00000254109	9.64325	-2.3566	0.340647	-6.91803	4.57955e-12	7.09007e-11	RBPMS-AS1	antisense
ENSG00000106511	11.3879	-2.35534	0.296352	-7.94777	1.89893e-15	5.02694e-14	MEOX2	protein_coding
ENSG00000144668	27.1758	-2.35206	0.215396	-10.9197	9.2794e-28	2.28103e-25	ITGA9	protein_coding
ENSG00000154330	9.64768	-2.3501	0.276224	-8.50796	1.77025e-17	6.50081e-16	PGM5	protein_coding
ENSG00000109805	28.0837	2.3493	0.26262	8.94562	3.69878e-19	1.79959e-17	NCAPG	protein_coding
ENSG00000115163	7.00112	2.34654	0.318316	7.37172	1.68446e-13	3.35916e-12	CENPA	protein_coding
ENSG00000102384	11.4506	2.34634	0.250878	9.35251	8.55905e-21	5.60292e-19	CENPI	protein_coding
ENSG00000151623	18.9805	-2.34296	0.250616	-9.34879	8.86545e-21	5.77213e-19	NR3C2	protein_coding
ENSG00000251442	6.85524	2.33985	0.285092	8.20737	2.26083e-16	6.92917e-15	LINC01094	lincRNA
ENSG00000148541	7.99702	-2.33957	0.316354	-7.3954	1.40983e-13	2.83969e-12	FAM13C	protein_coding
ENSG00000024526	11.8462	2.33782	0.304432	7.67929	1.5997e-14	3.72697e-13	DEPDC1	protein_coding
ENSG00000108001	12.6236	-2.33764	0.289317	-8.07985	6.48479e-16	1.84656e-14	MSTRG.14177	antisense
ENSG00000158482	7.41356	2.33718	0.390848	5.97976	2.23465e-09	2.11773e-08	SNX29P1	unprocessed_pseudogene
ENSG00000080986	16.9896	2.33547	0.243973	9.57266	1.04185e-21	8.03501e-20	NDC80	protein_coding
ENSG00000074706	25.5147	-2.33443	0.245619	-9.5043	2.01394e-21	1.46132e-19	IPCEF1	protein_coding
ENSG00000117399	8.86181	2.33433	0.318424	7.33091	2.28602e-13	4.44832e-12	CDC20	protein_coding
ENSG00000138778	66.206	2.33423	0.248028	9.41115	4.90761e-21	3.37784e-19	CENPE	protein_coding
ENSG00000201847	61.104	-2.33322	0.375096	-6.22035	4.96058e-10	5.33008e-09	SNORD31	snoRNA
ENSG00000088827	68.6992	-2.32269	0.339334	-6.84484	7.65594e-12	1.13427e-10	SIGLEC1	protein_coding
ENSG00000201644	174.48	-2.322	0.383754	-6.05074	1.44186e-09	1.40853e-08	Y_RNA	misc_RNA
ENSG00000205038	37.2189	-2.3209	0.314613	-7.37699	1.61909e-13	3.23414e-12	PKHD1L1	protein_coding
ENSG00000211625	8.15062	-2.31926	0.538996	-4.30293	1.68557e-05	7.43959e-05	IGKV3D-20	protein_coding
ENSG00000126787	22.5333	2.31887	0.249899	9.27923	1.7071e-20	1.06263e-18	DLGAP5	protein_coding
ENSG00000172005	12.9213	-2.31841	0.376964	-6.15021	7.738e-10	7.98665e-09	MAL	protein_coding
ENSG00000169495	6.09023	2.30896	0.342827	6.73506	1.63864e-11	2.28973e-10	HTRA4	protein_coding
ENSG00000183722	46.6022	-2.30704	0.197446	-11.6844	1.53141e-31	7.09454e-29	LHFP	protein_coding
ENSG00000075218	11.4408	2.30617	0.281539	8.1913	2.58425e-16	7.86041e-15	GTSE1	protein_coding
ENSG00000170271	7.13234	-2.30381	0.273245	-8.43127	3.4193e-17	1.17673e-15	FAXDC2	protein_coding
ENSG00000154734	39.0422	-2.29989	0.341552	-6.73365	1.65462e-11	2.3067e-10	ADAMTS1	protein_coding
ENSG00000101938	34.3421	-2.29936	0.392911	-5.85211	4.85385e-09	4.32111e-08	CHRDL1	protein_coding
ENSG00000065328	12.8762	2.29775	0.275511	8.33997	7.43096e-17	2.47939e-15	MCM10	protein_coding
ENSG00000179088	7.78121	-2.29719	0.302111	-7.60377	2.87624e-14	6.42174e-13	C12orf42	protein_coding
ENSG00000163638	50.4721	-2.29452	0.327456	-7.00711	2.43297e-12	3.92304e-11	ADAMTS9	protein_coding
ENSG00000169136	70.2576	2.29414	0.259017	8.8571	8.21223e-19	3.73269e-17	ATF5	protein_coding
ENSG00000221539	278.166	-2.29067	0.33163	-6.90732	4.93881e-12	7.6169e-11	SNORD99	snoRNA
ENSG00000163431	16.559	-2.28649	0.376461	-6.07366	1.2503e-09	1.23746e-08	LMOD1	protein_coding
ENSG00000165124	54.7421	-2.28559	0.257361	-8.88087	6.63408e-19	3.07336e-17	SVEP1	protein_coding
ENSG00000238317	17.4922	-2.28374	0.381748	-5.98233	2.19971e-09	2.0892e-08	SNORD11	snoRNA
ENSG00000103528	17.7453	2.28347	0.40558	5.63014	1.80059e-08	1.46442e-07	SYT17	protein_coding
ENSG00000143476	12.8221	2.28334	0.258336	8.83863	9.68996e-19	4.35506e-17	DTL	protein_coding
ENSG00000200314	117.508	-2.28188	0.360463	-6.33041	2.44511e-10	2.7602e-09	Y_RNA	misc_RNA
ENSG00000279602	17.4224	-2.27804	0.303005	-7.51816	5.5552e-14	1.18639e-12	CTD-3014M21.1	TEC
ENSG00000204219	7.06131	-2.27623	0.263654	-8.63341	5.9549e-18	2.33638e-16	TCEA3	protein_coding
ENSG00000101412	12.8424	2.27342	0.288908	7.86901	3.57451e-15	9.18017e-14	E2F1	protein_coding
ENSG00000132465	813.746	-2.27337	0.467288	-4.86502	1.14443e-06	6.49299e-06	JCHAIN	protein_coding
ENSG00000160117	12.2399	2.27288	0.307795	7.38441	1.53132e-13	3.07413e-12	ANKLE1	protein_coding
ENSG00000117650	6.94602	2.26877	0.293778	7.72273	1.13861e-14	2.70504e-13	NEK2	protein_coding
ENSG00000133392	97.6276	-2.26659	0.38408	-5.90134	3.60561e-09	3.28265e-08	MYH11	protein_coding
ENSG00000111816	22.1203	2.26401	0.349337	6.48086	9.12006e-11	1.10292e-09	FRK	protein_coding
ENSG00000207475	183.39	-2.25919	0.293014	-7.71018	1.25639e-14	2.9557e-13	SNORA80E	snoRNA
ENSG00000089685	23.2269	2.2547	0.239739	9.40481	5.21244e-21	3.54711e-19	BIRC5	protein_coding
ENSG00000118997	11.1966	2.25328	0.494967	4.55238	5.30413e-06	2.62267e-05	DNAH7	protein_coding
ENSG00000178999	15.1805	2.25222	0.27733	8.12107	4.62095e-16	1.34119e-14	AURKB	protein_coding
ENSG00000164045	10.8545	2.25184	0.302581	7.44211	9.90912e-14	2.04376e-12	CDC25A	protein_coding
ENSG00000184357	96.7501	2.25053	0.265842	8.46566	2.54707e-17	9.07677e-16	HIST1H1B	protein_coding
ENSG00000254221	3.58024	2.24264	0.519566	4.31637	1.58619e-05	7.05264e-05	PCDHGB1	protein_coding
ENSG00000212135	40.7742	-2.24232	0.297673	-7.53284	4.9648e-14	1.06408e-12	SNORD67	snoRNA
ENSG00000151692	21.9498	-2.23979	0.216454	-10.3477	4.2879e-25	6.0762e-23	RNF144A	protein_coding
ENSG00000121211	6.0985	2.23503	0.330724	6.75799	1.3992e-11	1.9781e-10	MND1	protein_coding
ENSG00000034053	5.94311	-2.23366	0.313537	-7.12408	1.04776e-12	1.8029e-11	APBA2	protein_coding
ENSG00000143110	33.5542	-2.23143	0.216254	-10.3186	5.80918e-25	7.95131e-23	C1orf162	protein_coding
ENSG00000276545	3.27888	2.22869	0.40734	5.47133	4.46676e-08	3.35844e-07	PCDHGB9P	unprocessed_pseudogene
ENSG00000169607	16.4737	2.22723	0.235588	9.45395	3.2629e-21	2.28498e-19	CKAP2L	protein_coding
ENSG00000118308	223.334	2.2229	0.2682	8.2882	1.14979e-16	3.6833e-15	LRMP	protein_coding
ENSG00000134690	16.6524	2.22214	0.243661	9.11981	7.52566e-20	4.20928e-18	CDCA8	protein_coding
ENSG00000073754	13.6965	-2.22075	0.494569	-4.49027	7.11324e-06	3.40401e-05	CD5L	protein_coding
ENSG00000183856	7.69013	2.22028	0.280639	7.91152	2.54261e-15	6.65777e-14	IQGAP3	protein_coding
ENSG00000076382	29.6816	2.21979	0.220959	10.0461	9.55454e-24	1.07556e-21	SPAG5	protein_coding
ENSG00000180616	16.7479	2.21818	0.456315	4.86106	1.16758e-06	6.615e-06	MSTRG.40368	antisense
ENSG00000201098	1879.4	-2.21756	0.392911	-5.64393	1.66209e-08	1.36097e-07	RNY1	misc_RNA
ENSG00000169679	42.6721	2.21395	0.254531	8.69816	3.37319e-18	1.38197e-16	BUB1	protein_coding
ENSG00000186340	54.869	2.21337	0.353116	6.26811	3.65454e-10	4.01633e-09	THBS2	protein_coding
ENSG00000137135	4.65193	2.21313	0.293135	7.54985	4.35755e-14	9.44005e-13	ARHGEF39	protein_coding
ENSG00000088325	38.7574	2.2131	0.240686	9.19495	3.75163e-20	2.20431e-18	TPX2	protein_coding
ENSG00000118193	21.4723	2.21147	0.265286	8.33616	7.674e-17	2.54305e-15	KIF14	protein_coding
ENSG00000101003	11.6154	2.21103	0.270198	8.18299	2.76879e-16	8.33751e-15	GINS1	protein_coding
ENSG00000088992	8.5638	2.21009	0.329341	6.71065	1.93756e-11	2.67024e-10	TESC	protein_coding
ENSG00000012048	56.8801	2.20876	0.194564	11.3524	7.21831e-30	2.34985e-27	BRCA1	protein_coding
ENSG00000184347	36.5397	-2.20816	0.292003	-7.5621	3.96605e-14	8.63854e-13	SLIT3	protein_coding
ENSG00000286171	225.188	-2.20613	0.358509	-6.15362	7.57328e-10	7.83982e-09	#N/A	#N/A
ENSG00000072571	17.0187	2.2056	0.290417	7.59458	3.08782e-14	6.8369e-13	HMMR	protein_coding
ENSG00000094804	15.4537	2.20193	0.270477	8.14093	3.92257e-16	1.14957e-14	CDC6	protein_coding
ENSG00000174804	35.7173	-2.19589	0.200165	-10.9704	5.30471e-28	1.33115e-25	FZD4	protein_coding
ENSG00000071909	6.11855	2.19471	0.512702	4.28067	1.8633e-05	8.13169e-05	MYO3B	protein_coding
ENSG00000064042	20.5602	-2.19258	0.248979	-8.80627	1.29374e-18	5.62568e-17	LIMCH1	protein_coding
ENSG00000121152	16.1431	2.19183	0.227908	9.61715	6.76807e-22	5.32819e-20	NCAPH	protein_coding
ENSG00000157456	15.4747	2.18821	0.287777	7.60384	2.87463e-14	6.42174e-13	CCNB2	protein_coding
ENSG00000262209	6.74169	2.18759	0.392523	5.57316	2.50165e-08	1.9824e-07	PCDHGB3	protein_coding
ENSG00000163687	17.4989	-2.18201	0.340208	-6.41377	1.41966e-10	1.66665e-09	DNASE1L3	protein_coding
ENSG00000184500	20.6275	-2.17972	0.208416	-10.4585	1.33934e-25	2.18005e-23	PROS1	protein_coding
ENSG00000137812	63.1493	2.17794	0.221626	9.82711	8.6053e-23	8.03495e-21	MSTRG.31035	antisense
ENSG00000266019	598.569	-2.17682	0.24394	-8.9236	4.51372e-19	2.10728e-17	MIR3609	miRNA
ENSG00000141448	7.42228	-2.17662	0.317456	-6.85646	7.05895e-12	1.0549e-10	GATA6	protein_coding
ENSG00000198947	130.523	2.17329	0.406709	5.34361	9.11148e-08	6.46716e-07	DMD	protein_coding
ENSG00000160298	14.3629	2.17218	0.220808	9.83742	7.76795e-23	7.30976e-21	C21orf58	protein_coding
ENSG00000276644	128.108	-2.17191	0.412994	-5.25895	1.44876e-07	9.88689e-07	DACH1	protein_coding
ENSG00000138180	17.3052	2.16884	0.252035	8.60531	7.61124e-18	2.91039e-16	CEP55	protein_coding
ENSG00000206587	9.50745	-2.16762	0.310626	-6.97821	2.98963e-12	4.77526e-11	RNU6-46P	snRNA
ENSG00000212409	14.6406	-2.16499	0.374935	-5.77431	7.72712e-09	6.68149e-08	RNY4P18	misc_RNA
ENSG00000239039	121.131	-2.16151	0.269226	-8.02862	9.85784e-16	2.72911e-14	SNORD13	snoRNA
ENSG00000212158	17.5261	-2.15662	0.353157	-6.10669	1.0172e-09	1.02144e-08	SNORD66	snoRNA
ENSG00000110987	46.15	2.14786	0.282873	7.593	3.12586e-14	6.90844e-13	BCL7A	protein_coding
ENSG00000016391	14.0031	2.14693	0.398076	5.39325	6.91935e-08	5.04806e-07	CHDH	protein_coding
ENSG00000200890	77.2132	-2.14672	0.391625	-5.48158	4.21546e-08	3.1814e-07	MSTRG.50568	intergenic
ENSG00000246223	18.1194	-2.14657	0.267255	-8.0319	9.59715e-16	2.66354e-14	LINC01550	lincRNA
ENSG00000141338	17.2006	-2.14474	0.358037	-5.99029	2.09467e-09	1.99606e-08	MSTRG.40354	antisense
ENSG00000175063	8.78129	2.1441	0.282115	7.6001	2.95891e-14	6.56354e-13	UBE2C	protein_coding
ENSG00000160949	17.9573	2.14389	0.246171	8.70895	3.06713e-18	1.26519e-16	MSTRG.94383	antisense
ENSG00000071205	33.2386	-2.14041	0.208588	-10.2614	1.05132e-24	1.39156e-22	ARHGAP10	protein_coding
ENSG00000171848	57.6164	2.14035	0.275319	7.77406	7.60095e-15	1.84956e-13	RRM2	protein_coding
ENSG00000008394	6.96033	-2.13995	0.422807	-5.06128	4.16457e-07	2.56716e-06	MGST1	protein_coding
ENSG00000206895	12.7201	-2.13973	0.451305	-4.7412	2.12458e-06	1.13534e-05	Y_RNA	misc_RNA
ENSG00000251920	134.032	-2.13376	0.359471	-5.93583	2.92359e-09	2.70882e-08	RNA5SP216	rRNA
ENSG00000161800	28.7511	2.13285	0.205408	10.3835	2.94912e-25	4.49648e-23	RACGAP1	protein_coding
ENSG00000166483	81.6207	2.13257	0.221044	9.64773	5.02561e-22	4.03556e-20	WEE1	protein_coding
ENSG00000157554	17.6695	-2.13237	0.234259	-9.10264	8.81623e-20	4.89362e-18	MSTRG.59450	antisense
ENSG00000092421	30.1916	-2.13215	0.255098	-8.35816	6.37052e-17	2.14338e-15	SEMA6A	protein_coding
ENSG00000212588	88.5188	-2.12894	0.307195	-6.93028	4.20022e-12	6.53639e-11	SNORA26	snoRNA
ENSG00000211592	1240.06	-2.12781	0.393	-5.41428	6.15348e-08	4.52772e-07	IGKC	protein_coding
ENSG00000109339	31.0987	2.12527	0.485012	4.3819	1.17648e-05	5.37993e-05	MAPK10	protein_coding
ENSG00000100526	9.78184	2.12402	0.291265	7.29241	3.04454e-13	5.69412e-12	CDKN3	protein_coding
ENSG00000073756	14.5413	-2.12379	0.504832	-4.20692	2.5887e-05	0.000109599	PTGS2	protein_coding
ENSG00000276043	25.5512	2.12365	0.270953	7.8377	4.58881e-15	1.16363e-13	UHRF1	protein_coding
ENSG00000175643	14.5698	2.12069	0.260017	8.15596	3.46427e-16	1.02272e-14	RMI2	protein_coding
ENSG00000146477	13.7449	-2.12001	0.280685	-7.553	4.25333e-14	9.23089e-13	SLC22A3	protein_coding
ENSG00000143228	14.8827	2.11971	0.27318	7.75939	8.53362e-15	2.07233e-13	NUF2	protein_coding
ENSG00000229153	5.78443	-2.11873	0.270578	-7.83038	4.86395e-15	1.22309e-13	EPHA1-AS1	antisense
ENSG00000081059	134.898	-2.1184	0.254127	-8.33599	7.68509e-17	2.54305e-15	MSTRG.77363	antisense
ENSG00000200090	55.2719	-2.11581	0.406315	-5.20732	1.91588e-07	1.27005e-06	Y_RNA	misc_RNA
ENSG00000162073	7.63595	2.1128	0.255132	8.28121	1.21934e-16	3.89575e-15	PAQR4	protein_coding
ENSG00000234741	1276.92	-2.11168	0.316751	-6.66668	2.61654e-11	3.54913e-10	GAS5	processed_transcript
ENSG00000164932	7.74339	2.10984	0.400061	5.2738	1.3363e-07	9.1624e-07	CTHRC1	protein_coding
ENSG00000145386	22.6584	2.10895	0.266477	7.91418	2.48881e-15	6.53109e-14	CCNA2	protein_coding
ENSG00000162817	16.3409	-2.10894	0.299496	-7.04161	1.90037e-12	3.11852e-11	C1orf115	protein_coding
ENSG00000147889	9.09248	2.10755	0.298948	7.0499	1.7905e-12	2.96244e-11	CDKN2A	protein_coding
ENSG00000188486	30.25	2.10583	0.232979	9.03875	1.58481e-19	8.52187e-18	H2AFX	protein_coding
ENSG00000286572	14.5705	-2.10401	0.41158	-5.11203	3.18714e-07	2.01115e-06	#N/A	#N/A
ENSG00000262454	17.66	2.10075	0.35174	5.97245	2.33714e-09	2.20618e-08	MIR193BHG	lincRNA
ENSG00000077152	6.212	2.09989	0.303744	6.91337	4.73276e-12	7.31786e-11	UBE2T	protein_coding
ENSG00000143248	70.1213	-2.09948	0.231004	-9.08851	1.00405e-19	5.52225e-18	RGS5	protein_coding
ENSG00000134057	24.0385	2.09631	0.237528	8.82551	1.08959e-18	4.86078e-17	CCNB1	protein_coding
ENSG00000208308	30.5762	-2.09474	0.291092	-7.19614	6.19419e-13	1.11191e-11	SNORA40	snoRNA
ENSG00000122966	36.4688	2.0947	0.177124	11.8262	2.85853e-32	1.56504e-29	CIT	protein_coding
ENSG00000120129	69.8932	-2.09447	0.358738	-5.83845	5.26882e-09	4.65954e-08	DUSP1	protein_coding
ENSG00000047634	14.0174	-2.09364	0.20645	-10.1412	3.62728e-24	4.36906e-22	SCML1	protein_coding
ENSG00000187741	61.6588	2.0923	0.223535	9.36006	7.96933e-21	5.27421e-19	FANCA	protein_coding
ENSG00000204262	84.8797	2.09139	0.324713	6.44073	1.18897e-10	1.41373e-09	COL5A2	protein_coding
ENSG00000200332	16.5089	-2.08921	0.386827	-5.40089	6.63128e-08	4.8526e-07	Y_RNA	misc_RNA
ENSG00000137310	2.7676	2.08725	0.384779	5.42455	5.81018e-08	4.29875e-07	TCF19	protein_coding

## Sheet: PMBCL vs control
Linear transcripts in FFPE
Enseml_ID	baseMean	log2FoldChange	lfcSE	stat	pvalue	padj	gene_name	biotype
ENSG00000279662	35.0005	6.44861	0.714033	9.03124	1.69735e-19	6.19534e-17	RP11-609N14.4	TEC
ENSG00000182566	13.9063	-6.4002	0.667192	-9.59273	8.5781e-22	7.38023e-19	CLEC4G	protein_coding
ENSG00000060718	21.932	6.32104	0.901241	7.01371	2.32083e-12	9.74019e-11	COL11A1	protein_coding
ENSG00000056736	12.1457	6.27005	0.698847	8.97199	2.91206e-19	9.74326e-17	IL17RB	protein_coding
ENSG00000181143	138.005	6.17678	0.78033	7.91559	2.4608e-15	2.69457e-13	MUC16	protein_coding
ENSG00000211653	11.3914	-6.011	0.79108	-7.59847	2.99655e-14	2.18748e-12	IGLV1-40	protein_coding
ENSG00000254537	14.2063	5.84935	1.07433	5.44467	5.19003e-08	6.49158e-07	RP1-130L23.1	processed_pseudogene
ENSG00000136011	54.5309	-5.84219	0.546422	-10.6917	1.11286e-26	6.70218e-23	STAB2	protein_coding
ENSG00000229268	4.345	5.82162	1.01296	5.74714	9.07652e-09	1.42911e-07	PES1P2	processed_pseudogene
ENSG00000110427	20.6665	5.7648	0.770728	7.47968	7.4502e-14	4.79881e-12	KIAA1549L	protein_coding
ENSG00000280208	4.22072	5.69487	0.849303	6.70534	2.00934e-11	6.43683e-10	GGT4P	unprocessed_pseudogene
ENSG00000211637	8.29524	-5.55912	0.918478	-6.05254	1.42583e-09	2.8191e-08	IGLV4-69	protein_coding
ENSG00000278196	8.49047	-5.45864	0.835602	-6.53259	6.46435e-11	1.84948e-09	IGLV2-8	protein_coding
ENSG00000243290	16.6072	-5.45681	0.835455	-6.53154	6.50965e-11	1.85803e-09	IGKV1-12	protein_coding
ENSG00000248809	2.11476	5.43964	1.08685	5.00497	5.58718e-07	5.18871e-06	LINC01095	lincRNA
ENSG00000241755	15.2819	-5.4206	0.748229	-7.24457	4.33804e-13	2.28173e-11	IGKV1-9	protein_coding
ENSG00000239855	9.98794	-5.38022	0.873452	-6.15972	7.28741e-10	1.54537e-08	IGKV1-6	protein_coding
ENSG00000133863	3.74114	5.37556	1.07649	4.99361	5.92596e-07	5.47379e-06	TEX15	protein_coding
ENSG00000159217	9.44198	5.334	1.03707	5.14335	2.69881e-07	2.72027e-06	IGF2BP1	protein_coding
ENSG00000157388	25.7367	5.27539	0.535289	9.85523	6.50695e-23	9.79703e-20	CACNA1D	protein_coding
ENSG00000211659	33.8141	-5.23615	0.81447	-6.4289	1.28528e-10	3.38017e-09	IGLV3-25	protein_coding
ENSG00000211668	21.6931	-5.21309	0.874646	-5.96023	2.5188e-09	4.6461e-08	IGLV2-11	protein_coding
ENSG00000211660	27.9368	-5.19977	0.660511	-7.87236	3.48026e-15	3.63391e-13	IGLV2-23	protein_coding
ENSG00000137077	297.517	-5.18035	0.520859	-9.94579	2.63076e-23	5.28126e-20	CCL21	protein_coding
ENSG00000211640	11.3425	-5.17091	0.889457	-5.81355	6.11602e-09	1.01192e-07	IGLV6-57	protein_coding
ENSG00000211673	28.0906	-5.13107	0.668115	-7.67992	1.5919e-14	1.27829e-12	IGLV3-1	protein_coding
ENSG00000187997	7.89065	5.11241	0.658571	7.76288	8.30226e-15	7.63364e-13	C17orf99	protein_coding
ENSG00000099399	2.8012	5.09963	1.20173	4.24358	2.19978e-05	0.000133282	MAGEB2	protein_coding
ENSG00000244116	11.9428	-5.09777	0.944724	-5.39604	6.81263e-08	8.22225e-07	IGKV2-28	protein_coding
ENSG00000240382	10.557	-5.0897	0.904373	-5.62788	1.8244e-08	2.62543e-07	IGKV1-17	protein_coding
ENSG00000285972	7.70262	5.07639	0.679609	7.46958	8.04525e-14	5.12725e-12	#N/A	#N/A
ENSG00000286850	1.81486	5.0271	0.993644	5.05925	4.20899e-07	4.0364e-06	#N/A	#N/A
ENSG00000211663	18.3337	-5.00116	0.582692	-8.58285	9.25497e-18	2.13765e-15	IGLV3-19	protein_coding
ENSG00000111732	46.2082	4.96883	0.735727	6.75363	1.44187e-11	4.81088e-10	AICDA	protein_coding
ENSG00000211666	48.6961	-4.96557	0.809908	-6.13103	8.73128e-10	1.81201e-08	IGLV2-14	protein_coding
ENSG00000160505	6.39629	4.91721	1.11664	4.40359	1.06474e-05	6.97757e-05	NLRP4	protein_coding
ENSG00000133800	64.3901	-4.90129	0.52351	-9.36237	7.79699e-21	4.94288e-18	LYVE1	protein_coding
ENSG00000105664	18.7019	4.82263	0.901372	5.35032	8.77971e-08	1.02274e-06	COMP	protein_coding
ENSG00000285789	2.58594	4.8062	0.848276	5.66584	1.46303e-08	2.15694e-07	#N/A	#N/A
ENSG00000287097	6.85536	4.80567	0.705886	6.80801	9.89603e-12	3.43509e-10	#N/A	#N/A
ENSG00000104938	15.3387	-4.79748	0.589086	-8.14392	3.82669e-16	5.46221e-14	CLEC4M	protein_coding
ENSG00000244437	36.8556	-4.78589	0.89174	-5.36691	8.00962e-08	9.44915e-07	IGKV3-15	protein_coding
ENSG00000240864	15.2644	-4.7709	0.832603	-5.73011	1.00365e-08	1.54955e-07	IGKV1-16	protein_coding
ENSG00000172061	18.311	4.73378	0.664815	7.12044	1.07582e-12	4.92709e-11	LRRC15	protein_coding
ENSG00000170927	5.74982	4.73118	1.03	4.59336	4.36162e-06	3.17628e-05	PKHD1	protein_coding
ENSG00000147570	12.4261	4.72135	0.51693	9.13343	6.63623e-20	2.85477e-17	DNAJC5B	protein_coding
ENSG00000211937	14.9223	-4.70338	0.804735	-5.84464	5.07679e-09	8.63077e-08	IGHV2-5	protein_coding
ENSG00000224184	13.0212	4.69773	0.613358	7.65904	1.87328e-14	1.44638e-12	MIR3681HG	lincRNA
ENSG00000147434	3.69503	4.69603	0.761103	6.17003	6.82773e-10	1.45816e-08	CHRNA6	protein_coding
ENSG00000211949	21.5924	-4.62738	0.790371	-5.85469	4.77892e-09	8.18807e-08	IGHV3-23	protein_coding
ENSG00000211669	15.7371	-4.59947	0.97751	-4.70529	2.53508e-06	1.98022e-05	IGLV3-10	protein_coding
ENSG00000090659	92.1451	-4.56229	0.470162	-9.70366	2.90868e-22	3.185e-19	CD209	protein_coding
ENSG00000211625	8.15062	-4.55318	0.792681	-5.74402	9.24526e-09	1.45188e-07	IGKV3D-20	protein_coding
ENSG00000078098	13.73	4.50212	0.482204	9.33656	9.95148e-21	5.70789e-18	FAP	protein_coding
ENSG00000260896	2.51839	4.48286	0.627131	7.14821	8.79196e-13	4.16926e-11	PRCAT47	lincRNA
ENSG00000242371	21.3114	-4.45924	0.803151	-5.55219	2.8212e-08	3.79257e-07	IGKV1-39	protein_coding
ENSG00000211598	69.2642	-4.43808	0.659803	-6.72637	1.73945e-11	5.66263e-10	IGKV4-1	protein_coding
ENSG00000287277	6.75457	4.42708	0.56363	7.85458	4.01119e-15	4.06007e-13	#N/A	#N/A
ENSG00000172139	3.84214	4.42043	0.692147	6.38655	1.69671e-10	4.32984e-09	MSTRG.64934	antisense
ENSG00000064787	13.9532	4.38587	0.611855	7.16815	7.60174e-13	3.707e-11	BCAS1	protein_coding
ENSG00000198216	10.833	4.35529	0.66515	6.54783	5.83775e-11	1.68623e-09	CACNA1E	protein_coding
ENSG00000211959	12.1412	-4.3173	0.800538	-5.393	6.92911e-08	8.33606e-07	IGHV4-39	protein_coding
ENSG00000168497	43.2815	-4.3127	0.473603	-9.10614	8.53656e-20	3.54562e-17	SDPR	protein_coding
ENSG00000244734	21.2351	-4.2927	0.642884	-6.67726	2.43444e-11	7.71654e-10	HBB	protein_coding
ENSG00000104951	56.29	4.26777	0.397232	10.7438	6.33999e-27	6.70218e-23	IL4I1	protein_coding
ENSG00000203721	13.4458	4.26735	0.596356	7.1557	8.32469e-13	3.99486e-11	LINC00862	lincRNA
ENSG00000211662	36.5478	-4.26566	0.849672	-5.02036	5.15744e-07	4.83769e-06	IGLV3-21	protein_coding
ENSG00000077943	15.9738	-4.25766	0.449506	-9.47185	2.74923e-21	1.83969e-18	MSTRG.10168	antisense
ENSG00000124721	34.3172	4.25531	0.53107	8.01271	1.12209e-15	1.39737e-13	DNAH8	protein_coding
ENSG00000074410	9.15898	4.22402	0.635459	6.6472	2.98716e-11	9.34553e-10	CA12	protein_coding
ENSG00000155974	10.1125	4.20725	0.696945	6.0367	1.573e-09	3.07523e-08	GRIP1	protein_coding
ENSG00000109906	92.609	-4.19332	0.453794	-9.24059	2.45149e-20	1.23034e-17	ZBTB16	protein_coding
ENSG00000147485	9.96191	4.18274	0.713114	5.86547	4.47869e-09	7.76199e-08	PXDNL	protein_coding
ENSG00000185433	5.12906	4.14909	0.438036	9.47203	2.7446e-21	1.83969e-18	MSTRG.58958	intergenic
ENSG00000233355	33.2162	-4.13834	0.47438	-8.7237	2.6926e-18	7.05051e-16	CHRM3-AS2	antisense
ENSG00000211938	7.76632	-4.13486	0.91473	-4.52031	6.17493e-06	4.33376e-05	IGHV3-7	protein_coding
ENSG00000244575	11.5598	-4.12749	0.562331	-7.33996	2.1365e-13	1.24319e-11	IGKV1-27	protein_coding
ENSG00000251546	6.58787	-4.12208	0.654923	-6.29399	3.09413e-10	7.23667e-09	IGKV1D-39	protein_coding
ENSG00000139364	21.8729	4.1146	0.891093	4.61748	3.88432e-06	2.87741e-05	TMEM132B	protein_coding
ENSG00000211677	135.23	-4.09814	0.653877	-6.26745	3.67015e-10	8.42036e-09	IGLC2	protein_coding
ENSG00000211648	19.0594	-4.07173	0.806618	-5.04791	4.46677e-07	4.24978e-06	IGLV1-47	protein_coding
ENSG00000267679	8.47402	4.07158	0.55557	7.32865	2.32491e-13	1.33931e-11	EIF5AP2	processed_pseudogene
ENSG00000242076	12.6798	-4.04714	0.749197	-5.40197	6.59112e-08	7.9789e-07	IGKV1-33	protein_coding
ENSG00000166104	5.0904	4.04632	1.13671	3.55968	0.000371311	0.00155185	RP11-299H22.3	transcribed_unprocessed_pseudogene
ENSG00000211896	364.414	-4.04449	0.686437	-5.892	3.81549e-09	6.69936e-08	IGHG1	protein_coding
ENSG00000127074	65.5766	4.0396	0.618588	6.53035	6.56144e-11	1.86838e-09	MSTRG.7490	antisense
ENSG00000243238	6.93265	-4.00153	0.836877	-4.7815	1.73992e-06	1.4374e-05	IGKV2-30	protein_coding
ENSG00000211679	87.811	-3.98597	0.735463	-5.41968	5.97057e-08	7.33832e-07	IGLC3	protein_coding
ENSG00000224373	10.0492	-3.97832	0.723001	-5.50251	3.74412e-08	4.88209e-07	IGHV4-59	protein_coding
ENSG00000286546	8.85527	3.93704	0.632465	6.22491	4.81841e-10	1.07677e-08	#N/A	#N/A
ENSG00000180616	16.7479	3.89611	0.568374	6.85483	7.13962e-12	2.60596e-10	MSTRG.40368	antisense
ENSG00000115414	908.941	3.89555	0.424508	9.1766	4.44897e-20	1.98474e-17	FN1	protein_coding
ENSG00000211955	14.4106	-3.88574	0.720534	-5.39286	6.93461e-08	8.33606e-07	IGHV3-33	protein_coding
ENSG00000143061	12.1899	3.87163	0.567112	6.82692	8.67586e-12	3.10882e-10	IGSF3	protein_coding
ENSG00000267328	10.049	-3.86479	0.544587	-7.09673	1.27739e-12	5.65669e-11	AC002398.12	antisense
ENSG00000108370	24.2639	3.84155	0.456139	8.42189	3.70466e-17	7.4092e-15	RGS9	protein_coding
ENSG00000133110	85.0048	3.83519	0.471947	8.12632	4.42523e-16	6.19789e-14	POSTN	protein_coding
ENSG00000073282	18.4558	3.81592	0.521095	7.32289	2.42678e-13	1.37233e-11	TP63	protein_coding
ENSG00000267521	2.67204	3.80599	0.681931	5.58119	2.38876e-08	3.2883e-07	RP11-87G24.6	lincRNA
ENSG00000211898	31.9487	-3.80538	0.710583	-5.3553	8.54146e-08	9.97884e-07	IGHD	protein_coding
ENSG00000164078	7.04588	3.78666	0.562156	6.73596	1.62848e-11	5.3593e-10	MST1R	protein_coding
ENSG00000211895	112.671	-3.76812	0.632081	-5.96146	2.49999e-09	4.61847e-08	IGHA1	protein_coding
ENSG00000102970	15.4282	3.76704	0.723459	5.20699	1.91933e-07	2.01555e-06	CCL17	protein_coding
ENSG00000125462	8.2101	3.75655	0.453184	8.28923	1.13982e-16	2.04913e-14	C1orf61	protein_coding
ENSG00000170500	11.2618	-3.75505	0.644484	-5.82644	5.66238e-09	9.44646e-08	LONRF2	protein_coding
ENSG00000103528	17.7453	3.7008	0.503312	7.35288	1.93977e-13	1.14532e-11	SYT17	protein_coding
ENSG00000167768	29.1692	-3.69719	0.717143	-5.15544	2.53036e-07	2.57417e-06	KRT1	protein_coding
ENSG00000211651	26.2144	-3.68642	0.628808	-5.86254	4.55829e-09	7.87728e-08	IGLV1-44	protein_coding
ENSG00000147606	8.83435	-3.67451	0.433011	-8.48595	2.13963e-17	4.48255e-15	SLC26A7	protein_coding
ENSG00000145850	60.8038	-3.66653	0.45761	-8.01236	1.12532e-15	1.39737e-13	TIMD4	protein_coding
ENSG00000136231	37.0255	3.63466	0.432667	8.40058	4.44272e-17	8.49406e-15	IGF2BP3	protein_coding
ENSG00000143195	10.3983	3.61532	0.544945	6.63428	3.2608e-11	1.00135e-09	ILDR2	protein_coding
ENSG00000243466	102.387	-3.59352	0.737759	-4.87086	1.11113e-06	9.67708e-06	IGKV1-5	protein_coding
ENSG00000211893	89.0096	-3.57527	0.660208	-5.41536	6.11641e-08	7.487e-07	IGHG2	protein_coding
ENSG00000113594	159.706	-3.56205	0.350739	-10.1559	3.12043e-24	9.39638e-21	LIFR	protein_coding
ENSG00000239951	87.8618	-3.55799	0.77258	-4.60534	4.11801e-06	3.01896e-05	IGKV3-20	protein_coding
ENSG00000043039	3.55136	3.52921	0.688029	5.12945	2.90594e-07	2.89992e-06	BARX2	protein_coding
ENSG00000233922	5.20905	3.51701	0.608602	5.77883	7.52202e-09	1.20322e-07	MSTRG.59818	intergenic
ENSG00000160013	24.1189	3.51277	0.474567	7.40205	1.34097e-13	8.199e-12	PTGIR	protein_coding
ENSG00000197888	8.2572	3.50525	0.643103	5.45054	5.02178e-08	6.33376e-07	UGT2B17	protein_coding
ENSG00000172264	24.6341	3.50027	0.625721	5.59398	2.21922e-08	3.09023e-07	MACROD2	protein_coding
ENSG00000151892	35.0318	-3.48745	0.376793	-9.25563	2.12976e-20	1.11535e-17	MSTRG.13753	antisense
ENSG00000232884	11.108	3.48695	0.476295	7.32099	2.46154e-13	1.38548e-11	AF127936.3	lincRNA
ENSG00000004799	145.995	-3.48062	0.485423	-7.17029	7.48413e-13	3.66448e-11	PDK4	protein_coding
ENSG00000114812	10.3311	-3.47924	0.518194	-6.71417	1.89145e-11	6.08481e-10	VIPR1	protein_coding
ENSG00000138615	26.7585	3.47112	0.633185	5.482	4.20538e-08	5.42913e-07	CILP	protein_coding
ENSG00000126016	25.3744	3.41851	0.464222	7.36395	1.78541e-13	1.06462e-11	AMOT	protein_coding
ENSG00000145287	74.9659	-3.41516	0.480056	-7.11408	1.12658e-12	5.10139e-11	PLAC8	protein_coding
ENSG00000211899	182.789	-3.40967	0.623323	-5.47015	4.49666e-08	5.75582e-07	IGHM	protein_coding
ENSG00000243319	5.00123	3.39549	0.643614	5.27566	1.32282e-07	1.47805e-06	FGF14-IT1	sense_intronic
ENSG00000116147	8.53583	-3.39155	0.640533	-5.29489	1.19088e-07	1.34176e-06	TNR	protein_coding
ENSG00000260303	11.1816	3.38967	0.681863	4.9712	6.6541e-07	6.08108e-06	RP11-203B7.2	lincRNA
ENSG00000100346	8.27203	-3.38907	0.521105	-6.50363	7.84042e-11	2.19113e-09	CACNA1I	protein_coding
ENSG00000124440	12.9442	-3.38682	0.491614	-6.88919	5.61123e-12	2.12539e-10	HIF3A	protein_coding
ENSG00000078900	9.66787	3.38617	0.487161	6.95083	3.63147e-12	1.45319e-10	TP73	protein_coding
ENSG00000056487	5.24718	3.37791	0.7617	4.43471	9.21984e-06	6.17304e-05	PHF21B	protein_coding
ENSG00000124920	5.51478	3.37775	0.707612	4.77345	1.81096e-06	1.48186e-05	MYRF	protein_coding
ENSG00000069188	19.3261	-3.37162	0.472888	-7.12985	1.0048e-12	4.67935e-11	SDK2	protein_coding
ENSG00000101825	141.431	3.36996	0.384058	8.7746	1.71509e-18	4.69506e-16	MXRA5	protein_coding
ENSG00000211945	7.26524	-3.34814	0.714564	-4.68557	2.79178e-06	2.14731e-05	IGHV1-18	protein_coding
ENSG00000287725	3.63501	3.33445	0.561994	5.93324	2.97006e-09	5.38618e-08	#N/A	#N/A
ENSG00000235532	14.7582	-3.31917	0.450824	-7.36245	1.80568e-13	1.0714e-11	LINC00402	lincRNA
ENSG00000170627	10.535	3.30108	0.436289	7.56627	3.84099e-14	2.75385e-12	GTSF1	protein_coding
ENSG00000106688	9.50507	3.30058	0.429656	7.68193	1.56715e-14	1.27829e-12	SLC1A1	protein_coding
ENSG00000144354	49.8422	3.28788	0.315112	10.434	1.73419e-25	6.96278e-22	CDCA7	protein_coding
ENSG00000241351	40.9526	-3.27243	0.679166	-4.81831	1.44779e-06	1.22291e-05	IGKV3-11	protein_coding
ENSG00000211592	1240.06	-3.26539	0.509322	-6.41125	1.4433e-10	3.71466e-09	IGKC	protein_coding
ENSG00000198947	130.523	3.26158	0.523585	6.22933	4.68426e-10	1.05069e-08	DMD	protein_coding
ENSG00000004776	26.1485	-3.25945	0.51971	-6.27167	3.57204e-10	8.24238e-09	HSPB6	protein_coding
ENSG00000158023	16.9435	3.24268	0.433127	7.48666	7.06462e-14	4.59964e-12	WDR66	protein_coding
ENSG00000100276	3.40843	3.23129	0.582235	5.5498	2.86004e-08	3.83194e-07	RASL10A	protein_coding
ENSG00000103888	127.818	-3.22169	0.535809	-6.01276	1.82386e-09	3.49259e-08	CEMIP	protein_coding
ENSG00000166819	23.0169	-3.20831	0.684916	-4.68425	2.80993e-06	2.15717e-05	PLIN1	protein_coding
ENSG00000125726	6.15346	3.19322	0.506568	6.30362	2.90764e-10	6.85371e-09	CD70	protein_coding
ENSG00000233008	8.23414	-3.19321	0.600882	-5.31421	1.07124e-07	1.22294e-06	RP11-475O6.1	lincRNA
ENSG00000164128	5.99476	-3.19121	0.49657	-6.4265	1.30577e-10	3.42658e-09	NPY1R	protein_coding
ENSG00000073756	14.5413	-3.18469	0.671809	-4.74047	2.13224e-06	1.70424e-05	PTGS2	protein_coding
ENSG00000075213	40.5133	-3.18344	0.323643	-9.83626	7.85787e-23	1.05165e-19	SEMA3A	protein_coding
ENSG00000203995	5.26744	3.18333	0.642114	4.95757	7.13802e-07	6.47908e-06	ZYG11A	protein_coding
ENSG00000273824	12.1069	3.18318	0.440826	7.22095	5.1624e-13	2.63479e-11	RP11-81H14.1	lincRNA
ENSG00000198626	19.0298	3.16214	0.606933	5.21003	1.88805e-07	1.99138e-06	RYR2	protein_coding
ENSG00000211897	76.649	-3.1393	0.658852	-4.7648	1.89041e-06	1.53644e-05	IGHG3	protein_coding
ENSG00000168309	9.19266	-3.13032	0.50913	-6.14838	7.82795e-10	1.63694e-08	FAM107A	protein_coding
ENSG00000115884	18.2906	-3.12863	0.607948	-5.14622	2.65791e-07	2.68803e-06	SDC1	protein_coding
ENSG00000179841	23.9087	3.11361	0.33287	9.35381	8.4543e-21	5.09161e-18	AKAP5	protein_coding
ENSG00000163687	17.4989	-3.10901	0.459524	-6.76571	1.32654e-11	4.46319e-10	DNASE1L3	protein_coding
ENSG00000117322	108.875	-3.0937	0.535548	-5.77671	7.61773e-09	1.2137e-07	CR2	protein_coding
ENSG00000090889	18.3925	3.09147	0.341933	9.04115	1.55029e-19	6.02363e-17	KIF4A	protein_coding
ENSG00000123612	4.78082	-3.08939	0.521802	-5.92062	3.2073e-09	5.75737e-08	ACVR1C	protein_coding
ENSG00000215458	5.74174	3.08697	0.426807	7.2327	4.73474e-13	2.46883e-11	AATBC	antisense
ENSG00000111339	11.013	-3.06183	0.40089	-7.63758	2.21339e-14	1.67675e-12	ART4	protein_coding
ENSG00000272620	7.09098	3.05691	0.676978	4.51552	6.31614e-06	4.39855e-05	AFAP1-AS1	antisense
ENSG00000276545	3.27888	3.05305	0.469056	6.50893	7.56904e-11	2.12021e-09	PCDHGB9P	unprocessed_pseudogene
ENSG00000236008	11.5194	3.05018	0.459054	6.6445	3.04246e-11	9.42068e-10	AC011747.4	lincRNA
ENSG00000254221	3.58024	3.04932	0.626349	4.8684	1.12506e-06	9.76318e-06	PCDHGB1	protein_coding
ENSG00000142621	7.64537	3.04765	0.588938	5.17483	2.28122e-07	2.34648e-06	FHAD1	protein_coding
ENSG00000221955	11.2998	3.04273	0.542147	5.61236	1.9958e-08	2.82485e-07	SLC12A8	protein_coding
ENSG00000181092	26.8209	-3.03943	0.801263	-3.79329	0.000148663	0.000703871	ADIPOQ	protein_coding
ENSG00000255856	11.9975	3.03901	0.547976	5.54587	2.92497e-08	3.9059e-07	RP11-87C12.5	lincRNA
ENSG00000225885	21.8004	3.03582	0.506769	5.99054	2.0914e-09	3.94223e-08	AC023590.1	antisense
ENSG00000137573	105.538	3.03265	0.445862	6.80177	1.03339e-11	3.56654e-10	SULF1	protein_coding
ENSG00000198203	16.4369	3.02788	0.522823	5.79142	6.9795e-09	1.12995e-07	MSTRG.51748	antisense
ENSG00000209645	41.3475	-3.02038	0.473904	-6.3734	1.84888e-10	4.66872e-09	SNORD105	snoRNA
ENSG00000211892	48.6076	-3.01824	0.810322	-3.72474	0.000195516	0.00089002	IGHG4	protein_coding
ENSG00000241743	64.1694	3.0175	0.546793	5.51854	3.41822e-08	4.48501e-07	XACT	lincRNA
ENSG00000251442	6.85524	3.01658	0.327416	9.21329	3.16276e-20	1.52382e-17	LINC01094	lincRNA
ENSG00000175745	27.6917	-3.01364	0.439465	-6.85751	7.00716e-12	2.57321e-10	NR2F1	protein_coding
ENSG00000151948	5.66039	3.00621	0.579042	5.1917	2.08388e-07	2.15638e-06	GLT1D1	protein_coding
ENSG00000271907	18.2128	-2.99232	0.484746	-6.17298	6.70162e-10	1.43888e-08	SNORA35	snoRNA
ENSG00000129538	34.1946	-2.98076	0.482586	-6.17663	6.5484e-10	1.41354e-08	RNASE1	protein_coding
ENSG00000212283	467.383	-2.97335	0.366344	-8.11629	4.80655e-16	6.65458e-14	SNORD89	snoRNA
ENSG00000234883	29.4745	2.97095	0.360491	8.24139	1.70228e-16	2.84778e-14	MIR155HG	lincRNA
ENSG00000016391	14.0031	2.96673	0.494283	6.00208	1.94807e-09	3.70102e-08	CHDH	protein_coding
ENSG00000143494	19.3057	2.95021	0.427368	6.90321	5.08417e-12	1.95028e-10	VASH2	protein_coding
ENSG00000279301	7.01777	2.94541	0.735736	4.00335	6.2452e-05	0.000331673	OR2T11	protein_coding
ENSG00000136160	23.9147	-2.93673	0.339797	-8.64261	5.49454e-18	1.35065e-15	EDNRB	protein_coding
ENSG00000232021	4.86701	-2.93266	0.449539	-6.5237	6.85924e-11	1.94857e-09	LEF1-AS1	processed_transcript
ENSG00000200051	7.24347	-2.93156	0.569072	-5.15148	2.58442e-07	2.62032e-06	SNORD45	snoRNA
ENSG00000147234	4.79206	2.90042	0.553135	5.24359	1.57478e-07	1.70731e-06	FRMPD3	protein_coding
ENSG00000238363	146	-2.89695	0.504498	-5.74224	9.34316e-09	1.46154e-07	SNORA13	snoRNA
ENSG00000120659	6.10848	-2.89034	0.517946	-5.58039	2.39984e-08	3.29601e-07	TNFSF11	protein_coding
ENSG00000159212	8.55804	2.88902	0.455902	6.33694	2.34372e-10	5.69156e-09	CLIC6	protein_coding
ENSG00000166582	7.43606	2.88665	0.384191	7.51357	5.75352e-14	3.85006e-12	CENPV	protein_coding
ENSG00000206669	19.099	-2.8749	0.525113	-5.47482	4.37952e-08	5.61782e-07	Y_RNA	misc_RNA
ENSG00000167676	26.5569	-2.86912	0.593359	-4.83538	1.32889e-06	1.132e-05	PLIN4	protein_coding
ENSG00000102384	11.4506	2.86702	0.295425	9.7047	2.87915e-22	3.185e-19	CENPI	protein_coding
ENSG00000227200	6.60363	2.86682	0.325565	8.80566	1.30082e-18	3.82118e-16	RP11-121A14.3	sense_intronic
ENSG00000128438	22.8567	-2.86095	0.492783	-5.8057	6.40991e-09	1.05044e-07	TBC1D27	transcribed_unprocessed_pseudogene
ENSG00000122641	34.6096	2.85996	0.519028	5.51023	3.58365e-08	4.68676e-07	INHBA	protein_coding
ENSG00000253767	6.88361	2.85887	0.515433	5.54655	2.91357e-08	3.89501e-07	PCDHGA8	protein_coding
ENSG00000144810	16.2433	2.8586	0.558187	5.12123	3.03541e-07	3.00671e-06	COL8A1	protein_coding
ENSG00000206587	9.50745	-2.85778	0.428555	-6.66841	2.58585e-11	8.17494e-10	RNU6-46P	snRNA
ENSG00000251301	24.0711	2.85103	0.328528	8.67818	4.02167e-18	1.03066e-15	MSTRG.21765	intergenic
ENSG00000138722	24.7627	-2.85039	0.421385	-6.76433	1.33929e-11	4.49354e-10	MMRN1	protein_coding
ENSG00000136492	29.9488	2.84869	0.306979	9.27976	1.69858e-20	9.2997e-18	BRIP1	protein_coding
ENSG00000156298	9.77925	-2.84837	0.378769	-7.52008	5.47438e-14	3.70444e-12	TSPAN7	protein_coding
ENSG00000117707	46.1268	-2.84664	0.396137	-7.18599	6.67209e-13	3.32088e-11	PROX1	protein_coding
ENSG00000166676	8.77568	2.84387	0.428861	6.63122	3.32925e-11	1.01779e-09	TVP23A	protein_coding
ENSG00000133048	60.0506	2.84311	0.541023	5.25507	1.4797e-07	1.62225e-06	CHI3L1	protein_coding
ENSG00000164512	6.91858	-2.84114	0.562527	-5.05068	4.40246e-07	4.19854e-06	ANKRD55	protein_coding
ENSG00000111816	22.1203	2.83758	0.43778	6.48175	9.06658e-11	2.46253e-09	FRK	protein_coding
ENSG00000118308	223.334	2.83691	0.345006	8.22278	1.98844e-16	3.15142e-14	LRMP	protein_coding
ENSG00000198478	15.9985	-2.83497	0.333147	-8.50968	1.74408e-17	3.75134e-15	SH3BGRL2	protein_coding
ENSG00000197721	3.79615	2.81658	0.576606	4.88475	1.0356e-06	9.0828e-06	CR1L	protein_coding
ENSG00000216863	11.1919	-2.80895	0.468598	-5.99437	2.04282e-09	3.86276e-08	LY86-AS1	antisense
ENSG00000138755	311.026	2.80529	0.442479	6.33994	2.29848e-10	5.61565e-09	CXCL9	protein_coding
ENSG00000184113	11.3456	-2.80479	0.427575	-6.55976	5.38928e-11	1.56419e-09	CLDN5	protein_coding
ENSG00000201229	10.1599	-2.80188	0.441115	-6.35183	2.12774e-10	5.28425e-09	SNORA63	snoRNA
ENSG00000186854	24.2853	-2.7936	0.311727	-8.9617	3.19717e-19	1.04081e-16	TRABD2A	protein_coding
ENSG00000048462	9.54801	2.78925	0.500422	5.57381	2.49229e-08	3.39973e-07	TNFRSF17	protein_coding
ENSG00000132561	22.0087	-2.78841	0.333207	-8.3684	5.84064e-17	1.06592e-14	MATN2	protein_coding
ENSG00000162367	8.05975	-2.78612	0.460701	-6.04756	1.47059e-09	2.89432e-08	TAL1	protein_coding
ENSG00000176928	13.8693	-2.78417	0.338461	-8.22596	1.93629e-16	3.15142e-14	GCNT4	protein_coding
ENSG00000181617	29.4453	-2.78211	0.67389	-4.12843	3.65252e-05	0.000208406	FDCSP	protein_coding
ENSG00000158258	22.5234	-2.78002	0.512301	-5.42653	5.74598e-08	7.09122e-07	CLSTN2	protein_coding
ENSG00000237943	22.87	-2.77947	0.309295	-8.98647	2.55305e-19	8.78614e-17	PRKCQ-AS1	processed_transcript
ENSG00000106665	61.2178	2.77564	0.42013	6.60663	3.93176e-11	1.181e-09	CLIP2	protein_coding
ENSG00000165304	16.4972	2.77467	0.315947	8.78206	1.60504e-18	4.49596e-16	MELK	protein_coding
ENSG00000198542	12.978	2.77366	0.603266	4.59774	4.2709e-06	3.12154e-05	ITGBL1	protein_coding
ENSG00000170054	17.6873	2.77292	0.766122	3.61943	0.000295257	0.0012756	SERPINA9	protein_coding
ENSG00000168546	7.60631	-2.7676	0.405498	-6.82519	8.78077e-12	3.12912e-10	GFRA2	protein_coding
ENSG00000245750	18.1062	2.76609	0.499356	5.53933	3.03637e-08	4.02787e-07	DRAIC	lincRNA
ENSG00000197646	18.8563	2.75735	0.336643	8.19073	2.59652e-16	3.86113e-14	PDCD1LG2	protein_coding
ENSG00000071909	6.11855	2.75735	0.633656	4.35149	1.35215e-05	8.60423e-05	MYO3B	protein_coding
ENSG00000265972	727.938	-2.74747	0.28962	-9.48645	2.39025e-21	1.79941e-18	TXNIP	protein_coding
ENSG00000196616	46.5845	-2.74725	0.550668	-4.98894	6.07113e-07	5.59073e-06	ADH1B	protein_coding
ENSG00000148200	7.14236	2.7459	0.36071	7.61248	2.68895e-14	1.99928e-12	NR6A1	protein_coding
ENSG00000238516	10.9358	-2.7335	0.627242	-4.35796	1.31279e-05	8.38859e-05	Y_RNA	misc_RNA
ENSG00000117586	11.8325	2.72545	0.331947	8.21048	2.20306e-16	3.44622e-14	TNFSF4	protein_coding
ENSG00000178726	28.9213	-2.72261	0.340126	-8.00469	1.19765e-15	1.45714e-13	THBD	protein_coding
ENSG00000248449	5.97888	2.72111	0.441965	6.15683	7.42155e-10	1.56281e-08	PCDHGB8P	transcribed_unitary_pseudogene
ENSG00000204673	33.8258	2.71568	0.310578	8.74397	2.25066e-18	6.02427e-16	AKT1S1	protein_coding
ENSG00000179088	7.78121	-2.71507	0.412504	-6.58191	4.64441e-11	1.36112e-09	C12orf42	protein_coding
ENSG00000175445	27.5559	-2.71326	0.427606	-6.34524	2.22075e-10	5.45896e-09	MSTRG.90681	antisense
ENSG00000145824	50.9893	-2.71031	0.445425	-6.08479	1.16647e-09	2.36535e-08	CXCL14	protein_coding
ENSG00000154330	9.64768	-2.70689	0.374477	-7.22845	4.88541e-13	2.52553e-11	PGM5	protein_coding
ENSG00000237422	2.78107	2.70061	0.422848	6.38671	1.69493e-10	4.32984e-09	RP11-305L7.3	lincRNA
ENSG00000164236	80.0934	2.6979	0.302441	8.92041	4.6456e-19	1.43477e-16	ANKRD33B	protein_coding
ENSG00000238961	20.1232	-2.69514	0.379622	-7.09953	1.25179e-12	5.56379e-11	SNORA47	snoRNA
ENSG00000168542	523.509	2.69274	0.459343	5.86214	4.56926e-09	7.88492e-08	COL3A1	protein_coding
ENSG00000186638	10.1837	2.68902	0.345402	7.78519	6.96091e-15	6.44955e-13	KIF24	protein_coding
ENSG00000221716	69.6754	-2.67859	0.387773	-6.90763	4.92807e-12	1.89644e-10	SNORA11	snoRNA
ENSG00000176533	22.7936	-2.67214	0.475258	-5.62251	1.88206e-08	2.69232e-07	GNG7	protein_coding
ENSG00000120833	9.79773	-2.66692	0.396478	-6.72653	1.73754e-11	5.66263e-10	SOCS2	protein_coding
ENSG00000135363	39.3841	2.66623	0.391698	6.80686	9.97543e-12	3.4527e-10	LMO2	protein_coding
ENSG00000147394	17.1706	2.66412	0.37333	7.1361	9.60137e-13	4.53523e-11	ZNF185	protein_coding
ENSG00000120949	10.0255	2.66119	0.573166	4.64296	3.43455e-06	2.58396e-05	MSTRG.585	antisense
ENSG00000135476	25.0963	2.64526	0.340995	7.75747	8.66436e-15	7.78823e-13	ESPL1	protein_coding
ENSG00000199677	108.33	-2.64484	0.53928	-4.90439	9.37174e-07	8.30019e-06	Y_RNA	misc_RNA
ENSG00000138795	80.3901	-2.64449	0.293507	-9.00999	2.06074e-19	7.30046e-17	LEF1	protein_coding
ENSG00000262209	6.74169	2.64238	0.477751	5.53088	3.18633e-08	4.20365e-07	PCDHGB3	protein_coding
ENSG00000108821	676.237	2.6418	0.450567	5.86327	4.53835e-09	7.85408e-08	COL1A1	protein_coding
ENSG00000100473	9.60784	-2.63995	0.497724	-5.30403	1.13271e-07	1.28469e-06	COCH	protein_coding
ENSG00000238531	27.0025	-2.6395	0.460975	-5.7259	1.02886e-08	1.57868e-07	SNORD105B	snoRNA
ENSG00000201955	109.921	-2.63844	0.499039	-5.28705	1.24302e-07	1.39532e-06	RNY3P1	misc_RNA
ENSG00000158481	15.5614	-2.63684	0.56065	-4.70319	2.56132e-06	1.99425e-05	CD1C	protein_coding
ENSG00000144369	14.3097	2.636	0.4701	5.60733	2.05476e-08	2.89468e-07	FAM171B	protein_coding
ENSG00000254109	9.64325	-2.62133	0.453254	-5.78337	7.32196e-09	1.17748e-07	RBPMS-AS1	antisense
ENSG00000207392	358.156	-2.61962	0.37329	-7.01767	2.25602e-12	9.53464e-11	SNORA20	snoRNA
ENSG00000202536	45.4557	-2.6179	0.577676	-4.53179	5.84867e-06	4.13909e-05	Y_RNA	misc_RNA
ENSG00000196839	28.3098	2.61671	0.326685	8.00988	1.14822e-15	1.41125e-13	ADA	protein_coding
ENSG00000112936	171.813	-2.6079	0.477242	-5.46452	4.6416e-08	5.90994e-07	C7	protein_coding
ENSG00000240505	128.99	-2.60572	0.457023	-5.70152	1.18745e-08	1.80363e-07	TNFRSF13B	protein_coding
ENSG00000273079	16.4766	-2.60572	0.454767	-5.72978	1.0056e-08	1.54955e-07	GRIN2B	protein_coding
ENSG00000200521	12.2901	-2.60383	0.574898	-4.52921	5.92044e-06	4.1776e-05	Y_RNA	misc_RNA
ENSG00000169432	12.2019	-2.603	0.386925	-6.72742	1.72702e-11	5.65269e-10	SCN9A	protein_coding
ENSG00000169136	70.2576	2.6021	0.329161	7.90526	2.67379e-15	2.90142e-13	ATF5	protein_coding
ENSG00000178878	38.3189	-2.60125	0.447508	-5.81275	6.14559e-09	1.01541e-07	APOLD1	protein_coding
ENSG00000253485	6.2777	2.59589	0.466773	5.56134	2.67707e-08	3.619e-07	PCDHGA5	protein_coding
ENSG00000088992	8.5638	2.59522	0.398089	6.5192	7.06857e-11	2.00332e-09	TESC	protein_coding
ENSG00000168685	327.303	-2.59209	0.314348	-8.24593	1.63887e-16	2.78031e-14	MSTRG.73781	antisense
ENSG00000187134	5.25779	-2.58639	0.399417	-6.4754	9.45624e-11	2.55956e-09	AKR1C1	protein_coding
ENSG00000185737	2.46988	2.58574	0.662888	3.90072	9.59076e-05	0.00048477	NRG3	protein_coding
ENSG00000069702	39.8346	-2.58335	0.268794	-9.61091	7.19087e-22	6.66261e-19	TGFBR3	protein_coding
ENSG00000281106	5.32801	-2.58171	0.546225	-4.72645	2.28474e-06	1.80813e-05	RP11-327P2.7	protein_coding
ENSG00000253873	6.44954	2.58013	0.438778	5.88027	4.09604e-09	7.17104e-08	PCDHGA11	protein_coding
ENSG00000202354	816.302	-2.57565	0.495472	-5.19838	2.01028e-07	2.091e-06	RNY3	misc_RNA
ENSG00000137310	2.7676	2.56282	0.443382	5.78017	7.46265e-09	1.19531e-07	TCF19	protein_coding
ENSG00000214776	9.65691	2.558	0.602351	4.24669	2.16954e-05	0.000132047	RP11-726G1.1	transcribed_unprocessed_pseudogene
ENSG00000095637	34.0727	-2.55042	0.426368	-5.98175	2.20758e-09	4.13534e-08	SORBS1	protein_coding
ENSG00000112379	6.52058	-2.5477	0.402337	-6.33225	2.41604e-10	5.79705e-09	ARFGEF3	protein_coding
ENSG00000151623	18.9805	-2.54558	0.330566	-7.70066	1.35365e-14	1.13227e-12	NR3C2	protein_coding
ENSG00000168916	65.5326	2.54425	0.347775	7.3158	2.55847e-13	1.42013e-11	ZNF608	protein_coding
ENSG00000153993	12.8503	-2.54263	0.358324	-7.0959	1.28512e-12	5.67008e-11	SEMA3D	protein_coding
ENSG00000120738	147.356	-2.54072	0.485263	-5.23575	1.64313e-07	1.77343e-06	EGR1	protein_coding
ENSG00000253537	6.86846	2.53938	0.499481	5.08405	3.69474e-07	3.58318e-06	PCDHGA7	protein_coding
ENSG00000184661	18.3962	2.5382	0.339393	7.47864	7.50967e-14	4.81138e-12	CDCA2	protein_coding
ENSG00000262488	6.93184	2.53694	0.588941	4.30762	1.65018e-05	0.000103147	RP11-876N24.1	processed_pseudogene
ENSG00000060982	115.013	2.53179	0.310613	8.15094	3.61113e-16	5.24049e-14	BCAT1	protein_coding
ENSG00000187741	61.6588	2.52618	0.282087	8.95532	3.38756e-19	1.07377e-16	FANCA	protein_coding
ENSG00000163815	8.24952	-2.52029	0.406857	-6.19452	5.84618e-10	1.28265e-08	CLEC3B	protein_coding
ENSG00000200291	518.025	-2.52021	0.515557	-4.88833	1.01695e-06	8.95408e-06	Y_RNA	misc_RNA
ENSG00000169435	47.2331	2.51534	0.534985	4.7017	2.58009e-06	2.00757e-05	RASSF6	protein_coding
ENSG00000213088	12.4015	-2.51524	0.315479	-7.97277	1.55156e-15	1.79698e-13	ACKR1	protein_coding
ENSG00000263264	28.0738	-2.50817	0.383086	-6.54727	5.85971e-11	1.68628e-09	CTB-133G6.1	protein_coding
ENSG00000151090	9.11365	-2.50798	0.448179	-5.59593	2.1944e-08	3.06276e-07	MSTRG.62690	antisense
ENSG00000197520	9.30538	-2.50291	0.573376	-4.36521	1.27003e-05	8.14567e-05	FAM177B	protein_coding
ENSG00000207032	23.3274	-2.5013	0.540697	-4.62607	3.72677e-06	2.77529e-05	Y_RNA	misc_RNA
ENSG00000185010	31.8353	-2.50067	0.325579	-7.68067	1.58253e-14	1.27829e-12	MSTRG.102664	antisense
ENSG00000124731	7.80331	2.49355	0.751926	3.31621	0.000912467	0.0034069	TREM1	protein_coding
ENSG00000167723	10.8996	2.48919	0.531689	4.68166	2.84555e-06	2.18032e-05	TRPV3	protein_coding
ENSG00000137106	74.3785	2.48893	0.306831	8.11175	4.98966e-16	6.8296e-14	GRHPR	protein_coding
ENSG00000029534	12.3121	2.48438	0.411397	6.03888	1.55185e-09	3.03936e-08	ANK1	protein_coding
ENSG00000112149	126.649	2.48295	0.375194	6.61778	3.64632e-11	1.10909e-09	CD83	protein_coding
ENSG00000143869	15.9201	-2.48223	0.476544	-5.20882	1.90045e-07	2.00095e-06	GDF7	protein_coding
ENSG00000200913	258.079	-2.47919	0.367926	-6.73828	1.60277e-11	5.28914e-10	SNORD46	snoRNA
ENSG00000168389	8.33063	2.47898	0.377896	6.55994	5.383e-11	1.56419e-09	MFSD2A	protein_coding
ENSG00000203747	31.2072	2.47395	0.521104	4.74752	2.05929e-06	1.65509e-05	FCGR3A	protein_coding
ENSG00000162706	19.6595	-2.46969	0.399471	-6.1824	6.31354e-10	1.36976e-08	CADM3	protein_coding
ENSG00000115163	7.00112	2.46374	0.379299	6.49551	8.27551e-11	2.29058e-09	CENPA	protein_coding
ENSG00000070915	9.78754	2.46195	0.444923	5.53342	3.14046e-08	4.15224e-07	SLC12A3	protein_coding
ENSG00000185245	10.4147	-2.45908	0.41058	-5.98928	2.10771e-09	3.96678e-08	MSTRG.37120	antisense
ENSG00000149554	17.6407	2.45295	0.309191	7.93345	2.13142e-15	2.35532e-13	CHEK1	protein_coding
ENSG00000144395	8.48806	2.45055	0.315853	7.75852	8.59284e-15	7.78823e-13	CCDC150	protein_coding
ENSG00000175643	14.5698	2.44606	0.316719	7.72315	1.13493e-14	9.71362e-13	RMI2	protein_coding
ENSG00000156970	29.4202	2.44564	0.343185	7.1263	1.03102e-12	4.7581e-11	BUB1B	protein_coding
ENSG00000266019	598.569	-2.44397	0.31576	-7.73994	9.94612e-15	8.8089e-13	MIR3609	miRNA
ENSG00000171476	9.29384	2.44053	0.563547	4.33067	1.48659e-05	9.36018e-05	HOPX	protein_coding
ENSG00000201121	184.931	-2.43898	0.54212	-4.49897	6.82843e-06	4.72692e-05	RNY1P12	misc_RNA
ENSG00000208772	156.646	-2.43812	0.290947	-8.37994	5.29562e-17	9.81319e-15	SNORD94	snoRNA
ENSG00000165891	7.69243	2.4372	0.417184	5.84203	5.15696e-09	8.74867e-08	E2F7	protein_coding
ENSG00000201448	10.9753	-2.43591	0.426139	-5.71622	1.08917e-08	1.66486e-07	SNORA63	snoRNA
ENSG00000087237	22.418	-2.43453	0.414168	-5.87813	4.14916e-09	7.24557e-08	CETP	protein_coding
ENSG00000221866	17.689	-2.43096	0.367722	-6.61085	3.82118e-11	1.15268e-09	MSTRG.89029	antisense
ENSG00000239043	71.0186	-2.42735	0.446689	-5.4341	5.50752e-08	6.83194e-07	SNORD127	snoRNA
ENSG00000140451	13.6265	2.42673	0.316088	7.67739	1.62357e-14	1.2951e-12	PIF1	protein_coding
ENSG00000201498	25.2533	-2.42336	0.472705	-5.12657	2.95061e-07	2.93963e-06	Y_RNA	misc_RNA
ENSG00000081041	19.0043	-2.42276	0.451363	-5.36764	7.97743e-08	9.42041e-07	CXCL2	protein_coding
ENSG00000085999	8.13697	2.41607	0.357063	6.76652	1.31917e-11	4.46319e-10	RAD54L	protein_coding
ENSG00000146670	14.8903	2.41491	0.315043	7.66534	1.78358e-14	1.40413e-12	CDCA5	protein_coding
ENSG00000238317	17.4922	-2.41423	0.496538	-4.86213	1.16129e-06	1.00127e-05	SNORD11	snoRNA
ENSG00000120915	10.1875	-2.40971	0.389274	-6.19026	6.00635e-10	1.313e-08	EPHX2	protein_coding
ENSG00000111424	19.547	2.40872	0.318661	7.55889	4.06523e-14	2.89738e-12	VDR	protein_coding
ENSG00000116678	16.9605	-2.39985	0.319327	-7.51533	5.67689e-14	3.82001e-12	LEPR	protein_coding
ENSG00000150275	7.31764	-2.39573	0.72478	-3.30546	0.000948218	0.00352183	PCDH15	protein_coding
ENSG00000142945	20.9454	2.39504	0.336191	7.12405	1.04799e-12	4.81794e-11	KIF2C	protein_coding
ENSG00000200890	77.2132	-2.39289	0.506796	-4.72162	2.33978e-06	1.84442e-05	MSTRG.50568	intergenic
ENSG00000104368	27.8008	-2.39199	0.477511	-5.00928	5.4634e-07	5.08945e-06	PLAT	protein_coding
ENSG00000104154	33.6491	2.39167	0.481611	4.96598	6.83545e-07	6.23263e-06	SLC30A4	protein_coding
ENSG00000241641	5.19254	2.39116	0.394314	6.0641	1.32693e-09	2.65056e-08	RPS23P6	processed_pseudogene
ENSG00000153064	153.317	-2.38861	0.411227	-5.8085	6.30358e-09	1.03867e-07	BANK1	protein_coding
ENSG00000089692	13.5226	2.38849	0.395137	6.0447	1.49685e-09	2.94119e-08	LAG3	protein_coding
ENSG00000137812	63.1493	2.38441	0.280187	8.51007	1.73833e-17	3.75134e-15	MSTRG.31035	antisense
ENSG00000253522	14.0216	2.38279	0.349962	6.80872	9.84721e-12	3.43509e-10	MIR3142HG	lincRNA
ENSG00000252866	22.8736	-2.38138	0.53485	-4.45243	8.49056e-06	5.72934e-05	RNA5SP243	rRNA
ENSG00000266378	41.9955	-2.38117	0.465524	-5.11502	3.1371e-07	3.09218e-06	RP11-214O1.3	lincRNA
ENSG00000065320	5.74275	2.37624	0.541391	4.38914	1.13797e-05	7.39315e-05	NTN1	protein_coding
ENSG00000207142	157.471	-2.37583	0.53253	-4.4614	8.14269e-06	5.51934e-05	Y_RNA	misc_RNA
ENSG00000182389	9.89288	2.3754	0.473183	5.02004	5.16596e-07	4.83857e-06	CACNB4	protein_coding
ENSG00000186340	54.869	2.37497	0.451673	5.25816	1.45501e-07	1.60197e-06	THBS2	protein_coding
ENSG00000158089	15.799	2.37496	0.500257	4.74747	2.05975e-06	1.65509e-05	GALNT14	protein_coding
ENSG00000199753	135.899	-2.37438	0.438083	-5.41993	5.96222e-08	7.33554e-07	SNORD104	snoRNA
ENSG00000137807	21.2721	2.37247	0.32044	7.4038	1.32343e-13	8.13299e-12	KIF23	protein_coding
ENSG00000156113	119.645	2.36995	0.237976	9.95878	2.30874e-23	5.28126e-20	KCNMA1	protein_coding
ENSG00000174500	50.7983	2.36842	0.41774	5.66959	1.43136e-08	2.12325e-07	GCSAM	protein_coding
ENSG00000141448	7.42228	-2.36603	0.421528	-5.61299	1.98856e-08	2.8179e-07	GATA6	protein_coding
ENSG00000208892	302.846	-2.36478	0.3896	-6.06976	1.281e-09	2.56733e-08	SNORA49	snoRNA
ENSG00000130558	11.539	-2.36411	0.373148	-6.33558	2.36456e-10	5.7191e-09	OLFM1	protein_coding
ENSG00000167513	9.1128	2.36131	0.405056	5.82958	5.55665e-09	9.32171e-08	CDT1	protein_coding
ENSG00000252069	16.2112	-2.35896	0.563059	-4.18955	2.79507e-05	0.000164068	Y_RNA	misc_RNA
ENSG00000199580	70.1318	-2.35644	0.533335	-4.41832	9.94725e-06	6.59772e-05	Y_RNA	misc_RNA
ENSG00000123485	19.8512	2.34954	0.332031	7.07625	1.48108e-12	6.44028e-11	HJURP	protein_coding
ENSG00000276547	5.07041	2.34681	0.44847	5.23294	1.66835e-07	1.79582e-06	PCDHGB5	protein_coding
ENSG00000134709	8.69772	-2.34489	0.530353	-4.42137	9.80764e-06	6.51589e-05	HOOK1	protein_coding
ENSG00000275084	31.5221	-2.34385	0.455206	-5.14898	2.619e-07	2.65314e-06	SNORD91B	snoRNA
ENSG00000051341	38.1399	2.33973	0.325437	7.1895	6.50274e-13	3.26356e-11	POLQ	protein_coding
ENSG00000163808	20.5716	2.33944	0.262866	8.89975	5.59739e-19	1.68551e-16	KIF15	protein_coding
ENSG00000206989	58.6721	-2.33789	0.494328	-4.72943	2.25146e-06	1.78531e-05	SNORD63	snoRNA
ENSG00000152527	27.0662	-2.33667	0.416033	-5.61654	1.94819e-08	2.77226e-07	PLEKHH2	protein_coding
ENSG00000166405	17.0742	-2.33528	0.462028	-5.05443	4.31689e-07	4.12674e-06	RIC3	protein_coding
ENSG00000047230	30.7974	2.33331	0.2817	8.28295	1.20156e-16	2.12835e-14	CTPS2	protein_coding
ENSG00000112742	11.5998	2.33207	0.369309	6.31469	2.70698e-10	6.45655e-09	TTK	protein_coding
ENSG00000131747	140.747	2.33016	0.297265	7.83867	4.55359e-15	4.57067e-13	MSTRG.38775	antisense
ENSG00000139910	8.82859	-2.3285	0.350507	-6.64324	3.06867e-11	9.47747e-10	NOVA1	protein_coding
ENSG00000141469	6.53147	-2.32462	0.36203	-6.42106	1.35327e-10	3.52818e-09	SLC14A1	protein_coding
ENSG00000150337	4.43657	2.31817	0.645724	3.59003	0.000330642	0.00140727	FCGR1A	protein_coding
ENSG00000183722	46.6022	-2.3168	0.255965	-9.05123	1.41368e-19	5.67592e-17	LHFP	protein_coding
ENSG00000111052	9.8702	-2.31566	0.302142	-7.66416	1.80001e-14	1.40787e-12	MSTRG.22063	antisense
ENSG00000171241	24.1072	2.31488	0.341581	6.77698	1.22714e-11	4.17539e-10	SHCBP1	protein_coding
ENSG00000253846	10.1161	2.31332	0.396196	5.83884	5.2565e-09	8.8925e-08	PCDHGA10	protein_coding
ENSG00000102245	27.4237	-2.31258	0.45835	-5.04545	4.52467e-07	4.30147e-06	CD40LG	protein_coding
ENSG00000053747	28.5565	-2.31196	0.415921	-5.55866	2.71846e-08	3.66478e-07	LAMA3	protein_coding
ENSG00000147408	27.5883	-2.3117	0.307761	-7.51134	5.85251e-14	3.89467e-12	CSGALNACT1	protein_coding
ENSG00000146477	13.7449	-2.31073	0.36914	-6.25978	3.8553e-10	8.7949e-09	SLC22A3	protein_coding
ENSG00000137033	38.0397	-2.30739	0.298773	-7.7229	1.13709e-14	9.71362e-13	IL33	protein_coding
ENSG00000262454	17.66	2.30381	0.438558	5.25315	1.4952e-07	1.63576e-06	MIR193BHG	lincRNA
ENSG00000200332	16.5089	-2.30362	0.503975	-4.5709	4.85641e-06	3.48797e-05	Y_RNA	misc_RNA
ENSG00000112984	11.3054	2.30318	0.357841	6.43632	1.22406e-10	3.23328e-09	KIF20A	protein_coding
ENSG00000200090	55.2719	-2.30315	0.525598	-4.38196	1.17617e-05	7.6044e-05	Y_RNA	misc_RNA
ENSG00000207445	1107.48	-2.30269	0.355796	-6.47194	9.67518e-11	2.61295e-09	SNORD15B	snoRNA
ENSG00000182836	54.9787	-2.30206	0.422759	-5.44531	5.17143e-08	6.47504e-07	PLCXD3	protein_coding
ENSG00000160117	12.2399	2.30195	0.376957	6.10666	1.01739e-09	2.08764e-08	ANKLE1	protein_coding
ENSG00000124374	10.189	-2.30186	0.296914	-7.75262	9.00122e-15	8.03109e-13	PAIP2B	protein_coding
ENSG00000121621	12.4868	2.3018	0.342692	6.71681	1.85741e-11	6.01734e-10	KIF18A	protein_coding
ENSG00000199410	10.5796	-2.30076	0.497355	-4.626	3.72804e-06	2.77529e-05	Y_RNA	misc_RNA
ENSG00000169679	42.6721	2.29959	0.321316	7.1568	8.25802e-13	3.97871e-11	BUB1	protein_coding
ENSG00000171320	12.735	2.29308	0.321609	7.13	1.00366e-12	4.67935e-11	ESCO2	protein_coding
ENSG00000236567	3.23817	2.2926	0.455115	5.0374	4.719e-07	4.46858e-06	TCF3P1	processed_pseudogene
ENSG00000120885	215.894	-2.29156	0.450368	-5.08821	3.61467e-07	3.50836e-06	MSTRG.90954	antisense
ENSG00000153823	10.0341	-2.29034	0.395743	-5.78744	7.14661e-09	1.15464e-07	PID1	protein_coding
ENSG00000111247	11.2583	2.29013	0.313948	7.2946	2.99542e-13	1.61793e-11	RAD51AP1	protein_coding
ENSG00000135916	38.3691	-2.2889	0.414142	-5.52686	3.26009e-08	4.29626e-07	ITM2C	protein_coding
ENSG00000121594	21.5332	2.28704	0.283697	8.06158	7.53138e-16	9.75435e-14	CD80	protein_coding
ENSG00000110987	46.15	2.28368	0.35901	6.36106	2.00372e-10	5.00723e-09	BCL7A	protein_coding
ENSG00000162073	7.63595	2.28282	0.298599	7.6451	2.08781e-14	1.59163e-12	PAQR4	protein_coding
ENSG00000178295	78.0272	2.28183	0.301984	7.55614	4.15211e-14	2.92523e-12	GEN1	protein_coding
ENSG00000177173	6.6964	2.28171	0.366652	6.22311	4.8739e-10	1.08715e-08	NAP1L4P1	processed_pseudogene
ENSG00000003436	82.3034	-2.28121	0.277151	-8.23091	1.85789e-16	3.06552e-14	TFPI	protein_coding
ENSG00000148773	360.711	2.2798	0.287357	7.9337	2.12717e-15	2.35532e-13	MKI67	protein_coding
ENSG00000138160	45.6476	2.27872	0.285803	7.97303	1.54826e-15	1.79698e-13	KIF11	protein_coding
ENSG00000100450	4.71309	2.27745	0.492519	4.62408	3.76262e-06	2.79413e-05	GZMH	protein_coding
ENSG00000276644	128.108	-2.27342	0.534104	-4.25652	2.07635e-05	0.000126953	DACH1	protein_coding
ENSG00000130635	126.533	2.27217	0.414612	5.48022	4.24791e-08	5.47817e-07	COL5A1	protein_coding
ENSG00000165795	21.1202	-2.26741	0.273921	-8.27758	1.25706e-16	2.19439e-14	NDRG2	protein_coding
ENSG00000105173	6.30214	2.25581	0.427991	5.27069	1.35914e-07	1.51162e-06	CCNE1	protein_coding
ENSG00000201031	157.134	-2.25041	0.532113	-4.22919	2.34533e-05	0.000141036	Y_RNA	misc_RNA
ENSG00000111206	24.2986	2.24864	0.331561	6.78197	1.18548e-11	4.04507e-10	FOXM1	protein_coding
ENSG00000206838	164.613	-2.24685	0.364787	-6.15934	7.30469e-10	1.54631e-08	SNORA5A	snoRNA
ENSG00000117724	123.474	2.24454	0.281975	7.96007	1.71937e-15	1.93549e-13	CENPF	protein_coding
ENSG00000206824	11.344	-2.2445	0.584775	-3.83823	0.000123926	0.000603839	Y_RNA	misc_RNA
ENSG00000137135	4.65193	2.23974	0.338811	6.61059	3.82791e-11	1.15268e-09	ARHGEF39	protein_coding
ENSG00000107438	60.3044	-2.23827	0.266834	-8.38824	4.93491e-17	9.28766e-15	PDLIM1	protein_coding
ENSG00000228863	12.2775	2.23817	0.432796	5.17141	2.32335e-07	2.38371e-06	RP11-404F10.2	antisense
ENSG00000152580	20.692	-2.2352	0.507513	-4.40423	1.06159e-05	6.96071e-05	IGSF10	protein_coding
ENSG00000221500	40.6692	-2.23422	0.382703	-5.838	5.28309e-09	8.92243e-08	SNORD100	snoRNA
ENSG00000259954	3.94544	2.23134	0.470775	4.73971	2.14029e-06	1.70914e-05	IL21R-AS1	antisense
ENSG00000212447	134.842	-2.22974	0.47633	-4.68109	2.85356e-06	2.18507e-05	SNORD90	snoRNA
ENSG00000087245	81.5881	2.2295	0.437615	5.09467	3.49357e-07	3.40729e-06	MMP2	protein_coding
ENSG00000199436	126.733	-2.22939	0.403451	-5.52581	3.2797e-08	4.31267e-07	SNORD9	snoRNA
ENSG00000096696	31.4471	-2.22855	0.437067	-5.09889	3.41658e-07	3.34032e-06	DSP	protein_coding
ENSG00000214826	26.4346	2.22682	0.278608	7.99268	1.32036e-15	1.57463e-13	DDX12P	unprocessed_pseudogene
ENSG00000066279	95.0631	2.22622	0.310922	7.16006	8.06406e-13	3.90087e-11	ASPM	protein_coding
ENSG00000174371	12.0456	2.22108	0.36584	6.07118	1.26976e-09	2.54904e-08	EXO1	protein_coding
ENSG00000146285	44.3482	-2.22093	0.30053	-7.39004	1.46783e-13	8.88444e-12	SCML4	protein_coding
ENSG00000011426	21.1331	2.21601	0.3049	7.268	3.64846e-13	1.93709e-11	ANLN	protein_coding
ENSG00000144668	27.1758	-2.21479	0.277934	-7.96876	1.60277e-15	1.82127e-13	ITGA9	protein_coding
ENSG00000111788	17.4215	2.21412	0.28039	7.89656	2.86713e-15	3.08345e-13	RP11-22B23.1	unprocessed_pseudogene
ENSG00000183856	7.69013	2.21387	0.335187	6.60487	3.97872e-11	1.18917e-09	IQGAP3	protein_coding
ENSG00000106537	21.1936	-2.20982	0.308132	-7.17166	7.40945e-13	3.64273e-11	TSPAN13	protein_coding
ENSG00000164692	362.013	2.2079	0.389886	5.66295	1.48794e-08	2.19099e-07	COL1A2	protein_coding
ENSG00000169495	6.09023	2.20724	0.415479	5.31253	1.08112e-07	1.23199e-06	HTRA4	protein_coding
ENSG00000169245	31.487	2.20624	0.468562	4.70853	2.49514e-06	1.95282e-05	CXCL10	protein_coding
ENSG00000234709	7.21321	2.2028	0.353468	6.23197	4.60599e-10	1.03506e-08	UPF3AP3	transcribed_processed_pseudogene
ENSG00000160957	12.1785	2.20252	0.317578	6.93537	4.0517e-12	1.60535e-10	RECQL4	protein_coding
ENSG00000173597	6.3621	-2.19984	0.404207	-5.44236	5.25789e-08	6.56964e-07	SULT1B1	protein_coding
ENSG00000232613	11.056	2.19887	0.500013	4.39763	1.09441e-05	7.14482e-05	AC007386.4	antisense
ENSG00000123358	38.8602	-2.19526	0.551433	-3.98101	6.86245e-05	0.000360795	NR4A1	protein_coding
ENSG00000129173	12.3122	2.19524	0.388158	5.65554	1.5536e-08	2.27653e-07	E2F8	protein_coding
ENSG00000166483	81.6207	2.1939	0.281169	7.80276	6.05693e-15	5.69967e-13	WEE1	protein_coding
ENSG00000163638	50.4721	-2.19352	0.422277	-5.1945	2.05265e-07	2.12927e-06	ADAMTS9	protein_coding
ENSG00000058335	21.5525	2.19112	0.464185	4.72037	2.35421e-06	1.85215e-05	RASGRF1	protein_coding
ENSG00000135048	159.695	-2.19036	0.284665	-7.69452	1.42024e-14	1.17978e-12	TMEM2	protein_coding
ENSG00000038427	142.148	2.18895	0.43417	5.04168	4.61451e-07	4.38342e-06	VCAN	protein_coding
ENSG00000206965	47.4244	-2.18849	0.359966	-6.0797	1.2041e-09	2.42938e-08	RNU6-5P	snRNA
ENSG00000251136	66.0654	2.18838	0.221451	9.88197	4.98419e-23	8.57636e-20	RP11-37B2.1	lincRNA
ENSG00000111665	10.9727	2.18611	0.318944	6.85423	7.16967e-12	2.60902e-10	CDCA3	protein_coding
ENSG00000201470	77.5765	-2.18579	0.438244	-4.98762	6.11291e-07	5.6249e-06	RNY4P7	misc_RNA
ENSG00000050730	8.66267	2.18509	0.390641	5.59361	2.22397e-08	3.09242e-07	TNIP3	protein_coding
ENSG00000105655	22.9943	-2.18422	0.504558	-4.32898	1.49805e-05	9.42245e-05	ISYNA1	protein_coding
ENSG00000262943	5.83587	2.18251	0.424412	5.14243	2.71208e-07	2.7268e-06	ALOX12P2	transcribed_unprocessed_pseudogene
ENSG00000206651	290.156	-2.18235	0.51172	-4.26473	2.00143e-05	0.000122746	Y_RNA	misc_RNA
ENSG00000178999	15.1805	2.18036	0.342753	6.36132	2.00025e-10	5.00723e-09	AURKB	protein_coding
ENSG00000108448	4.4047	2.17994	0.405361	5.37778	7.54083e-08	8.97523e-07	TRIM16L	protein_coding
ENSG00000130176	7.66158	-2.17932	0.697405	-3.12491	0.00177862	0.00608794	CNN1	protein_coding
ENSG00000122861	28.0269	2.17702	0.382532	5.69107	1.26245e-08	1.91033e-07	PLAU	protein_coding
ENSG00000117650	6.94602	2.17628	0.352661	6.17102	6.78504e-10	1.45161e-08	NEK2	protein_coding
ENSG00000163531	22.595	-2.17083	0.345509	-6.28299	3.32118e-10	7.69301e-09	NFASC	protein_coding
ENSG00000103942	26.1728	2.16889	0.415237	5.22326	1.75802e-07	1.87226e-06	HOMER2	protein_coding
ENSG00000252835	347.532	-2.16885	0.320558	-6.76585	1.32528e-11	4.46319e-10	SCARNA21	scaRNA
ENSG00000278979	4.95961	2.1684	0.410812	5.27833	1.3037e-07	1.45939e-06	RP11-165M1.1	TEC
ENSG00000206895	12.7201	-2.1652	0.585024	-3.70104	0.000214713	0.000962495	Y_RNA	misc_RNA
ENSG00000223224	132.627	-2.16231	0.456854	-4.73304	2.21177e-06	1.75963e-05	SNORD71	snoRNA
ENSG00000115604	17.7064	-2.16042	0.327422	-6.59829	4.15916e-11	1.23392e-09	IL18R1	protein_coding
ENSG00000185345	5.7776	-2.1586	0.287996	-7.49524	6.61747e-14	4.35559e-12	PARK2	protein_coding
ENSG00000170323	27.1125	-2.15632	0.593687	-3.63208	0.000281147	0.00122165	FABP4	protein_coding
ENSG00000144642	41.6851	-2.15577	0.266713	-8.08271	6.33407e-16	8.29281e-14	RBMS3	protein_coding
ENSG00000086015	38.553	2.15551	0.290153	7.42886	1.09541e-13	6.87199e-12	MAST2	protein_coding
ENSG00000154065	15.0423	-2.15549	0.364456	-5.91426	3.33372e-09	5.97539e-08	ANKRD29	protein_coding
ENSG00000012048	56.8801	2.15415	0.244707	8.80297	1.33242e-18	3.82118e-16	BRCA1	protein_coding
ENSG00000245164	107.673	-2.15257	0.343853	-6.26014	3.84633e-10	8.79108e-09	LINC00861	lincRNA

## Sheet: PMBCL vs DLBCL
Linear transcripts in FFPE
Enseml_ID	baseMean	log2FoldChange	lfcSE	stat	pvalue	padj	gene_name	biotype
ENSG00000229268	4.345	4.5577	0.991975	4.59457	4.33643e-06	0.000408065	PES1P2	processed_pseudogene
ENSG00000214595	72.4104	-4.49417	0.559364	-8.03443	9.40149e-16	3.7747e-12	EML6	protein_coding
ENSG00000240505	128.99	-4.39778	0.457866	-9.60495	7.61961e-22	9.17782e-18	TNFRSF13B	protein_coding
ENSG00000128438	22.8567	-3.97234	0.491031	-8.08981	5.97592e-16	3.599e-12	TBC1D27	transcribed_unprocessed_pseudogene
ENSG00000134532	32.7013	-3.95333	0.500607	-7.89706	2.85554e-15	8.59875e-12	MSTRG.20193	antisense
ENSG00000185737	2.46988	3.88666	0.694611	5.59544	2.20063e-08	7.16393e-06	NRG3	protein_coding
ENSG00000244437	36.8556	-3.76798	0.897152	-4.19994	2.6699e-05	0.00153871	IGKV3-15	protein_coding
ENSG00000133863	3.74114	3.70057	1.0502	3.52369	0.000425589	0.0116505	TEX15	protein_coding
ENSG00000248809	2.11476	3.61818	1.06296	3.40388	0.000664367	0.0157526	LINC01095	lincRNA
ENSG00000211637	8.29524	-3.60258	0.92808	-3.88175	0.000103706	0.00422005	IGLV4-69	protein_coding
ENSG00000126016	25.3744	3.54038	0.464766	7.61757	2.58504e-14	6.22736e-11	AMOT	protein_coding
ENSG00000155974	10.1125	3.53603	0.686574	5.15025	2.6014e-07	4.29231e-05	GRIP1	protein_coding
ENSG00000239855	9.98794	-3.50073	0.882053	-3.96885	7.22203e-05	0.00324892	IGKV1-6	protein_coding
ENSG00000232884	11.108	3.47578	0.473095	7.34689	2.02872e-13	3.05449e-10	AF127936.3	lincRNA
ENSG00000043039	3.55136	3.36901	0.678569	4.96488	6.87449e-07	9.85753e-05	BARX2	protein_coding
ENSG00000211640	11.3425	-3.36517	0.897634	-3.74893	0.00017759	0.00618111	IGLV6-57	protein_coding
ENSG00000211653	11.3914	-3.22548	0.803914	-4.01222	6.01514e-05	0.00285245	IGLV1-40	protein_coding
ENSG00000166676	8.77568	3.21525	0.430387	7.4706	7.98279e-14	1.60254e-10	TVP23A	protein_coding
ENSG00000211668	21.6931	-3.19996	0.882315	-3.62678	0.000286977	0.0086614	IGLV2-11	protein_coding
ENSG00000211899	182.789	-3.16346	0.626614	-5.0485	4.45302e-07	6.8765e-05	IGHM	protein_coding
ENSG00000243319	5.00123	3.13588	0.633436	4.95058	7.39926e-07	0.000103633	FGF14-IT1	sense_intronic
ENSG00000158481	15.5614	-3.11719	0.560669	-5.55977	2.70135e-08	7.74295e-06	CD1C	protein_coding
ENSG00000216863	11.1919	-3.11066	0.467029	-6.66053	2.72846e-11	2.19095e-08	LY86-AS1	antisense
ENSG00000244116	11.9428	-3.08502	0.953857	-3.23426	0.00121959	0.0233173	IGKV2-28	protein_coding
ENSG00000211677	135.23	-3.07054	0.657681	-4.66874	3.03058e-06	0.000299208	IGLC2	protein_coding
ENSG00000172005	12.9213	3.0446	0.469208	6.4888	8.65231e-11	5.48511e-08	MAL	protein_coding
ENSG00000144369	14.3097	2.9808	0.471798	6.31796	2.65034e-10	1.46829e-07	FAM171B	protein_coding
ENSG00000287277	6.75457	2.93774	0.528525	5.55838	2.72287e-08	7.74295e-06	#N/A	#N/A
ENSG00000105889	14.2905	-2.90392	0.505768	-5.7416	9.37875e-09	3.42324e-06	STEAP1B	protein_coding
ENSG00000279662	35.0005	2.85065	0.684285	4.16588	3.1015e-05	0.00172155	RP11-609N14.4	TEC
ENSG00000185433	5.12906	2.81379	0.393155	7.15696	8.24845e-13	1.10392e-09	MSTRG.58958	intergenic
ENSG00000143494	19.3057	2.788	0.425611	6.5506	5.73062e-11	3.83474e-08	VASH2	protein_coding
ENSG00000287725	3.63501	2.76084	0.541123	5.10205	3.35989e-07	5.39599e-05	#N/A	#N/A
ENSG00000198216	10.833	2.7236	0.642535	4.23884	2.24681e-05	0.00135753	CACNA1E	protein_coding
ENSG00000280208	4.22072	2.69925	0.792854	3.40448	0.000662904	0.0157489	GGT4P	unprocessed_pseudogene
ENSG00000278196	8.49047	-2.68269	0.851034	-3.15228	0.00162003	0.0287807	IGLV2-8	protein_coding
ENSG00000181617	29.4453	-2.67962	0.677222	-3.95679	7.59636e-05	0.00332103	FDCSP	protein_coding
ENSG00000100473	9.60784	-2.64344	0.497486	-5.31359	1.07484e-07	2.15774e-05	COCH	protein_coding
ENSG00000187997	7.89065	2.58032	0.610366	4.22749	2.36312e-05	0.00141611	C17orf99	protein_coding
ENSG00000262488	6.93184	2.55583	0.587133	4.35307	1.34245e-05	0.000928283	RP11-876N24.1	processed_pseudogene
ENSG00000211666	48.6961	-2.52047	0.816975	-3.08512	0.00203467	0.0336642	IGLV2-14	protein_coding
ENSG00000056736	12.1457	2.50851	0.636189	3.94303	8.04595e-05	0.00343665	IL17RB	protein_coding
ENSG00000170323	27.1125	2.49533	0.620564	4.02106	5.79363e-05	0.00277034	FABP4	protein_coding
ENSG00000117322	108.875	-2.46842	0.538666	-4.58246	4.59531e-06	0.000422523	CR2	protein_coding
ENSG00000143869	15.9201	-2.45999	0.477517	-5.15163	2.5823e-07	4.29231e-05	GDF7	protein_coding
ENSG00000254709	13.707	-2.43702	0.600506	-4.05829	4.9434e-05	0.00246047	IGLL5	protein_coding
ENSG00000233008	8.23414	-2.39319	0.605179	-3.95452	7.66886e-05	0.00332272	RP11-475O6.1	lincRNA
ENSG00000170500	11.2618	-2.38761	0.651121	-3.66692	0.000245488	0.0077406	LONRF2	protein_coding
ENSG00000196616	46.5845	2.37248	0.574368	4.1306	3.6182e-05	0.00193387	ADH1B	protein_coding
ENSG00000157404	9.61054	2.33281	0.462326	5.0458	4.51636e-07	6.88602e-05	KIT	protein_coding
ENSG00000118432	28.5558	-2.33185	0.539826	-4.31963	1.56289e-05	0.00102869	CNR1	protein_coding
ENSG00000197646	18.8563	2.29985	0.331762	6.93224	4.14225e-12	3.56382e-09	PDCD1LG2	protein_coding
ENSG00000102970	15.4282	2.28795	0.715387	3.19819	0.00138292	0.0256265	CCL17	protein_coding
ENSG00000257858	39.0446	2.28486	0.634808	3.59929	0.00031909	0.00937735	MTND1P24	unprocessed_pseudogene
ENSG00000198626	19.0298	2.26415	0.603123	3.75405	0.000174002	0.00611038	RYR2	protein_coding
ENSG00000187912	37.2989	-2.26379	0.437145	-5.17857	2.23592e-07	3.84737e-05	CLEC17A	protein_coding
ENSG00000092621	8.68846	-2.24511	0.529744	-4.23811	2.2541e-05	0.00135753	PHGDH	protein_coding
ENSG00000229474	27.963	2.22472	0.377945	5.88637	3.94767e-09	1.6982e-06	PATL2	protein_coding
ENSG00000143061	12.1899	2.22033	0.548287	4.04958	5.13087e-05	0.00253284	IGSF3	protein_coding
ENSG00000211679	87.811	-2.21834	0.740471	-2.99585	0.00273684	0.0414657	IGLC3	protein_coding
ENSG00000203721	13.4458	2.18527	0.57486	3.8014	0.000143883	0.00534189	LINC00862	lincRNA
ENSG00000117090	44.6489	2.17309	0.347833	6.24752	4.17033e-10	2.18399e-07	SLAMF1	protein_coding
ENSG00000166819	23.0169	2.16752	0.724647	2.99114	0.00277936	0.0418467	PLIN1	protein_coding
ENSG00000065320	5.74275	2.14239	0.534542	4.00789	6.12635e-05	0.00288725	NTN1	protein_coding
ENSG00000108370	24.2639	2.12838	0.444889	4.78406	1.71788e-06	0.000197943	RGS9	protein_coding
ENSG00000211896	364.414	-2.12507	0.690401	-3.07803	0.00208376	0.034335	IGHG1	protein_coding
ENSG00000058085	17.7305	-2.11232	0.582532	-3.6261	0.000287738	0.0086614	LAMC2	protein_coding
ENSG00000183742	20.4211	-2.09538	0.436244	-4.80323	1.56124e-06	0.000186189	MACC1	protein_coding
ENSG00000287097	6.85536	2.08827	0.659	3.16885	0.00153041	0.0276369	#N/A	#N/A
ENSG00000184022	3.66624	2.08467	0.680042	3.0655	0.00217309	0.0353714	OR2T10	protein_coding
ENSG00000058866	19.0798	-2.08318	0.478031	-4.35784	1.31351e-05	0.000919837	DGKG	protein_coding
ENSG00000136842	7.88934	2.0671	0.450307	4.59044	4.42323e-06	0.000411724	TMOD1	protein_coding
ENSG00000164078	7.04588	2.06004	0.532286	3.87017	0.000108761	0.00433873	MST1R	protein_coding
ENSG00000160062	10.9987	2.05788	0.341314	6.0293	1.64669e-09	8.26434e-07	ZBTB8A	protein_coding
ENSG00000228863	12.2775	2.05762	0.43018	4.78317	1.72553e-06	0.000197943	RP11-404F10.2	antisense
ENSG00000176597	6.24495	2.05699	0.496194	4.14555	3.39005e-05	0.00184766	B3GNT5	protein_coding
ENSG00000120885	215.894	-2.05559	0.452789	-4.53985	5.62939e-06	0.000474168	MSTRG.90954	antisense
ENSG00000100721	30.3201	-2.04795	0.607909	-3.36884	0.000754853	0.0171875	TCL1A	protein_coding
ENSG00000267679	8.47402	2.03408	0.523369	3.88652	0.000101691	0.00415209	EIF5AP2	processed_pseudogene
ENSG00000154864	26.2479	-2.02644	0.486896	-4.16197	3.15515e-05	0.0017433	PIEZO2	protein_coding
ENSG00000153064	153.317	-1.997	0.413546	-4.82897	1.37242e-06	0.000166269	BANK1	protein_coding
ENSG00000225889	15.4227	-1.99337	0.437812	-4.55303	5.28781e-06	0.000451714	AC074289.1	antisense
ENSG00000286546	8.85527	1.99161	0.607326	3.27932	0.00104058	0.0213235	#N/A	#N/A
ENSG00000196664	18.3804	1.98485	0.342519	5.79485	6.83835e-09	2.65703e-06	TLR7	protein_coding
ENSG00000106688	9.50507	1.98314	0.410054	4.83628	1.3229e-06	0.000162595	SLC1A1	protein_coding
ENSG00000228166	6.82373	1.97835	0.307506	6.43354	1.24669e-10	7.50818e-08	MTND1P11	unprocessed_pseudogene
ENSG00000167588	7.81005	1.97685	0.653906	3.02314	0.00250166	0.0393374	GPD1	protein_coding
ENSG00000171476	9.29384	1.94962	0.558653	3.48986	0.000483271	0.0127653	HOPX	protein_coding
ENSG00000048462	9.54801	1.92569	0.490395	3.92682	8.60779e-05	0.00358757	TNFRSF17	protein_coding
ENSG00000255240	7.84862	-1.9194	0.448178	-4.28268	1.84659e-05	0.00118309	RP11-142C4.6	antisense
ENSG00000237422	2.78107	1.91012	0.389652	4.90212	9.48062e-07	0.000125488	RP11-305L7.3	lincRNA
ENSG00000197385	21.1828	-1.89874	0.425893	-4.45825	8.26321e-06	0.000654805	ZNF860	protein_coding
ENSG00000253284	5.39427	1.87909	0.422941	4.44291	8.87512e-06	0.000685261	RP11-282K24.3	sense_intronic
ENSG00000151948	5.66039	1.87706	0.55869	3.35976	0.000780106	0.0175633	GLT1D1	protein_coding
ENSG00000123685	10.3037	1.8752	0.342345	5.47753	4.31307e-08	1.06147e-05	MSTRG.8275	antisense
ENSG00000115884	18.2906	-1.8675	0.613784	-3.04261	0.00234537	0.0373375	SDC1	protein_coding
ENSG00000184226	38.777	-1.86574	0.607189	-3.07276	0.00212092	0.0347572	MSTRG.25665	antisense
ENSG00000236567	3.23817	1.84914	0.438065	4.22116	2.43045e-05	0.00142833	TCF3P1	processed_pseudogene
ENSG00000170396	9.03096	-1.83331	0.561206	-3.26672	0.00108799	0.0218847	MSTRG.53658	antisense
ENSG00000183682	7.60357	1.81659	0.483007	3.76101	0.000169231	0.00596018	BMP8A	protein_coding
ENSG00000104921	66.7966	1.816	0.613979	2.95776	0.00309887	0.0449709	FCER2	protein_coding
ENSG00000169031	25.8927	-1.81143	0.411147	-4.40579	1.05399e-05	0.000783661	COL4A3	protein_coding
ENSG00000272602	18.4927	-1.8086	0.493426	-3.6654	0.000246957	0.00776656	ZNF595	protein_coding
ENSG00000204673	33.8258	1.79992	0.306112	5.87994	4.10415e-09	1.70464e-06	AKT1S1	protein_coding
ENSG00000029534	12.3121	1.79576	0.403737	4.44785	8.67335e-06	0.00067838	ANK1	protein_coding
ENSG00000235917	5.07002	1.7937	0.333727	5.37476	7.66841e-08	1.6213e-05	MTCO2P11	unprocessed_pseudogene
ENSG00000145824	50.9893	-1.78693	0.44878	-3.98174	6.84131e-05	0.00310957	CXCL14	protein_coding
ENSG00000166394	6.93602	-1.78521	0.538659	-3.31418	0.000919135	0.0196993	CYB5R2	protein_coding
ENSG00000196549	32.7182	-1.78193	0.584472	-3.04878	0.00229773	0.0369016	MME	protein_coding
ENSG00000214776	9.65691	1.77935	0.595759	2.98669	0.00282012	0.0421447	RP11-726G1.1	transcribed_unprocessed_pseudogene
ENSG00000117586	11.8325	1.77586	0.319092	5.56536	2.61606e-08	7.74295e-06	TNFSF4	protein_coding
ENSG00000166582	7.43606	1.77214	0.363312	4.87774	1.07309e-06	0.000136056	CENPV	protein_coding
ENSG00000155307	71.3033	1.77102	0.280395	6.31614	2.68181e-10	1.46829e-07	SAMSN1	protein_coding
ENSG00000014257	5.7965	-1.75772	0.494364	-3.55552	0.000377235	0.0106662	MSTRG.65598	antisense
ENSG00000134709	8.69772	-1.75318	0.5336	-3.28558	0.00101774	0.0211721	HOOK1	protein_coding
ENSG00000230225	5.50993	1.74284	0.29449	5.91818	3.25521e-09	1.45218e-06	MTND5P14	unprocessed_pseudogene
ENSG00000160013	24.1189	1.7375	0.464888	3.73746	0.000185889	0.00634287	PTGIR	protein_coding
ENSG00000210176	171.674	1.72045	0.477182	3.60543	0.000311631	0.00922259	MT-TH	Mt_tRNA
ENSG00000224083	9.02022	1.71588	0.2427	7.06994	1.54995e-12	1.6972e-09	MTCO1P11	unprocessed_pseudogene
ENSG00000162627	5.11605	1.71072	0.416101	4.11131	3.93421e-05	0.0020338	SNX7	protein_coding
ENSG00000172379	12.0741	-1.69886	0.484644	-3.50538	0.000455955	0.0121865	ARNT2	protein_coding
ENSG00000197705	23.7841	-1.6969	0.428904	-3.95637	7.60982e-05	0.00332103	KLHL14	protein_coding
ENSG00000210164	107.094	1.69539	0.527512	3.21393	0.00130932	0.0244613	MT-TG	Mt_tRNA
ENSG00000156113	119.645	1.69335	0.237478	7.13056	9.99606e-13	1.20403e-09	KCNMA1	protein_coding
ENSG00000173890	14.9659	-1.68745	0.428689	-3.9363	8.27465e-05	0.00350451	GPR160	protein_coding
ENSG00000108448	4.4047	1.68502	0.390009	4.32047	1.55697e-05	0.00102869	TRIM16L	protein_coding
ENSG00000142961	40.9799	1.68194	0.287531	5.8496	4.92754e-09	1.97841e-06	MOB3C	protein_coding
ENSG00000180616	16.7479	1.67793	0.551938	3.04007	0.00236523	0.0375847	MSTRG.40368	antisense
ENSG00000159212	8.55804	1.67027	0.43623	3.82887	0.000128732	0.00487474	CLIC6	protein_coding
ENSG00000241641	5.19254	1.66244	0.376729	4.41283	1.0203e-05	0.000768098	RPS23P6	processed_pseudogene
ENSG00000166123	19.9883	-1.66187	0.310341	-5.35498	8.55667e-08	1.74687e-05	GPT2	protein_coding
ENSG00000131724	62.681	1.65773	0.237494	6.98012	2.9493e-12	2.73264e-09	IL13RA1	protein_coding
ENSG00000260896	2.51839	1.65195	0.548506	3.01172	0.00259775	0.0402117	PRCAT47	lincRNA
ENSG00000104951	56.29	1.63415	0.387238	4.22002	2.44281e-05	0.00142833	IL4I1	protein_coding
ENSG00000236254	6.16374	1.63402	0.304127	5.3728	7.75224e-08	1.6213e-05	MTND4P14	unprocessed_pseudogene
ENSG00000104154	33.6491	1.62978	0.480849	3.38937	0.000700534	0.0162894	SLC30A4	protein_coding
ENSG00000135218	55.712	1.62968	0.40671	4.00699	6.14966e-05	0.00288725	CD36	protein_coding
ENSG00000197859	8.02792	1.62644	0.439803	3.69812	0.000217205	0.00712869	ADAMTSL2	protein_coding
ENSG00000241743	64.1694	1.6257	0.546576	2.97434	0.00293621	0.0430776	XACT	lincRNA
ENSG00000165272	15.9389	-1.62427	0.483558	-3.359	0.000782264	0.017579	AQP3	protein_coding
ENSG00000229754	10.6381	1.6238	0.430612	3.7709	0.000162657	0.00574548	CXCR2P1	transcribed_unprocessed_pseudogene
ENSG00000196074	15.3716	-1.60814	0.445341	-3.61104	0.000304968	0.00907289	MSTRG.58055	antisense
ENSG00000138639	54.7074	-1.60523	0.343532	-4.67273	2.97217e-06	0.000295866	ARHGAP24	protein_coding
ENSG00000113356	6.35906	-1.59429	0.398924	-3.99646	6.42954e-05	0.00297861	POLR3G	protein_coding
ENSG00000165030	23.1472	1.58875	0.338708	4.69062	2.72378e-06	0.000285286	NFIL3	protein_coding
ENSG00000125355	5.15786	1.58337	0.409472	3.86685	0.00011025	0.00435395	TMEM255A	protein_coding
ENSG00000232677	14.7458	-1.58257	0.304015	-5.20556	1.93413e-07	3.5298e-05	LINC00665	lincRNA
ENSG00000254777	4.57269	1.57552	0.374147	4.21097	2.54278e-05	0.0014796	AC022182.1	lincRNA
ENSG00000073910	45.6665	1.56347	0.330486	4.73084	2.23598e-06	0.00024484	FRY	protein_coding
ENSG00000165633	11.9877	1.56213	0.354867	4.40201	1.0725e-05	0.000792535	VSTM4	protein_coding
ENSG00000137959	99.418	1.55531	0.527057	2.95094	0.00316809	0.0456437	IFI44L	protein_coding
ENSG00000156127	23.9714	-1.55423	0.363555	-4.2751	1.91055e-05	0.00121759	BATF	protein_coding
ENSG00000111696	42.0863	-1.54502	0.451224	-3.42406	0.000616921	0.0150726	NT5DC3	protein_coding
ENSG00000112378	8.31651	-1.54363	0.523968	-2.94603	0.00321878	0.0459363	PERP	protein_coding
ENSG00000172322	4.50521	1.54319	0.373967	4.12656	3.68237e-05	0.00195393	CLEC12A	protein_coding
ENSG00000103942	26.1728	1.53678	0.413253	3.71874	0.000200219	0.0067553	HOMER2	protein_coding
ENSG00000213988	12.0171	-1.53171	0.360147	-4.25301	2.10916e-05	0.0013101	ZNF90	protein_coding
ENSG00000210184	237.984	1.52662	0.508323	3.00326	0.00267106	0.0407252	MT-TS2	Mt_tRNA
ENSG00000052126	22.6283	1.52653	0.334484	4.56384	5.02267e-06	0.000435238	PLEKHA5	protein_coding
ENSG00000070915	9.78754	1.52172	0.434062	3.50577	0.000455292	0.0121865	SLC12A3	protein_coding
ENSG00000267074	5.09491	1.5215	0.273014	5.57297	2.50429e-08	7.74295e-06	RP11-1094M14.5	sense_intronic
ENSG00000149054	9.51509	-1.51921	0.436772	-3.47827	0.000504669	0.0131392	ZNF215	protein_coding
ENSG00000168268	15.9912	-1.51474	0.301522	-5.02364	5.07012e-07	7.53946e-05	NT5DC2	protein_coding
ENSG00000245750	18.1062	1.50571	0.492693	3.05608	0.0022425	0.0363049	DRAIC	lincRNA
ENSG00000165521	9.8572	-1.50253	0.341537	-4.39933	1.08586e-05	0.000797508	EML5	protein_coding
ENSG00000074416	61.7285	1.5001	0.356759	4.20481	2.61302e-05	0.00151316	MGLL	protein_coding
ENSG00000183508	88.4237	-1.49838	0.395835	-3.78536	0.000153488	0.00555184	FAM46C	protein_coding
ENSG00000111879	16.156	-1.48798	0.453377	-3.282	0.00103073	0.021242	FAM184A	protein_coding
ENSG00000196668	6.94616	1.48404	0.385724	3.84742	0.000119369	0.00463806	LINC00173	processed_transcript
ENSG00000120278	97.696	-1.48288	0.271552	-5.46077	4.74066e-08	1.14203e-05	PLEKHG1	protein_coding
ENSG00000149150	9.00286	-1.47986	0.299206	-4.94596	7.57698e-07	0.000104672	SLC43A1	protein_coding
ENSG00000269404	37.1157	-1.47797	0.338986	-4.35996	1.30086e-05	0.000916309	SPIB	protein_coding
ENSG00000152128	13.4129	-1.47756	0.395106	-3.73967	0.000184265	0.00632329	TMEM163	protein_coding
ENSG00000113645	11.0357	-1.47125	0.365593	-4.02428	5.71498e-05	0.00275879	WWC1	protein_coding
ENSG00000132704	59.5907	-1.46851	0.442409	-3.31935	0.000902273	0.0194765	FCRL2	protein_coding
ENSG00000233058	7.36048	-1.46756	0.402624	-3.64498	0.000267408	0.0082339	LINC00884	antisense
ENSG00000096968	133.24	1.46724	0.20981	6.99321	2.68663e-12	2.69671e-09	JAK2	protein_coding
ENSG00000223224	132.627	1.46525	0.463706	3.15987	0.00157838	0.028207	SNORD71	snoRNA
ENSG00000136379	8.45355	-1.46173	0.325242	-4.49427	6.98074e-06	0.000556841	ABHD17C	protein_coding
ENSG00000184979	4.99094	1.45031	0.392754	3.69266	0.000221925	0.00724413	USP18	protein_coding
ENSG00000081052	34.9288	-1.44859	0.339006	-4.27304	1.92822e-05	0.00122239	COL4A4	protein_coding
ENSG00000155093	6.24532	1.44466	0.305305	4.73184	2.22491e-06	0.00024484	PTPRN2	protein_coding
ENSG00000116133	17.0421	-1.43945	0.357732	-4.02383	5.726e-05	0.00275879	DHCR24	protein_coding
ENSG00000227200	6.60363	1.43515	0.292575	4.90523	9.33178e-07	0.00012489	RP11-121A14.3	sense_intronic
ENSG00000145287	74.9659	-1.43165	0.484707	-2.95364	0.00314046	0.0454103	PLAC8	protein_coding
ENSG00000125910	8.02409	-1.42974	0.395946	-3.61096	0.000305066	0.00907289	S1PR4	protein_coding
ENSG00000177732	11.779	-1.42108	0.26305	-5.40234	6.57779e-08	1.46721e-05	SOX12	protein_coding
ENSG00000103528	17.7453	1.41732	0.485954	2.91658	0.00353889	0.0492785	SYT17	protein_coding
ENSG00000160683	51.6106	-1.41082	0.301531	-4.67884	2.88497e-06	0.000294487	CXCR5	protein_coding
ENSG00000215284	4.56513	1.40877	0.33755	4.17351	2.99936e-05	0.00168028	RP11-198M15.1	processed_pseudogene
ENSG00000169313	5.68536	1.40876	0.416321	3.38382	0.000714859	0.0164636	P2RY12	protein_coding
ENSG00000278979	4.95961	1.3959	0.393051	3.55145	0.000383121	0.0107666	RP11-165M1.1	TEC
ENSG00000112195	14.8223	1.39418	0.37784	3.68988	0.000224359	0.0072841	TREML2	protein_coding
ENSG00000144645	83.4133	-1.38265	0.345278	-4.00445	6.21627e-05	0.00289093	OSBPL10	protein_coding
ENSG00000135916	38.3691	-1.38128	0.417555	-3.30802	0.000939566	0.0200657	ITM2C	protein_coding
ENSG00000198796	29.7794	1.37968	0.419371	3.28988	0.0010023	0.0209232	ALPK2	protein_coding
ENSG00000107104	49.0248	1.37838	0.403808	3.41346	0.000641443	0.0154833	KANK1	protein_coding
ENSG00000023318	75.1694	1.37411	0.186172	7.38087	1.57263e-13	2.70605e-10	ERP44	protein_coding
ENSG00000273079	16.4766	-1.37235	0.460305	-2.98139	0.00286944	0.0425122	GRIN2B	protein_coding
ENSG00000068831	76.5867	-1.35941	0.290187	-4.6846	2.8051e-06	0.000289725	RASGRP2	protein_coding
ENSG00000215458	5.74174	1.35199	0.389251	3.47331	0.000514082	0.0132028	AATBC	antisense
ENSG00000182183	25.615	-1.35012	0.248718	-5.42832	5.68878e-08	1.31772e-05	FAM159A	protein_coding
ENSG00000188171	16.2566	-1.35005	0.366571	-3.68291	0.000230589	0.00742633	ZNF626	protein_coding
ENSG00000131016	79.113	1.34558	0.401746	3.34932	0.000810092	0.0179428	AKAP12	protein_coding
ENSG00000207067	84.7689	1.34356	0.442144	3.03873	0.00237577	0.0377024	SNORA72	snoRNA
ENSG00000186193	13.5803	-1.33806	0.384907	-3.47632	0.000508346	0.0131678	SAPCD2	protein_coding
ENSG00000115604	17.7064	-1.33459	0.330693	-4.03573	5.44323e-05	0.0026544	IL18R1	protein_coding
ENSG00000235128	3.0453	1.33279	0.358711	3.71549	0.000202809	0.00678565	AC013474.4	processed_pseudogene
ENSG00000104432	9.82137	-1.33036	0.345728	-3.84799	0.000119092	0.00463806	IL7	protein_coding
ENSG00000114861	234.759	-1.33021	0.244549	-5.43945	5.34467e-08	1.26229e-05	FOXP1	protein_coding
ENSG00000213160	8.50732	-1.3282	0.335839	-3.95486	7.6581e-05	0.00332272	KLHL23	protein_coding
ENSG00000118971	228.68	-1.32819	0.345881	-3.84003	0.000123021	0.00471821	CCND2	protein_coding
ENSG00000139116	21.8033	-1.32686	0.36762	-3.60932	0.000307	0.00910792	KIF21A	protein_coding
ENSG00000056558	123.285	1.32648	0.239319	5.54273	2.97795e-08	7.7977e-06	TRAF1	protein_coding
ENSG00000211445	70.4477	1.32364	0.401055	3.30038	0.000965527	0.020439	GPX3	protein_coding
ENSG00000131370	85.9961	-1.32103	0.277299	-4.76392	1.89868e-06	0.000214198	SH3BP5	protein_coding
ENSG00000122188	46.6755	-1.31776	0.278541	-4.73094	2.23479e-06	0.00024484	LAX1	protein_coding
ENSG00000198734	19.5548	-1.31605	0.426465	-3.08595	0.00202904	0.033648	F5	protein_coding
ENSG00000187608	7.56004	1.31592	0.37575	3.50212	0.000461578	0.0123002	ISG15	protein_coding
ENSG00000092421	30.1916	1.31541	0.327137	4.02097	5.79599e-05	0.00277034	SEMA6A	protein_coding
ENSG00000078081	33.7612	1.31401	0.367286	3.57763	0.00034672	0.00996718	LAMP3	protein_coding
ENSG00000135114	3.90488	1.31259	0.430759	3.04715	0.00231019	0.0369767	OASL	protein_coding
ENSG00000230539	4.03573	1.31252	0.353211	3.71596	0.000202436	0.00678565	AOAH-IT1	sense_intronic
ENSG00000164620	5.82272	-1.31059	0.317846	-4.12336	3.73392e-05	0.00196397	RELL2	protein_coding
ENSG00000228649	22.3219	-1.31028	0.322175	-4.06699	4.76239e-05	0.00238021	AC005682.5	processed_transcript
ENSG00000144218	150.519	-1.30738	0.352871	-3.70499	0.000211396	0.00697608	AFF3	protein_coding
ENSG00000135363	39.3841	1.30668	0.388035	3.36742	0.000758745	0.0172111	LMO2	protein_coding
ENSG00000088827	68.6992	1.30317	0.439551	2.96477	0.00302912	0.0441717	SIGLEC1	protein_coding
ENSG00000110400	11.755	-1.29941	0.328217	-3.95901	7.52597e-05	0.0033084	NECTIN1	protein_coding
ENSG00000288156	14.8802	-1.29439	0.393194	-3.29198	0.000994844	0.0208036	#N/A	#N/A
ENSG00000169193	16.185	1.28858	0.314933	4.0916	4.28402e-05	0.00217726	CCDC126	protein_coding
ENSG00000167815	13.15	-1.28703	0.30469	-4.22407	2.39934e-05	0.00142665	PRDX2	protein_coding
ENSG00000120158	31.8651	1.28638	0.225035	5.71636	1.08829e-08	3.85542e-06	RCL1	protein_coding
ENSG00000117155	15.5362	-1.2823	0.216004	-5.93645	2.91268e-09	1.34935e-06	SSX2IP	protein_coding
ENSG00000050405	96.2924	1.27834	0.280086	4.56409	5.01663e-06	0.000435238	LIMA1	protein_coding
ENSG00000177311	133.612	1.27559	0.229599	5.55575	2.76419e-08	7.74295e-06	ZBTB38	protein_coding
ENSG00000234709	7.21321	1.27553	0.335069	3.80677	0.000140792	0.00526659	UPF3AP3	transcribed_processed_pseudogene
ENSG00000257298	9.74116	1.2753	0.349906	3.64471	0.000267698	0.0082339	RP3-405J10.3	sense_intronic
ENSG00000168280	8.30038	1.26609	0.360434	3.51268	0.000443608	0.0120073	KIF5C	protein_coding
ENSG00000116260	26.8054	1.26147	0.285794	4.41391	1.01519e-05	0.000768098	QSOX1	protein_coding
ENSG00000008300	10.1499	-1.25976	0.356628	-3.53242	0.00041178	0.011402	CELSR3	protein_coding
ENSG00000126353	83.1536	1.24711	0.352573	3.53716	0.000404452	0.0112556	CCR7	protein_coding
ENSG00000147394	17.1706	1.24129	0.362328	3.42588	0.000612817	0.0150168	ZNF185	protein_coding
ENSG00000115109	20.4924	-1.24022	0.317871	-3.90164	9.5542e-05	0.00392765	EPB41L5	protein_coding
ENSG00000166501	307.803	-1.23988	0.312843	-3.96326	7.39328e-05	0.00330069	PRKCB	protein_coding
ENSG00000114739	55.2658	1.2368	0.341871	3.61774	0.000297189	0.00888249	ACVR2B	protein_coding
ENSG00000134460	47.4799	-1.23652	0.308744	-4.00501	6.20138e-05	0.00289093	IL2RA	protein_coding
ENSG00000286281	4.11373	1.23125	0.365732	3.36653	0.000761206	0.0172345	#N/A	#N/A
ENSG00000148200	7.14236	1.23047	0.33331	3.69168	0.000222778	0.00725232	NR6A1	protein_coding
ENSG00000132514	12.9894	1.227	0.322877	3.80021	0.000144575	0.00534189	CLEC10A	protein_coding
ENSG00000126709	42.2207	1.22273	0.377074	3.24268	0.0011841	0.0228932	IFI6	protein_coding
ENSG00000185585	20.8533	1.21924	0.380372	3.20538	0.00134885	0.0250724	OLFML2A	protein_coding
ENSG00000160856	142.912	-1.21919	0.395679	-3.08126	0.00206124	0.0340104	FCRL3	protein_coding
ENSG00000137731	3.65843	1.21915	0.354421	3.43984	0.000582062	0.0144854	FXYD2	protein_coding
ENSG00000251136	66.0654	1.21854	0.21875	5.57047	2.54052e-08	7.74295e-06	RP11-37B2.1	lincRNA
ENSG00000113504	19.9484	1.21843	0.281732	4.32478	1.52687e-05	0.00102064	SLC12A7	protein_coding
ENSG00000125462	8.2101	1.21373	0.404351	3.00168	0.00268491	0.0408846	C1orf61	protein_coding
ENSG00000116774	5.04542	1.21158	0.300208	4.03581	5.44145e-05	0.0026544	OLFML3	protein_coding
ENSG00000286162	5.36142	1.20925	0.343963	3.51563	0.000438712	0.0119284	#N/A	#N/A
ENSG00000196628	368.281	-1.20516	0.263819	-4.56815	4.92052e-06	0.000435238	TCF4	protein_coding
ENSG00000025039	17.1897	1.20009	0.283123	4.23875	2.24766e-05	0.00135753	RRAGD	protein_coding
ENSG00000115919	66.7993	1.19962	0.259988	4.61415	3.94701e-06	0.000374344	KYNU	protein_coding
ENSG00000198286	107.544	-1.19265	0.229853	-5.18874	2.11727e-07	3.75036e-05	CARD11	protein_coding
ENSG00000231205	13.4235	-1.19242	0.27563	-4.32616	1.51731e-05	0.00102064	ZNF826P	transcribed_unprocessed_pseudogene
ENSG00000119408	116.649	1.18839	0.243439	4.88167	1.05194e-06	0.000136056	NEK6	protein_coding
ENSG00000173715	14.3783	-1.18804	0.281288	-4.22359	2.4044e-05	0.00142665	MSTRG.17053	antisense
ENSG00000137877	7.77761	1.18627	0.397527	2.98413	0.00284382	0.0422633	SPTBN5	protein_coding
ENSG00000101811	14.95	1.18626	0.235369	5.04	4.65528e-07	7.00911e-05	CSTF2	protein_coding
ENSG00000158234	9.85883	-1.1834	0.278423	-4.25036	2.13431e-05	0.00131192	FAIM	protein_coding
ENSG00000106537	21.1936	-1.18024	0.312024	-3.78253	0.000155241	0.00559842	TSPAN13	protein_coding
ENSG00000148090	15.57	1.17394	0.177862	6.60027	4.10411e-11	2.90789e-08	AUH	protein_coding
ENSG00000171291	34.0284	-1.17293	0.230141	-5.09658	3.4584e-07	5.48111e-05	ZNF439	protein_coding
ENSG00000205045	13.1682	1.16793	0.259698	4.49729	6.88264e-06	0.000552676	SLFN12L	protein_coding
ENSG00000071575	49.9265	-1.16608	0.296865	-3.92797	8.56649e-05	0.00358276	TRIB2	protein_coding
ENSG00000163606	11.1095	1.16507	0.277541	4.19784	2.69478e-05	0.00154309	CD200R1	protein_coding
ENSG00000196569	25.5777	1.15904	0.388135	2.98618	0.00282486	0.0421629	LAMA2	protein_coding
ENSG00000136237	50.7748	-1.15499	0.364421	-3.16938	0.00152766	0.0276369	RAPGEF5	protein_coding
ENSG00000197381	43.6417	1.15474	0.278783	4.14209	3.44153e-05	0.00186726	ADARB1	protein_coding
ENSG00000172116	10.6615	1.14792	0.362242	3.16893	0.00153002	0.0276369	CD8B	protein_coding
ENSG00000083454	39.5523	-1.14005	0.378632	-3.01099	0.00260399	0.0402117	P2RX5	protein_coding
ENSG00000171604	31.2398	-1.13848	0.26149	-4.35382	1.33786e-05	0.000928283	MSTRG.77596	antisense
ENSG00000154511	12.5718	1.1367	0.226394	5.02089	5.14335e-07	7.55508e-05	FAM69A	protein_coding
ENSG00000171791	220.57	-1.13527	0.286744	-3.95916	7.52133e-05	0.0033084	MSTRG.42806	antisense
ENSG00000279885	4.3983	1.13406	0.325957	3.47916	0.000502984	0.0131392	RP11-637N19.1	TEC
ENSG00000122877	26.3619	1.13347	0.349328	3.24471	0.00117568	0.0228405	EGR2	protein_coding
ENSG00000225138	12.4105	1.13326	0.339773	3.33535	0.000851914	0.0186959	CTD-2228K2.7	processed_transcript
ENSG00000260601	4.74946	1.13326	0.332153	3.41185	0.000645238	0.0155438	RP11-552C15.1	sense_intronic
ENSG00000179841	23.9087	1.13323	0.318699	3.5558	0.000376834	0.0106662	AKAP5	protein_coding
ENSG00000164035	7.3557	1.13209	0.377875	2.99593	0.00273605	0.0414657	EMCN	protein_coding
ENSG00000132530	130.975	1.1319	0.324634	3.48668	0.00048905	0.0128611	XAF1	protein_coding
ENSG00000026103	48.1594	1.13001	0.250737	4.50676	6.58237e-06	0.000532112	FAS	protein_coding
ENSG00000213742	8.17913	-1.12269	0.26371	-4.25731	2.06904e-05	0.0013048	ZNF337-AS1	antisense
ENSG00000196950	41.9639	-1.12243	0.227059	-4.94336	7.67881e-07	0.000104672	SLC39A10	protein_coding
ENSG00000072694	30.4511	-1.11977	0.340948	-3.28428	0.00102242	0.0211996	FCGR2B	protein_coding
ENSG00000054219	39.2785	1.11869	0.193888	5.76979	7.93715e-09	2.98759e-06	LY75	protein_coding
ENSG00000204177	13.1608	1.11773	0.332817	3.35841	0.000783933	0.0175837	BMS1P1	transcribed_unprocessed_pseudogene
ENSG00000106066	36.6803	1.114	0.30956	3.59868	0.000319842	0.00937735	CPVL	protein_coding
ENSG00000125257	41.5752	1.11333	0.245222	4.54008	5.62326e-06	0.000474168	ABCC4	protein_coding
ENSG00000245105	15.254	1.11271	0.356879	3.11789	0.00182154	0.0315236	A2M-AS1	antisense
ENSG00000114446	35.3763	-1.11271	0.23611	-4.71267	2.44497e-06	0.000262944	IFT57	protein_coding
ENSG00000137094	8.83831	1.11078	0.258144	4.30295	1.68539e-05	0.00109142	DNAJB5	protein_coding
ENSG00000139263	11.6612	1.10936	0.302512	3.66717	0.000245251	0.0077406	LRIG3	protein_coding
ENSG00000177173	6.6964	1.10897	0.345221	3.21235	0.00131656	0.0245479	NAP1L4P1	processed_pseudogene
ENSG00000048471	149.877	1.10802	0.245439	4.51444	6.34836e-06	0.00052374	SNX29	protein_coding
ENSG00000149418	31.4423	-1.10697	0.339561	-3.26001	0.00111409	0.0221439	ST14	protein_coding
ENSG00000174607	11.271	-1.10418	0.362662	-3.04464	0.00232958	0.0371654	UGT8	protein_coding
ENSG00000139117	15.3991	1.10222	0.21981	5.01441	5.31977e-07	7.72007e-05	CPNE8	protein_coding
ENSG00000107562	125.411	1.09637	0.27626	3.96863	7.22882e-05	0.00324892	CXCL12	protein_coding
ENSG00000154655	11.3689	1.09525	0.332437	3.29459	0.000985644	0.0207472	L3MBTL4	protein_coding
ENSG00000251301	24.0711	1.09211	0.31701	3.44503	0.000570987	0.0143282	MSTRG.21765	intergenic
ENSG00000065923	132.502	1.08981	0.26119	4.17247	3.0132e-05	0.00168028	SLC9A7	protein_coding
ENSG00000131196	67.7365	-1.08702	0.246598	-4.40806	1.04302e-05	0.000780323	NFATC1	protein_coding
ENSG00000267554	5.76023	1.08579	0.319582	3.39754	0.000679939	0.0159958	RP11-686D22.10	processed_pseudogene
ENSG00000285744	13.5381	-1.08406	0.359499	-3.01547	0.00256581	0.0399126	#N/A	#N/A
ENSG00000133106	78.5335	1.08296	0.233809	4.63183	3.62454e-06	0.000349261	MSTRG.24953	antisense
ENSG00000109762	31.9984	-1.08053	0.194891	-5.54426	2.95194e-08	7.7977e-06	SNX25	protein_coding
ENSG00000162654	105.564	1.0805	0.289889	3.7273	0.000193544	0.00658543	GBP4	protein_coding
ENSG00000157601	92.7264	1.0768	0.308426	3.49127	0.00048073	0.0127261	MX1	protein_coding
ENSG00000153563	23.4508	1.07293	0.308081	3.48263	0.000496507	0.0130009	CD8A	protein_coding
ENSG00000173166	54.7384	1.06996	0.301618	3.5474	0.000389051	0.010898	RAPH1	protein_coding
ENSG00000267040	13.5611	-1.06964	0.288465	-3.70804	0.00020887	0.0069307	RP11-35G9.3	antisense
ENSG00000187079	32.7223	1.06771	0.314409	3.39593	0.00068396	0.0160546	TEAD1	protein_coding
ENSG00000106355	26.1672	-1.06737	0.235793	-4.52671	5.99079e-06	0.00049968	LSM5	protein_coding
ENSG00000157800	18.1594	1.05977	0.218291	4.85486	1.20475e-06	0.0001496	SLC37A3	protein_coding
ENSG00000094963	14.6609	1.05875	0.3507	3.01896	0.00253644	0.0396772	FMO2	protein_coding
ENSG00000149212	210.682	-1.05782	0.295739	-3.57688	0.00034772	0.0099721	SESN3	protein_coding
ENSG00000216775	14.7715	1.05424	0.308276	3.4198	0.000626674	0.0152183	RP1-152L7.5	transcribed_unprocessed_pseudogene
ENSG00000184574	22.4312	-1.05424	0.273235	-3.85837	0.000114146	0.00447848	LPAR5	protein_coding
ENSG00000089041	25.6783	1.04943	0.252249	4.16031	3.17818e-05	0.001748	P2RX7	protein_coding
ENSG00000253522	14.0216	1.04425	0.337604	3.09312	0.00198064	0.0331964	MIR3142HG	lincRNA
ENSG00000079931	7.46693	-1.03979	0.343649	-3.02573	0.00248031	0.0391039	MOXD1	protein_coding
ENSG00000161996	22.4826	-1.03813	0.268242	-3.87012	0.000108783	0.00433873	WDR90	protein_coding
ENSG00000275379	25.0937	-1.03745	0.313868	-3.30538	0.000948465	0.0201486	HIST1H3I	protein_coding
ENSG00000002919	24.6686	1.03619	0.200034	5.18006	2.2181e-07	3.84737e-05	SNX11	protein_coding
ENSG00000118503	171.991	1.02938	0.249569	4.12462	3.7135e-05	0.0019618	TNFAIP3	protein_coding
ENSG00000104312	17.6015	1.02885	0.221343	4.64823	3.34804e-06	0.000327863	RIPK2	protein_coding
ENSG00000236778	10.388	-1.02523	0.318352	-3.22043	0.00127996	0.0242028	INTS6-AS1	antisense
ENSG00000149289	23.462	1.0245	0.340761	3.0065	0.00264271	0.0406531	ZC3H12C	protein_coding
ENSG00000227398	5.72944	1.02398	0.260308	3.93374	8.36349e-05	0.00352232	KIF9-AS1	antisense
ENSG00000164236	80.0934	1.02349	0.299555	3.4167	0.000633861	0.015331	ANKRD33B	protein_coding
ENSG00000176641	9.11136	1.02064	0.343008	2.97557	0.00292446	0.0429728	RNF152	protein_coding
ENSG00000046889	17.7839	1.0191	0.292287	3.48662	0.000489157	0.0128611	PREX2	protein_coding
ENSG00000102096	173.437	-1.01892	0.34631	-2.94223	0.00325862	0.0464497	PIM2	protein_coding
ENSG00000125089	47.4356	-1.01794	0.306817	-3.31775	0.000907456	0.0195184	SH3TC1	protein_coding
ENSG00000196937	40.7303	1.01741	0.242576	4.1942	2.73839e-05	0.00155584	FAM3C	protein_coding
ENSG00000116701	34.2876	1.01699	0.30302	3.35618	0.000790283	0.0176604	NCF2	protein_coding
ENSG00000196586	44.2417	-1.01608	0.320383	-3.17146	0.00151677	0.0275559	MYO6	protein_coding
ENSG00000138744	29.5111	1.01555	0.208182	4.87818	1.07071e-06	0.000136056	NAAA	protein_coding
ENSG00000167642	19.1169	1.01537	0.309163	3.28424	0.00102258	0.0211996	SPINT2	protein_coding
ENSG00000109881	16.1387	-1.01527	0.292356	-3.47271	0.000515226	0.013204	CCDC34	protein_coding
ENSG00000133195	34.9512	1.01247	0.261746	3.86815	0.000109664	0.00435217	SLC39A11	protein_coding
ENSG00000115415	501.836	1.01057	0.274113	3.6867	0.000227182	0.00734109	STAT1	protein_coding
ENSG00000113758	25.8209	-1.00912	0.271688	-3.71427	0.000203789	0.00679956	DBN1	protein_coding
ENSG00000103966	62.3707	1.00856	0.184134	5.47732	4.31815e-08	1.06147e-05	EHD4	protein_coding
ENSG00000237499	16.9457	1.00701	0.333977	3.0152	0.00256806	0.0399126	MSTRG.84121	intergenic
ENSG00000282851	13.1325	1.00691	0.240518	4.18644	2.83362e-05	0.0015949	BISPR	lincRNA
ENSG00000198722	15.9594	1.00128	0.267185	3.74753	0.000178583	0.00618111	UNC13B	protein_coding
ENSG00000182010	22.398	-1.00128	0.29048	-3.44698	0.000566894	0.0142552	RTKN2	protein_coding
ENSG00000233822	18.885	-1.00081	0.289678	-3.4549	0.000550499	0.013901	HIST1H2BN	protein_coding
ENSG00000137628	50.7089	1.00013	0.228956	4.36821	1.25271e-05	0.000892831	DDX60	protein_coding
ENSG00000100263	6.28546	-0.997924	0.235214	-4.24263	2.20919e-05	0.00135074	RHBDD3	protein_coding
ENSG00000139266	16.2174	-0.996225	0.223654	-4.45431	8.41645e-06	0.00066259	MARCH9	protein_coding
ENSG00000110931	52.1059	0.996031	0.201546	4.94196	7.73416e-07	0.000104672	CAMKK2	protein_coding
ENSG00000118873	113.068	0.994497	0.189648	5.24391	1.5721e-07	2.91322e-05	RAB3GAP2	protein_coding
ENSG00000165699	79.4389	0.994095	0.165714	5.99886	1.98706e-09	9.57365e-07	TSC1	protein_coding
ENSG00000259924	12.3228	0.993657	0.289772	3.4291	0.00060558	0.0148862	RP11-16E23.4	processed_pseudogene
ENSG00000120217	24.9444	0.99062	0.285151	3.47402	0.000512716	0.0132028	CD274	protein_coding
ENSG00000159388	152.547	-0.990502	0.239529	-4.13521	3.5463e-05	0.00191548	BTG2	protein_coding
ENSG00000049759	36.1713	0.990277	0.216937	4.56482	4.99926e-06	0.000435238	NEDD4L	protein_coding
ENSG00000076555	50.2346	0.989834	0.300614	3.2927	0.000992289	0.0208036	ACACB	protein_coding
ENSG00000137502	91.2601	-0.985182	0.248663	-3.96191	7.43515e-05	0.00330466	RAB30	protein_coding
ENSG00000253882	14.3753	0.98414	0.33805	2.91123	0.00360012	0.0497858	RP11-61L23.2	transcribed_unprocessed_pseudogene
ENSG00000188191	12.1907	-0.983568	0.246713	-3.9867	6.69998e-05	0.00306892	PRKAR1B	protein_coding
ENSG00000198933	9.12855	0.981677	0.315854	3.10801	0.00188352	0.0321345	TBKBP1	protein_coding
ENSG00000105339	190.244	0.980939	0.30161	3.25234	0.00114457	0.0225636	DENND3	protein_coding
ENSG00000105875	30.5474	0.979673	0.230192	4.25589	2.08222e-05	0.00130627	WDR91	protein_coding
ENSG00000107438	60.3044	-0.978752	0.26996	-3.62554	0.000288354	0.0086614	PDLIM1	protein_coding
ENSG00000136492	29.9488	0.977307	0.29632	3.29815	0.000973238	0.02053	BRIP1	protein_coding
ENSG00000165572	10.518	-0.975724	0.237306	-4.11167	3.92812e-05	0.0020338	KBTBD6	protein_coding
ENSG00000157654	223.343	0.972222	0.186899	5.20185	1.97318e-07	3.5473e-05	PALM2-AKAP2	protein_coding
ENSG00000155380	29.0224	-0.971489	0.248895	-3.90321	9.49241e-05	0.00391562	SLC16A1	protein_coding
ENSG00000093217	7.60547	-0.970222	0.25541	-3.79868	0.000145466	0.00534189	XYLB	protein_coding
ENSG00000171365	20.5644	0.968628	0.243854	3.97217	7.12221e-05	0.00322508	CLCN5	protein_coding
ENSG00000070882	77.4311	-0.967949	0.224566	-4.31031	1.63023e-05	0.00106718	OSBPL3	protein_coding
ENSG00000101695	22.1198	0.967006	0.251687	3.8421	0.000121986	0.00470935	RNF125	protein_coding
ENSG00000165175	11.1264	-0.966508	0.275263	-3.51121	0.000446068	0.0120444	MID1IP1	protein_coding
ENSG00000136573	81.4522	-0.965786	0.327649	-2.94762	0.00320228	0.0458699	MSTRG.90454	antisense
ENSG00000174123	59.7443	-0.962547	0.302472	-3.18227	0.00146127	0.0267048	TLR10	protein_coding
ENSG00000152402	12.7395	0.962538	0.306445	3.14098	0.00168383	0.0296517	GUCY1A2	protein_coding
ENSG00000114013	37.2182	0.962132	0.205411	4.68393	2.81427e-06	0.000289725	CD86	protein_coding
ENSG00000116157	7.45317	-0.96078	0.269952	-3.55908	0.00037216	0.0105973	GPX7	protein_coding
ENSG00000276672	11.802	-0.957759	0.308082	-3.10877	0.00187866	0.0321345	RP11-142E9.1	sense_intronic
ENSG00000184060	22.3318	0.954753	0.260739	3.66171	0.000250535	0.00783816	ADAP2	protein_coding
ENSG00000226029	11.9898	0.952903	0.230646	4.13145	3.60479e-05	0.00193387	RP4-798A10.2	lincRNA
ENSG00000091831	6.70399	0.952176	0.315534	3.01766	0.00254733	0.0397442	ESR1	protein_coding
ENSG00000256229	13.9955	-0.947424	0.272446	-3.47748	0.000506152	0.0131392	ZNF486	protein_coding
ENSG00000164483	11.6873	0.946957	0.270875	3.49592	0.000472425	0.0125451	SAMD3	protein_coding
ENSG00000170365	24.5244	0.945503	0.297153	3.18187	0.00146328	0.0267048	MSTRG.71566	antisense
ENSG00000171860	13.1998	0.943639	0.286614	3.29236	0.000993487	0.0208036	C3AR1	protein_coding
ENSG00000166313	13.1072	-0.939754	0.264433	-3.55385	0.000379635	0.0107089	APBB1	protein_coding
ENSG00000161929	59.72	0.937376	0.297945	3.14614	0.0016544	0.0293047	SCIMP	protein_coding
ENSG00000152492	102.234	-0.937316	0.243775	-3.845	0.00012055	0.0046689	CCDC50	protein_coding
ENSG00000197057	16.7808	0.932754	0.300016	3.10901	0.00187715	0.0321345	DTHD1	protein_coding
ENSG00000104164	55.7415	0.932504	0.176309	5.28902	1.22973e-07	2.42822e-05	MSTRG.31279	antisense
ENSG00000226950	10.4705	-0.927258	0.287328	-3.22718	0.00125017	0.0236767	DANCR	processed_transcript
ENSG00000197128	10.6085	-0.926367	0.317478	-2.91789	0.00352405	0.0491287	ZNF772	protein_coding
ENSG00000118965	12.0242	-0.924461	0.291656	-3.1697	0.00152596	0.0276369	WDR35	protein_coding
ENSG00000164241	16.7473	-0.922621	0.24031	-3.83929	0.00012339	0.00471821	C5orf63	protein_coding
ENSG00000178852	12.1267	-0.922441	0.259754	-3.55121	0.00038347	0.0107666	EFCAB13	protein_coding
ENSG00000141447	19.482	0.922259	0.211266	4.36539	1.26896e-05	0.000899096	OSBPL1A	protein_coding
ENSG00000107798	108.105	0.918476	0.281651	3.26104	0.00111003	0.0221351	LIPA	protein_coding
ENSG00000100311	8.93395	0.917995	0.259768	3.53391	0.000409459	0.0113639	PDGFB	protein_coding
ENSG00000135842	81.966	0.917496	0.272896	3.36208	0.000773587	0.0174492	FAM129A	protein_coding
ENSG00000160991	71.8927	-0.916679	0.231518	-3.95942	7.51316e-05	0.0033084	ORAI2	protein_coding
ENSG00000131401	55.3409	-0.91411	0.269214	-3.39547	0.000685101	0.0160546	NAPSB	transcribed_unprocessed_pseudogene
ENSG00000006432	17.4197	-0.911022	0.24834	-3.66844	0.000244033	0.0077406	MAP3K9	protein_coding
ENSG00000228526	19.1654	0.907208	0.263507	3.44282	0.000575676	0.0144158	MIR34A	lincRNA
ENSG00000196247	128.016	-0.901177	0.274603	-3.28174	0.00103168	0.021242	ZNF107	protein_coding
ENSG00000085719	75.9823	0.899984	0.236355	3.80776	0.000140229	0.00526188	CPNE3	protein_coding
ENSG00000077585	37.3877	0.899893	0.290412	3.09867	0.00194388	0.0328388	GPR137B	protein_coding
ENSG00000083720	34.8313	-0.899852	0.191336	-4.70299	2.56379e-06	0.000270884	OXCT1	protein_coding
ENSG00000112303	25.0313	0.899362	0.29922	3.00569	0.00264982	0.0407044	VNN2	protein_coding
ENSG00000279981	8.52044	-0.899232	0.305179	-2.94657	0.0032132	0.045911	RP11-196B3.2	TEC
ENSG00000034677	124.352	0.895411	0.204699	4.37427	1.21837e-05	0.000878762	RNF19A	protein_coding
ENSG00000115267	42.198	0.89411	0.210364	4.25031	2.13479e-05	0.00131192	MSTRG.53162	antisense
ENSG00000247092	11.7994	-0.892548	0.240835	-3.70605	0.000210516	0.00696611	SNHG10	antisense
ENSG00000161298	14.9855	-0.89198	0.238599	-3.73841	0.000185189	0.00633692	ZNF382	protein_coding
ENSG00000240445	13.9918	0.891643	0.28791	3.09695	0.0019552	0.0329837	FOXO3B	processed_pseudogene
ENSG00000172164	17.1903	0.890813	0.267088	3.33528	0.000852143	0.0186959	SNTB1	protein_coding
ENSG00000152583	143.25	0.888383	0.270906	3.2793	0.00104064	0.0213235	SPARCL1	protein_coding
ENSG00000136040	112.526	0.887293	0.192238	4.6156	3.91968e-06	0.000374344	PLXNC1	protein_coding
ENSG00000136868	28.9516	0.886225	0.271231	3.26741	0.00108535	0.0218847	SLC31A1	protein_coding
ENSG00000131127	78.2171	-0.882609	0.245515	-3.59493	0.000324477	0.00948623	ZNF141	protein_coding
ENSG00000135124	26.1707	0.882225	0.180448	4.88908	1.01309e-06	0.000132637	P2RX4	protein_coding
ENSG00000116815	20.8096	0.881919	0.26332	3.34923	0.000810366	0.0179428	CD58	protein_coding
ENSG00000056277	24.0728	0.880941	0.236624	3.72297	0.000196896	0.00666183	ZNF280C	protein_coding
ENSG00000171992	64.8264	0.879624	0.274382	3.20584	0.0013467	0.0250712	SYNPO	protein_coding
ENSG00000172663	16.3941	-0.877894	0.255449	-3.43667	0.000588915	0.0145657	TMEM134	protein_coding
ENSG00000107020	15.8589	0.877692	0.284312	3.08708	0.00202136	0.0336289	PLGRKT	protein_coding
ENSG00000152804	18.2132	-0.875083	0.285418	-3.06597	0.00216966	0.0353635	MSTRG.13035	antisense
ENSG00000170456	47.1791	-0.874524	0.297634	-2.93826	0.00330065	0.0468532	DENND5B	protein_coding
ENSG00000154429	23.5063	0.874326	0.200083	4.36981	1.24357e-05	0.000891593	CCSAP	protein_coding
ENSG00000100422	53.0861	-0.874179	0.161399	-5.41626	6.08597e-08	1.38312e-05	CERK	protein_coding
ENSG00000105136	13.0811	-0.8719	0.260244	-3.35031	0.000807199	0.0179386	ZNF419	protein_coding
ENSG00000204514	51.1743	-0.871036	0.18042	-4.82781	1.3804e-06	0.000166269	ZNF814	protein_coding
ENSG00000140044	22.9233	-0.87086	0.256023	-3.4015	0.000670175	0.015859	JDP2	protein_coding
ENSG00000250312	23.9408	-0.870744	0.266529	-3.26697	0.00108705	0.0218847	ZNF718	protein_coding
ENSG00000157483	84.315	-0.869546	0.254923	-3.41102	0.000647206	0.0155601	MSTRG.31677	antisense
ENSG00000115841	8.77906	0.869215	0.268923	3.23221	0.00122839	0.0233743	RMDN2	protein_coding
ENSG00000071794	40.5403	-0.867591	0.181025	-4.79266	1.64587e-06	0.000194358	HLTF	protein_coding
ENSG00000185551	62.3174	0.86738	0.238045	3.64376	0.00026868	0.00823474	NR2F2	protein_coding
ENSG00000254325	15.0968	-0.865395	0.270364	-3.20086	0.00137019	0.0254298	RP11-318K15.2	sense_intronic
ENSG00000007237	49.6415	0.863292	0.202988	4.25291	2.11008e-05	0.0013101	GAS7	protein_coding
ENSG00000152207	8.40471	0.86259	0.269998	3.19481	0.00139924	0.0258495	CYSLTR2	protein_coding
ENSG00000152127	127.443	-0.856743	0.24665	-3.47352	0.000513687	0.0132028	MGAT5	protein_coding
ENSG00000077044	114.707	0.855683	0.265072	3.22812	0.00124607	0.023636	DGKD	protein_coding
ENSG00000163596	9.16929	-0.855258	0.257775	-3.31785	0.000907122	0.0195184	ICA1L	protein_coding
ENSG00000107815	9.45818	-0.852521	0.213717	-3.98901	6.6349e-05	0.00306197	C10orf2	protein_coding
ENSG00000182986	31.2612	-0.851948	0.273046	-3.12016	0.00180754	0.0314452	ZNF320	protein_coding
ENSG00000088387	106.807	0.851726	0.186311	4.57154	4.84156e-06	0.000435198	DOCK9	protein_coding
ENSG00000110077	61.5373	0.85025	0.279054	3.0469	0.00231218	0.0369767	MS4A6A	protein_coding
ENSG00000063587	34.9278	0.849365	0.208183	4.0799	4.50548e-05	0.00226119	ZNF275	protein_coding
ENSG00000139725	53.5356	0.846971	0.202031	4.19229	2.76158e-05	0.00156166	RHOF	protein_coding
ENSG00000165138	13.0457	-0.846105	0.214138	-3.95121	7.77574e-05	0.00334496	ANKS6	protein_coding
ENSG00000233527	10.7001	-0.84559	0.231417	-3.65397	0.000258216	0.00804919	ZNF529-AS1	antisense
ENSG00000171067	17.6969	-0.843164	0.184289	-4.57523	4.75706e-06	0.000430818	C11orf24	protein_coding
ENSG00000043462	138.16	0.840634	0.160065	5.25181	1.50609e-07	2.87951e-05	LCP2	protein_coding
ENSG00000136167	707.259	0.839012	0.147824	5.67574	1.3809e-08	4.75226e-06	LCP1	protein_coding
ENSG00000198093	13.8837	-0.836914	0.228055	-3.66979	0.000242746	0.00773513	ZNF649	protein_coding
ENSG00000152133	39.7152	0.835121	0.176611	4.72859	2.26083e-06	0.000245331	GPATCH11	protein_coding
ENSG00000044459	25.2795	0.834323	0.259355	3.21691	0.0012958	0.0243494	CNTLN	protein_coding
ENSG00000261371	179.863	0.829881	0.180823	4.58947	4.44368e-06	0.000411724	PECAM1	protein_coding
ENSG00000198453	12.2048	-0.82857	0.259524	-3.19266	0.00140971	0.026003	ZNF568	protein_coding
ENSG00000109943	6.61559	0.828476	0.278073	2.97935	0.00288862	0.0426914	CRTAM	protein_coding
ENSG00000173482	59.0384	0.828387	0.277086	2.98964	0.00279308	0.0418961	PTPRM	protein_coding
ENSG00000117143	14.1278	-0.827359	0.27401	-3.01945	0.00253236	0.0396649	UAP1	protein_coding
ENSG00000153048	24.6861	-0.823353	0.172117	-4.78369	1.72104e-06	0.000197943	CARHSP1	protein_coding
ENSG00000138796	26.0933	-0.817974	0.216326	-3.78121	0.000156071	0.00561155	HADH	protein_coding
ENSG00000155926	141.147	-0.817883	0.264804	-3.08863	0.0020108	0.0335458	SLA	protein_coding
ENSG00000119326	14.1722	-0.81774	0.250524	-3.26412	0.00109805	0.0220067	CTNNAL1	protein_coding
ENSG00000138439	54.3112	-0.81681	0.256224	-3.18788	0.0014332	0.0263155	FAM117B	protein_coding
ENSG00000117009	21.3268	0.815366	0.264191	3.08627	0.00202685	0.033648	KMO	protein_coding
ENSG00000189283	13.6325	0.81411	0.273233	2.97955	0.00288676	0.0426914	MSTRG.63977	antisense
ENSG00000157873	13.473	0.814019	0.231525	3.5159	0.000438266	0.0119284	TNFRSF14	protein_coding
ENSG00000146859	16.2241	0.812973	0.199184	4.08152	4.47417e-05	0.00225487	TMEM140	protein_coding
ENSG00000198792	34.7333	-0.811468	0.221447	-3.66438	0.000247937	0.00777708	TMEM184B	protein_coding
ENSG00000173083	8.0617	0.811123	0.25845	3.13841	0.00169867	0.0298258	HPSE	protein_coding
ENSG00000173848	54.8169	0.810957	0.204628	3.96308	7.3988e-05	0.00330069	NET1	protein_coding
ENSG00000164649	42.9269	-0.809644	0.269125	-3.00843	0.00262601	0.0404479	CDCA7L	protein_coding
ENSG00000033867	96.4421	-0.809066	0.19172	-4.22005	2.4425e-05	0.00142833	SLC4A7	protein_coding
ENSG00000111961	44.1272	0.808269	0.262684	3.07696	0.00209124	0.0344113	SASH1	protein_coding
ENSG00000155016	13.1322	-0.806522	0.24348	-3.31248	0.000924726	0.0197839	CYP2U1	protein_coding
ENSG00000010803	26.5675	-0.804448	0.149736	-5.37243	7.7681e-08	1.6213e-05	SCMH1	protein_coding
ENSG00000198879	78.3555	0.804413	0.205731	3.91002	9.22867e-05	0.00381991	SFMBT2	protein_coding
ENSG00000168961	45.9585	0.804188	0.204206	3.93813	8.21186e-05	0.00349512	LGALS9	protein_coding
ENSG00000007376	6.80542	-0.803704	0.23708	-3.39001	0.000698908	0.0162894	RPUSD1	protein_coding
ENSG00000167702	15.976	-0.800015	0.245359	-3.26059	0.00111181	0.0221351	KIFC2	protein_coding
ENSG00000100060	24.049	-0.799916	0.194311	-4.11668	3.84369e-05	0.00201292	MFNG	protein_coding
ENSG00000077150	90.3972	0.79828	0.200238	3.98666	6.70093e-05	0.00306892	NFKB2	protein_coding
ENSG00000172915	53.6064	-0.796601	0.24575	-3.24151	0.00118896	0.0229137	NBEA	protein_coding

## Sheet: non-GCB vs GCB
Linear transcripts in FFPE
Enseml_ID	baseMean	log2FoldChange	lfcSE	stat	pvalue	padj	gene_name	biotype
ENSG00000224127	6.47733	21.3737	2.97872	7.17545	7.20692e-13	4.54156e-09	RP11-510C10.2	antisense
ENSG00000262874	7.54525	7.45705	1.77311	4.20564	2.60342e-05	0.00514783	C19orf84	protein_coding
ENSG00000139364	27.7398	-5.15551	1.1972	-4.3063	1.6601e-05	0.00378123	TMEM132B	protein_coding
ENSG00000154269	5.25053	-4.98477	0.964183	-5.16994	2.34164e-07	0.000170264	ENPP3	protein_coding
ENSG00000211959	4.24461	4.98255	1.14265	4.36052	1.29754e-05	0.00326857	IGHV4-39	protein_coding
ENSG00000227517	3.97937	-4.8228	1.07724	-4.47701	7.56949e-06	0.0021682	LINC01483	lincRNA
ENSG00000230637	2.57628	-4.56647	1.3275	-3.43989	0.00058195	0.0420539	CTA-246H3.8	unprocessed_pseudogene
ENSG00000166897	11.0191	4.53705	1.09463	4.14483	3.40072e-05	0.0060796	ELFN2	protein_coding
ENSG00000163689	10.194	-4.51979	0.78849	-5.73221	9.91306e-09	1.33862e-05	C3orf67	protein_coding
ENSG00000237636	6.85023	-4.34861	1.15369	-3.7693	0.000163708	0.0172899	ANKRD26P3	unprocessed_pseudogene
ENSG00000150556	5.04199	-4.31811	1.19146	-3.62421	0.000289842	0.0267291	LYPD6B	protein_coding
ENSG00000187045	7.25153	4.28752	0.895627	4.78717	1.69146e-06	0.000695154	TMPRSS6	protein_coding
ENSG00000261028	2.34032	-4.25296	1.07577	-3.9534	7.70497e-05	0.0104045	AC012322.1	lincRNA
ENSG00000224652	3.71035	4.18288	1.07604	3.88729	0.000101371	0.0126915	LINC00885	lincRNA
ENSG00000165078	3.78398	-4.15637	0.962169	-4.31979	1.56174e-05	0.00364503	CPA6	protein_coding
ENSG00000058404	8.34415	-4.13769	0.849428	-4.87115	1.10951e-06	0.000537827	CAMK2B	protein_coding
ENSG00000261645	3.25228	-4.06446	1.03403	-3.93069	8.47022e-05	0.0111704	DISC1FP1	processed_transcript
ENSG00000286364	4.74628	4.00362	1.08196	3.70034	0.000215314	0.0212006	#N/A	#N/A
ENSG00000176406	6.92175	-3.98901	0.866647	-4.60281	4.1682e-06	0.00154534	RIMS2	protein_coding
ENSG00000198883	7.8539	3.96127	1.01391	3.90691	9.34855e-05	0.0119415	PNMA5	protein_coding
ENSG00000211653	1.97407	3.95991	0.999128	3.96336	7.39014e-05	0.0102075	IGLV1-40	protein_coding
ENSG00000256482	3.3256	3.90813	1.063	3.6765	0.000236453	0.0228069	RP11-625L16.3	antisense
ENSG00000205837	2.54137	-3.87579	0.991457	-3.90919	9.26064e-05	0.0119097	LINC00487	lincRNA
ENSG00000287224	9.40494	3.87444	1.14697	3.37798	0.000730196	0.0483641	#N/A	#N/A
ENSG00000211625	1.56794	3.83003	1.13226	3.38263	0.000717953	0.0479608	IGKV3D-20	protein_coding
ENSG00000286263	5.84136	3.80402	1.10911	3.4298	0.00060403	0.0432545	#N/A	#N/A
ENSG00000132938	5.91963	-3.73776	0.968681	-3.85861	0.000114033	0.0138853	MTUS2	protein_coding
ENSG00000109339	53.9821	-3.73599	0.719923	-5.18944	2.10931e-07	0.000159506	MAPK10	protein_coding
ENSG00000203721	11.0224	-3.63479	0.624091	-5.82413	5.74118e-09	9.04475e-06	LINC00862	lincRNA
ENSG00000101144	6.95078	-3.60265	0.861049	-4.18403	2.86392e-05	0.00546892	BMP7	protein_coding
ENSG00000162105	13.2979	-3.57893	0.945316	-3.78596	0.000153118	0.0166362	SHANK2	protein_coding
ENSG00000111249	5.06553	-3.49377	0.881984	-3.96126	7.45561e-05	0.0102075	MSTRG.22952	antisense
ENSG00000185697	55.0543	-3.46944	0.425451	-8.15475	3.49914e-16	6.61512e-12	MYBL1	protein_coding
ENSG00000243466	23.4766	3.42458	0.922117	3.71382	0.000204151	0.0205291	IGKV1-5	protein_coding
ENSG00000147485	11.9484	-3.38625	0.764815	-4.42754	9.53159e-06	0.00261152	PXDNL	protein_coding
ENSG00000226397	3.01137	-3.38593	0.599593	-5.64704	1.63233e-08	1.9287e-05	C12orf77	lincRNA
ENSG00000249993	3.58776	-3.35325	0.793876	-4.2239	2.40114e-05	0.00493549	BFSP2-AS1	antisense
ENSG00000110427	19.1535	-3.34272	0.843751	-3.96174	7.44053e-05	0.0102075	KIAA1549L	protein_coding
ENSG00000258216	2.46574	-3.24375	0.874918	-3.70749	0.000209323	0.0208277	RP11-654D12.2	lincRNA
ENSG00000260303	16.9855	-3.21072	0.553914	-5.79641	6.77485e-09	9.8522e-06	RP11-203B7.2	lincRNA
ENSG00000245080	3.57183	-3.19211	0.606055	-5.26703	1.38646e-07	0.000113961	MIR3150B	antisense
ENSG00000183960	5.99243	-3.18979	0.730971	-4.36377	1.27839e-05	0.00326593	KCNH8	protein_coding
ENSG00000113296	11.3054	-3.16156	0.697104	-4.53529	5.75257e-06	0.00181254	THBS4	protein_coding
ENSG00000196549	67.2671	-3.16094	0.648658	-4.87304	1.09892e-06	0.000537827	MME	protein_coding
ENSG00000227502	2.8691	3.13595	0.870076	3.60422	0.00031309	0.0282725	LINC01268	lincRNA
ENSG00000070193	11.8859	3.10474	0.855132	3.63071	0.000282642	0.0262332	FGF10	protein_coding
ENSG00000145708	3.57967	-3.07466	0.700071	-4.39193	1.12351e-05	0.00290957	CRHBP	protein_coding
ENSG00000234056	13.4437	3.04437	0.796103	3.82409	0.000131254	0.0150385	LINC00463	lincRNA
ENSG00000171777	8.87229	3.03934	0.69909	4.34756	1.3766e-05	0.00337982	RASGRP4	protein_coding
ENSG00000242290	1.93556	-2.97754	0.788283	-3.77724	0.000158573	0.0169053	RP11-197K3.1	lincRNA
ENSG00000241163	14.9907	-2.97749	0.495747	-6.00607	1.90075e-09	3.99264e-06	LINC00877	lincRNA
ENSG00000162896	11.6968	2.83538	0.665245	4.26216	2.02462e-05	0.00430061	MSTRG.8016	antisense
ENSG00000132744	7.38695	-2.82035	0.766285	-3.68055	0.000232728	0.0225627	ACY3	protein_coding
ENSG00000171643	5.91451	-2.74532	0.723703	-3.79344	0.000148574	0.0165223	S100Z	protein_coding
ENSG00000226403	2.15605	-2.72866	0.740715	-3.68382	0.000229761	0.0223899	RP11-31F19.1	sense_intronic
ENSG00000122035	7.99965	-2.71992	0.566002	-4.8055	1.54368e-06	0.000678681	RASL11A	protein_coding
ENSG00000279662	9.05471	-2.71638	0.660805	-4.11071	3.94437e-05	0.00665788	RP11-609N14.4	TEC
ENSG00000287097	6.03954	-2.68786	0.760215	-3.53567	0.000406749	0.0331448	#N/A	#N/A
ENSG00000153291	9.85786	-2.68714	0.650877	-4.12849	3.65158e-05	0.00627574	SLC25A27	protein_coding
ENSG00000104154	30.1971	-2.66867	0.589752	-4.52507	6.03745e-06	0.00187112	SLC30A4	protein_coding
ENSG00000198947	160.895	-2.66546	0.639694	-4.16677	3.08948e-05	0.00578284	DMD	protein_coding
ENSG00000241351	4.45513	2.65903	0.754139	3.52592	0.000422012	0.0337882	IGKV3-11	protein_coding
ENSG00000224443	2.62568	-2.65498	0.654639	-4.05564	4.99974e-05	0.00787668	AC006509.4	processed_pseudogene
ENSG00000128218	5.1578	-2.63745	0.550294	-4.7928	1.64466e-06	0.000690941	VPREB3	protein_coding
ENSG00000184261	9.24342	-2.63571	0.649692	-4.05686	4.97375e-05	0.00787668	KCNK12	protein_coding
ENSG00000184451	2.88191	2.59698	0.694559	3.73904	0.000184726	0.018877	CCR10	protein_coding
ENSG00000174500	65.5698	-2.57598	0.506275	-5.0881	3.61667e-07	0.00024996	GCSAM	protein_coding
ENSG00000267679	7.39564	-2.57488	0.512434	-5.02481	5.03936e-07	0.000282062	EIF5AP2	processed_pseudogene
ENSG00000189233	60.8854	-2.55885	0.631755	-4.05038	5.11341e-05	0.00792368	NUGGC	protein_coding
ENSG00000154277	6.50327	-2.55571	0.730874	-3.49679	0.000470895	0.0355401	UCHL1	protein_coding
ENSG00000230131	5.58825	2.55374	0.711273	3.59038	0.000330198	0.0291701	RP11-282I1.1	lincRNA
ENSG00000187997	5.55179	-2.54654	0.709084	-3.59131	0.000329024	0.0291701	C17orf99	protein_coding
ENSG00000241743	61.8028	-2.52442	0.606828	-4.16002	3.18217e-05	0.00589793	XACT	lincRNA
ENSG00000176927	4.72417	-2.51899	0.578047	-4.35776	1.314e-05	0.00326857	EFCAB5	protein_coding
ENSG00000225885	32.6049	-2.49323	0.515504	-4.8365	1.32147e-06	0.000594818	AC023590.1	antisense
ENSG00000104833	4.08215	2.47566	0.56215	4.40391	1.06318e-05	0.0028309	TUBB4A	protein_coding
ENSG00000078018	8.49815	-2.47111	0.644206	-3.8359	0.000125108	0.0144217	MAP2	protein_coding
ENSG00000260271	2.52585	-2.44606	0.721154	-3.39187	0.000694181	0.0470376	RP1-45N11.1	lincRNA
ENSG00000239951	11.7763	2.44302	0.68962	3.54256	0.000396261	0.0325514	IGKV3-20	protein_coding
ENSG00000071909	8.59338	-2.42	0.628442	-3.85079	0.000117736	0.0141771	MYO3B	protein_coding
ENSG00000172379	14.0405	2.41702	0.583333	4.14346	3.42107e-05	0.0060796	ARNT2	protein_coding
ENSG00000227070	5.19139	-2.41255	0.525917	-4.58732	4.48982e-06	0.00160151	RP11-191G24.1	antisense
ENSG00000066923	53.6984	-2.39208	0.437489	-5.46775	4.55788e-08	4.30833e-05	STAG3	protein_coding
ENSG00000232613	13.1029	-2.39178	0.531224	-4.5024	6.71917e-06	0.00196203	AC007386.4	antisense
ENSG00000125398	2.87669	-2.38798	0.706685	-3.37913	0.000727169	0.0483641	SOX9	protein_coding
ENSG00000196782	22.089	-2.38238	0.484422	-4.91798	8.74402e-07	0.000446772	MAML3	protein_coding
ENSG00000166394	14.3894	2.36995	0.614385	3.85744	0.000114579	0.0138853	CYB5R2	protein_coding
ENSG00000145103	6.56947	-2.32147	0.55412	-4.18947	2.79606e-05	0.00539382	ILDR1	protein_coding
ENSG00000108370	20.1952	-2.29437	0.455986	-5.03165	4.86264e-07	0.000282062	RGS9	protein_coding
ENSG00000267534	40.1843	-2.28489	0.322557	-7.08368	1.40375e-12	6.63449e-09	S1PR2	protein_coding
ENSG00000168874	2.72629	2.27823	0.671631	3.39209	0.000693614	0.0470376	MSTRG.50654	antisense
ENSG00000103528	19.7616	-2.27221	0.61312	-3.70598	0.000210573	0.0208423	SYT17	protein_coding
ENSG00000107104	44.9001	-2.26038	0.445219	-5.077	3.83435e-07	0.00024996	KANK1	protein_coding
ENSG00000198106	9.22902	-2.25826	0.377369	-5.98422	2.17428e-09	4.11047e-06	RP11-231C14.7	lincRNA
ENSG00000163563	27.2926	2.22738	0.536854	4.14896	3.33995e-05	0.00607132	MNDA	protein_coding
ENSG00000118308	313.842	-2.18895	0.332659	-6.58017	4.69912e-11	1.77674e-07	LRMP	protein_coding
ENSG00000188211	12.717	-2.18772	0.598854	-3.65318	0.000259016	0.0244835	NCR3LG1	protein_coding
ENSG00000105963	6.32209	2.18438	0.543568	4.0186	5.85439e-05	0.00878391	ADAP1	protein_coding
ENSG00000188783	11.5259	-2.16643	0.50514	-4.28878	1.79661e-05	0.00399587	PRELP	protein_coding
ENSG00000122547	15.1239	-2.12392	0.602886	-3.52292	0.000426816	0.0337882	EEPD1	protein_coding
ENSG00000198369	46.8931	-2.11785	0.384669	-5.50563	3.67842e-08	3.86336e-05	SPRED2	protein_coding
ENSG00000196372	13.364	-2.11565	0.396186	-5.34003	9.29301e-08	8.36592e-05	ASB13	protein_coding
ENSG00000105889	22.443	2.11368	0.595276	3.55075	0.000384137	0.0321091	STEAP1B	protein_coding
ENSG00000175130	91.8328	-2.10266	0.289034	-7.27478	3.46974e-13	3.27978e-09	MARCKSL1	protein_coding
ENSG00000118971	267.782	2.07023	0.412107	5.02354	5.0728e-07	0.000282062	CCND2	protein_coding
ENSG00000273018	6.39848	-2.04533	0.573122	-3.56876	0.000358677	0.0311045	CTD-2303H24.2	processed_transcript
ENSG00000135363	42.04	-2.01373	0.520966	-3.86537	0.000110919	0.0136164	LMO2	protein_coding
ENSG00000115414	1144.76	-2.01296	0.44561	-4.51731	6.26307e-06	0.00190973	FN1	protein_coding
ENSG00000163220	11.2967	2.00319	0.584453	3.42745	0.000609268	0.0433016	S100A9	protein_coding
ENSG00000225889	28.2635	-2.00234	0.476212	-4.20472	2.61408e-05	0.00514783	AC074289.1	antisense
ENSG00000228784	14.4119	-1.9847	0.479812	-4.1364	3.5279e-05	0.00617546	LINC00954	lincRNA
ENSG00000177575	116.161	1.96719	0.537794	3.65789	0.000254302	0.0242807	CD163	protein_coding
ENSG00000211592	464.48	1.94404	0.565211	3.43949	0.000582816	0.0420539	IGKC	protein_coding
ENSG00000128274	13.7239	-1.93309	0.485981	-3.97772	6.95806e-05	0.0100414	A4GALT	protein_coding
ENSG00000017483	12.2875	1.91717	0.483005	3.96926	7.20968e-05	0.0101551	SLC38A5	protein_coding
ENSG00000124613	4.44233	1.9118	0.566053	3.37743	0.000731665	0.0483641	ZNF391	protein_coding
ENSG00000239345	1.72137	-1.89402	0.558132	-3.3935	0.000690045	0.0470376	HNRNPA1P26	processed_pseudogene
ENSG00000170962	19.8529	-1.885	0.503734	-3.74206	0.00018252	0.0188068	PDGFD	protein_coding
ENSG00000251456	2.5942	-1.87762	0.504597	-3.72103	0.000198416	0.0200591	RP11-436H11.5	sense_intronic
ENSG00000157734	51.422	-1.87501	0.433428	-4.326	1.51841e-05	0.00363361	SNX22	protein_coding
ENSG00000115523	16.9079	1.87162	0.524304	3.56973	0.000357353	0.0311045	GNLY	protein_coding
ENSG00000155966	58.406	-1.86262	0.532244	-3.49956	0.000466024	0.0355249	AFF2	protein_coding
ENSG00000136237	65.1724	-1.85584	0.408679	-4.54107	5.59698e-06	0.0018094	RAPGEF5	protein_coding
ENSG00000152229	15.5707	1.84469	0.523743	3.52213	0.000428091	0.0337882	PSTPIP2	protein_coding
ENSG00000278979	4.58212	-1.84084	0.415687	-4.42841	9.49282e-06	0.00261152	RP11-165M1.1	TEC
ENSG00000145687	39.2812	-1.82405	0.478931	-3.80859	0.000139762	0.015788	SSBP2	protein_coding
ENSG00000172671	30.084	-1.80935	0.358275	-5.05017	4.41421e-07	0.000275386	ZFAND4	protein_coding
ENSG00000253910	10.8424	-1.78237	0.471756	-3.77816	0.000157993	0.0169053	PCDHGB2	protein_coding
ENSG00000183624	27.7195	-1.7819	0.429065	-4.15297	3.28187e-05	0.00602367	HMCES	protein_coding
ENSG00000242419	3.49036	-1.77765	0.447667	-3.97092	7.15967e-05	0.0101551	PCDHGC4	protein_coding
ENSG00000137573	137.754	-1.75974	0.479292	-3.67154	0.000241089	0.023136	SULF1	protein_coding
ENSG00000253873	8.74201	-1.75049	0.398282	-4.39509	1.10725e-05	0.00290729	PCDHGA11	protein_coding
ENSG00000156127	45.2466	1.75002	0.415494	4.21192	2.53214e-05	0.00509257	BATF	protein_coding
ENSG00000151773	13.2981	-1.73578	0.400504	-4.334	1.46422e-05	0.00354885	CCDC122	protein_coding
ENSG00000035720	31.4759	-1.72756	0.355354	-4.86153	1.16481e-06	0.00055052	STAP1	protein_coding
ENSG00000172159	7.29358	1.72228	0.477917	3.60373	0.000313688	0.0282725	FRMD3	protein_coding
ENSG00000162924	251.712	-1.70892	0.396335	-4.31181	1.61926e-05	0.00373318	REL	protein_coding
ENSG00000262209	9.75422	-1.6969	0.464391	-3.65402	0.000258166	0.0244835	PCDHGB3	protein_coding
ENSG00000058091	59.9439	-1.69319	0.289185	-5.85505	4.76867e-09	8.19561e-06	CDK14	protein_coding
ENSG00000023171	90.3678	1.68877	0.434128	3.89001	0.000100239	0.0126334	GRAMD1B	protein_coding
ENSG00000262943	7.83772	-1.66492	0.477917	-3.4837	0.000494539	0.0369536	ALOX12P2	transcribed_unprocessed_pseudogene
ENSG00000253731	23.4212	-1.6628	0.472855	-3.51652	0.000437248	0.0342995	PCDHGA6	protein_coding
ENSG00000251194	13.5148	1.63844	0.39679	4.12924	3.63964e-05	0.00627574	RP1-68D18.2	sense_intronic
ENSG00000204852	23.1075	-1.63644	0.412421	-3.96787	7.25173e-05	0.0101551	TCTN1	protein_coding
ENSG00000154874	43.3734	-1.6237	0.429971	-3.77631	0.000159172	0.0169053	CCDC144B	transcribed_unprocessed_pseudogene
ENSG00000261934	6.68419	-1.62288	0.412666	-3.93267	8.40088e-05	0.0111704	PCDHGA9	protein_coding
ENSG00000102096	249.272	1.61404	0.336245	4.80018	1.58522e-06	0.000681104	PIM2	protein_coding
ENSG00000235111	22.0579	-1.61151	0.430082	-3.74697	0.00017898	0.0185913	RP1-29C18.8	sense_intronic
ENSG00000142185	45.3815	1.61136	0.316985	5.0834	3.70737e-07	0.00024996	MSTRG.59741	antisense
ENSG00000116017	52.8257	1.59635	0.407358	3.91879	8.89938e-05	0.0116029	ARID3A	protein_coding
ENSG00000165868	46.3753	-1.59614	0.467351	-3.4153	0.000637121	0.0447761	HSPA12A	protein_coding
ENSG00000253846	13.4781	-1.58267	0.402754	-3.92961	8.50852e-05	0.0111704	PCDHGA10	protein_coding
ENSG00000137265	254.954	1.57767	0.44281	3.56286	0.000366832	0.0316665	IRF4	protein_coding
ENSG00000232732	7.99635	-1.57578	0.464563	-3.39195	0.000693965	0.0470376	AC073043.1	processed_transcript
ENSG00000170667	3.91484	1.56403	0.436243	3.58522	0.000336793	0.0296143	RASA4B	protein_coding
ENSG00000253305	12.266	-1.56121	0.39178	-3.98491	6.75062e-05	0.00981696	PCDHGB6	protein_coding
ENSG00000213279	11.9946	-1.5468	0.455462	-3.39612	0.000683488	0.0470376	RP1-29C18.9	lincRNA
ENSG00000147394	18.8715	-1.54669	0.441492	-3.50333	0.00045948	0.0352645	ZNF185	protein_coding
ENSG00000177272	20.3943	1.53736	0.421075	3.65103	0.000261195	0.0245666	KCNA3	protein_coding
ENSG00000183598	9.99719	1.53736	0.45533	3.37636	0.000734526	0.0483841	HIST2H3D	protein_coding
ENSG00000099204	151.547	-1.53256	0.337629	-4.5392	5.64689e-06	0.0018094	ABLIM1	protein_coding
ENSG00000172578	374.564	-1.52802	0.33456	-4.56725	4.94175e-06	0.00173007	KLHL6	protein_coding
ENSG00000122986	45.5665	-1.52374	0.372533	-4.09022	4.30955e-05	0.00720992	HVCN1	protein_coding
ENSG00000168916	105.684	-1.52319	0.423398	-3.59753	0.000321255	0.0287835	ZNF608	protein_coding
ENSG00000107719	39.9613	-1.52225	0.386682	-3.9367	8.26109e-05	0.0110763	PALD1	protein_coding
ENSG00000205038	14.3471	-1.51428	0.429971	-3.52182	0.0004286	0.0337882	PKHD1L1	protein_coding
ENSG00000171051	14.9556	1.51401	0.378879	3.99602	6.44155e-05	0.00951387	FPR1	protein_coding
ENSG00000112303	27.2161	-1.51382	0.332699	-4.55012	5.36141e-06	0.0017782	VNN2	protein_coding
ENSG00000076641	151.113	-1.50398	0.32425	-4.63833	3.51233e-06	0.00138335	MSTRG.92507	antisense
ENSG00000276545	4.36358	-1.49928	0.421055	-3.56076	0.00036978	0.0317759	PCDHGB9P	unprocessed_pseudogene
ENSG00000086015	55.0828	-1.49217	0.298245	-5.00318	5.63929e-07	0.000304602	MAST2	protein_coding
ENSG00000240184	15.5174	-1.46875	0.382848	-3.83638	0.000124864	0.0144217	PCDHGC3	protein_coding
ENSG00000140398	31.1205	-1.46363	0.406177	-3.60342	0.000314056	0.0282725	NEIL1	protein_coding
ENSG00000124406	125.925	-1.43716	0.366892	-3.91711	8.96151e-05	0.0116039	ATP8A1	protein_coding
ENSG00000159958	158.883	-1.41338	0.318077	-4.44353	8.84967e-06	0.00249706	TNFRSF13C	protein_coding
ENSG00000147010	127.898	-1.3483	0.21073	-6.39822	1.57197e-10	4.95301e-07	SH3KBP1	protein_coding
ENSG00000171467	117.478	-1.34796	0.305121	-4.41778	9.97215e-06	0.00269319	ZNF318	protein_coding
ENSG00000147324	67.8015	-1.33329	0.317396	-4.20071	2.66084e-05	0.00518589	MFHAS1	protein_coding
ENSG00000222009	22.5179	1.33103	0.380645	3.49679	0.000470899	0.0355401	BTBD19	protein_coding
ENSG00000076554	46.7376	-1.32504	0.393204	-3.36984	0.000752116	0.0493707	TPD52	protein_coding
ENSG00000077044	118.17	-1.31435	0.326704	-4.02306	5.74469e-05	0.00868827	DGKD	protein_coding
ENSG00000033170	118.254	1.31336	0.341541	3.84539	0.000120361	0.0142214	FUT8	protein_coding
ENSG00000145088	24.4471	-1.30944	0.363005	-3.60722	0.000309493	0.0282655	EAF2	protein_coding
ENSG00000162337	12.8525	1.29761	0.36527	3.55248	0.000381623	0.0321091	LRP5	protein_coding
ENSG00000136379	10.8834	1.29456	0.339991	3.80764	0.000140301	0.015788	ABHD17C	protein_coding
ENSG00000203814	45.0511	1.27882	0.374735	3.4126	0.000643457	0.0448859	HIST2H2BF	protein_coding
ENSG00000163006	25.2922	-1.26498	0.316793	-3.99308	6.52206e-05	0.0095581	CCDC138	protein_coding
ENSG00000175782	84.8686	-1.24033	0.357945	-3.46513	0.000529977	0.0388342	SLC35E3	protein_coding
ENSG00000162813	38.5759	-1.23341	0.270285	-4.56338	5.03357e-06	0.00173017	BPNT1	protein_coding
ENSG00000076513	177.491	-1.21365	0.228321	-5.31552	1.06355e-07	9.13931e-05	ANKRD13A	protein_coding
ENSG00000091490	392.829	-1.21234	0.355355	-3.41164	0.000645738	0.0448859	SEL1L3	protein_coding
ENSG00000141127	38.936	-1.1957	0.301968	-3.95968	7.50514e-05	0.0102075	PRPSAP2	protein_coding
ENSG00000111142	130.52	-1.18964	0.336992	-3.53016	0.000415305	0.0336967	METAP2	protein_coding
ENSG00000085719	68.1247	-1.18661	0.228265	-5.19841	2.01005e-07	0.000158333	CPNE3	protein_coding
ENSG00000145012	270.668	-1.18539	0.291104	-4.07203	4.66048e-05	0.00759538	LPP	protein_coding
ENSG00000116062	147.612	-1.18193	0.214633	-5.50672	3.65573e-08	3.86336e-05	MSH6	protein_coding
ENSG00000169398	93.3441	-1.17586	0.233037	-5.04582	4.51572e-07	0.000275386	PTK2	protein_coding
ENSG00000133818	38.7936	-1.17501	0.331358	-3.54604	0.000391061	0.0323832	RRAS2	protein_coding
ENSG00000131370	101.036	1.17314	0.33752	3.47575	0.000509419	0.0379156	SH3BP5	protein_coding
ENSG00000107438	43.0799	1.17178	0.252116	4.64776	3.35566e-06	0.00134976	PDLIM1	protein_coding
ENSG00000247774	55.8042	-1.16094	0.284684	-4.07801	4.54234e-05	0.00746721	PCED1B-AS1	processed_transcript
ENSG00000136153	62.3202	-1.15869	0.309699	-3.74134	0.000183044	0.0188068	LMO7	protein_coding
ENSG00000100580	143.422	-1.156	0.188927	-6.11874	9.4316e-10	2.2288e-06	TMED8	protein_coding
ENSG00000111880	48.5969	-1.1469	0.276886	-4.14213	3.44098e-05	0.0060796	RNGTT	protein_coding
ENSG00000048471	149.906	-1.14665	0.29588	-3.87539	0.000106452	0.0131535	SNX29	protein_coding
ENSG00000157216	32.5071	-1.14597	0.274197	-4.17938	2.9231e-05	0.00552613	SSBP3	protein_coding
ENSG00000177311	106.61	-1.13337	0.263923	-4.29431	1.75236e-05	0.00394386	ZBTB38	protein_coding
ENSG00000065308	68.4442	1.13014	0.311308	3.63031	0.000283077	0.0262332	TRAM2	protein_coding
ENSG00000174004	10.9901	1.12534	0.332298	3.38654	0.000707793	0.0477887	NRROS	protein_coding
ENSG00000070882	117.887	-1.10723	0.268831	-4.11867	3.8106e-05	0.00649004	OSBPL3	protein_coding
ENSG00000108021	200.927	-1.10007	0.179012	-6.14521	7.98562e-10	2.15669e-06	FAM208B	protein_coding
ENSG00000072135	149.306	-1.09955	0.30266	-3.63296	0.000280191	0.0262228	PTPN18	protein_coding
ENSG00000144791	135.465	1.09747	0.272774	4.02335	5.73764e-05	0.00868827	LIMD1	protein_coding
ENSG00000170325	31.2445	-1.08618	0.294833	-3.68405	0.000229556	0.0223899	PRDM10	protein_coding
ENSG00000125731	12.5866	-1.0847	0.312783	-3.4679	0.000524536	0.038585	SH2D3A	protein_coding
ENSG00000026508	768.682	1.08394	0.312428	3.46942	0.000521586	0.0385179	CD44	protein_coding
ENSG00000168297	93.3885	-1.07705	0.307232	-3.50565	0.000455493	0.0351473	PXK	protein_coding
ENSG00000184260	36.7455	1.06752	0.315373	3.38495	0.000711907	0.0478954	HIST2H2AC	protein_coding
ENSG00000140968	236.105	-1.05961	0.283803	-3.7336	0.000188766	0.0191861	MSTRG.36482	antisense
ENSG00000213918	67.5159	-1.05437	0.296686	-3.5538	0.000379701	0.0321091	DNASE1	protein_coding
ENSG00000179361	32.6091	1.03828	0.243326	4.26702	1.98101e-05	0.00425578	ARID3B	protein_coding
ENSG00000132965	15.7992	-1.03245	0.305176	-3.38314	0.000716609	0.0479608	ALOX5AP	protein_coding
ENSG00000116478	106.283	-1.02657	0.180495	-5.68755	1.28878e-08	1.6243e-05	HDAC1	protein_coding
ENSG00000079819	127.377	-1.01891	0.28686	-3.55196	0.000382369	0.0321091	EPB41L2	protein_coding
ENSG00000114026	57.4588	-1.00977	0.220105	-4.58768	4.482e-06	0.00160151	OGG1	protein_coding
ENSG00000113552	14.4214	1.00089	0.266639	3.75373	0.00017422	0.0182979	MSTRG.77752	antisense
ENSG00000146426	22.4063	-0.999739	0.248385	-4.02496	5.69845e-05	0.00868827	TIAM2	protein_coding
ENSG00000057935	62.9521	-0.994797	0.259109	-3.8393	0.000123386	0.0144217	MTA3	protein_coding
ENSG00000139083	111.855	0.99358	0.180836	5.49435	3.92143e-08	3.90182e-05	ETV6	protein_coding
ENSG00000143772	135.41	-0.98211	0.279517	-3.5136	0.00044208	0.0343931	ITPKB	protein_coding
ENSG00000197892	53.275	0.979102	0.226519	4.32238	1.54356e-05	0.00364503	KIF13B	protein_coding
ENSG00000131378	234.67	-0.977914	0.282604	-3.46037	0.00053944	0.039375	MSTRG.62527	antisense
ENSG00000115464	535.547	-0.97013	0.200287	-4.84369	1.27449e-06	0.000587664	USP34	protein_coding
ENSG00000077232	187.765	-0.969241	0.229714	-4.21933	2.45025e-05	0.00498085	MSTRG.53626	antisense
ENSG00000242125	54.1417	0.953439	0.278502	3.42346	0.000618298	0.0437788	SNHG3	sense_intronic
ENSG00000154124	148.009	-0.945606	0.236603	-3.9966	6.42594e-05	0.00951387	OTULIN	protein_coding
ENSG00000152556	37.4293	-0.944762	0.269166	-3.50996	0.000448172	0.0347241	PFKM	protein_coding
ENSG00000088387	79.3868	-0.923923	0.21874	-4.22383	2.40183e-05	0.00493549	DOCK9	protein_coding
ENSG00000144560	59.1132	-0.922748	0.215618	-4.27955	1.87268e-05	0.00406931	VGLL4	protein_coding
ENSG00000114796	89.295	-0.918687	0.18539	-4.95543	7.21717e-07	0.000379002	KLHL24	protein_coding
ENSG00000170385	26.8362	0.90936	0.255593	3.55784	0.000373919	0.0319862	SLC30A1	protein_coding
ENSG00000092820	339.671	-0.905336	0.221776	-4.0822	4.46114e-05	0.00739806	EZR	protein_coding
ENSG00000196937	36.9871	-0.898366	0.255649	-3.51406	0.000441318	0.0343931	FAM3C	protein_coding
ENSG00000102781	53.6278	-0.898348	0.242271	-3.70804	0.000208873	0.0208277	KATNAL1	protein_coding
ENSG00000123352	56.7544	-0.887447	0.234039	-3.79188	0.000149511	0.0165293	SPATS2	protein_coding
ENSG00000174989	28.5336	-0.877513	0.233971	-3.75053	0.000176462	0.0184311	FBXW8	protein_coding
ENSG00000163947	43.3438	0.875711	0.215363	4.0662	4.77852e-05	0.00772119	ARHGEF3	protein_coding
ENSG00000139370	61.9761	-0.865515	0.245773	-3.5216	0.000428943	0.0337882	SLC15A4	protein_coding
ENSG00000103064	95.6963	-0.861975	0.203783	-4.22986	2.33833e-05	0.00491179	SLC7A6	protein_coding
ENSG00000143190	114.17	-0.852277	0.189152	-4.50577	6.61323e-06	0.00196203	POU2F1	protein_coding
ENSG00000071054	307.551	-0.851314	0.198865	-4.28086	1.86173e-05	0.00406931	MAP4K4	protein_coding
ENSG00000186815	88.927	-0.834613	0.220904	-3.77818	0.000157981	0.0169053	TPCN1	protein_coding
ENSG00000113387	86.0495	0.832574	0.230394	3.61369	0.00030187	0.0277032	MSTRG.73639	antisense
ENSG00000136718	29.8168	-0.827961	0.212604	-3.89438	9.8449e-05	0.0124911	IMP4	protein_coding
ENSG00000120899	149.759	-0.820966	0.213906	-3.83797	0.000124056	0.0144217	PTK2B	protein_coding
ENSG00000164543	119.941	-0.794498	0.224103	-3.54523	0.000392264	0.0323832	STK17A	protein_coding
ENSG00000185658	223.99	-0.792748	0.199531	-3.97305	7.09571e-05	0.0101551	BRWD1	protein_coding
ENSG00000141569	17.0353	0.791647	0.226428	3.49624	0.000471863	0.0355401	TRIM65	protein_coding
ENSG00000089094	111.752	-0.789477	0.207695	-3.80113	0.000144039	0.0161127	KDM2B	protein_coding
ENSG00000130816	251.013	-0.786455	0.229065	-3.43333	0.000596209	0.0428568	DNMT1	protein_coding
ENSG00000118873	119.557	-0.783541	0.230878	-3.39374	0.000689456	0.0470376	RAB3GAP2	protein_coding
ENSG00000181722	138.289	-0.777817	0.202259	-3.84566	0.000120229	0.0142214	ZBTB20	protein_coding
ENSG00000169032	51.977	-0.768947	0.189796	-4.05143	5.09048e-05	0.00792368	MAP2K1	protein_coding
ENSG00000129187	25.8605	0.765076	0.169958	4.50155	6.74594e-06	0.00196203	DCTD	protein_coding
ENSG00000205581	139.721	-0.759496	0.199135	-3.81397	0.000136749	0.0155738	HMGN1	protein_coding
ENSG00000069399	45.5219	0.750303	0.210191	3.56963	0.000357483	0.0311045	BCL3	protein_coding
ENSG00000163932	59.9183	-0.742558	0.217402	-3.4156	0.000636415	0.0447761	PRKCD	protein_coding
ENSG00000234127	12.8862	-0.742359	0.209128	-3.54978	0.000385547	0.0321091	TRIM26	protein_coding
ENSG00000104164	53.0414	-0.723954	0.207482	-3.48924	0.000484394	0.0363392	MSTRG.31279	antisense
ENSG00000030110	17.6071	0.711339	0.208505	3.41161	0.000645806	0.0448859	BAK1	protein_coding
ENSG00000197217	129.901	-0.700164	0.152118	-4.60278	4.16887e-06	0.00154534	ENTPD4	protein_coding
ENSG00000164985	136.189	-0.693767	0.170743	-4.06322	4.83996e-05	0.00775418	PSIP1	protein_coding
ENSG00000132604	46.9851	-0.681427	0.200611	-3.39676	0.000681879	0.0470376	TERF2	protein_coding
ENSG00000198911	133.575	-0.665973	0.194247	-3.42848	0.00060697	0.043301	SREBF2	protein_coding
ENSG00000147526	322.765	-0.663539	0.171183	-3.87621	0.000106098	0.0131535	TACC1	protein_coding
ENSG00000036257	143.935	-0.656591	0.144036	-4.55853	5.15121e-06	0.00173899	CUL3	protein_coding
ENSG00000131089	41.5714	-0.655749	0.189999	-3.45133	0.000557841	0.0405615	ARHGEF9	protein_coding
ENSG00000120690	146.581	-0.653433	0.141138	-4.62975	3.66116e-06	0.00141254	ELF1	protein_coding
ENSG00000133657	187.612	0.646139	0.182444	3.54158	0.000397745	0.0325514	ATP13A3	protein_coding
ENSG00000186591	107.131	-0.645222	0.167742	-3.84651	0.000119812	0.0142214	UBE2H	protein_coding
ENSG00000196182	49.3694	-0.619334	0.17827	-3.47413	0.000512517	0.0379966	STK40	protein_coding
ENSG00000085832	259.569	-0.614497	0.162194	-3.78865	0.000151471	0.0166362	EPS15	protein_coding
ENSG00000171634	411.019	-0.598513	0.16852	-3.55159	0.000382914	0.0321091	BPTF	protein_coding
ENSG00000139436	160.3	-0.583734	0.154153	-3.78673	0.000152646	0.0166362	GIT2	protein_coding
ENSG00000278311	30.9491	-0.573853	0.162636	-3.52846	0.000417992	0.0337698	GGNBP2	protein_coding
ENSG00000161013	37.2145	0.57211	0.163339	3.5026	0.000460742	0.0352645	MGAT4B	protein_coding
ENSG00000263001	137.55	-0.528574	0.147092	-3.59348	0.000326289	0.0290966	GTF2I	protein_coding
ENSG00000181555	265.977	-0.434615	0.12329	-3.52514	0.000423265	0.0337882	SETD2	protein_coding

## Sheet: DEL versus non-DEL
Linear transcripts in FFPE
Enseml_ID	baseMean	log2FoldChange	lfcSE	stat	pvalue	padj	gene_name	biotype
ENSG00000171657	11.3644	-3.24443	0.726091	-4.46836	7.88219e-06	0.0430368	GPR82	protein_coding
ENSG00000227039	25.1305	-1.80879	0.386419	-4.68091	2.8561e-06	0.0311886	ITGB2-AS1	antisense
ENSG00000122986	45.6216	-1.60137	0.365883	-4.37673	1.20474e-05	0.0438526	HVCN1	protein_coding
