# Supplementary material for: Exploring the cell-free total RNA transcriptome in diffuse large B-cell lymphoma and primary mediastinal B-cell lymphoma patients as biomarker source in blood plasma liquid biopsies
Source: Front Oncol. 2023 Oct 25;13:1221471. doi: 10.3389/fonc.2023.1221471 (PMC10634215; doi:10.3389/fonc.2023.1221471)
Supplement: Supplementary Figure 1 — Overview of the blood plasma samples included per time point in the study (total of 168 samples). Response at each timepoint was assessed by PET-CT. CR: complete remission; PD: progressive disease; PET-CT: positron emission tomography/computerized tomography. [file DataSheet_1.zip › Supplementary_Table4.xlsx]

## Sheet: DLBCL univariate cox regression
Responders versus non-responders (PFS)
Enseml_ID	Beta	StandardError	Z	P	LRT	Wald	LogRank	HR	HRlower	HRupper	gene_name	biotype
ENSG00000139083	-5.1062	1.75105	-2.91608	0.00354459	0.00444011	0.00354459	0.00353445	0.00605906	0.000195844	0.187457	ETV6	protein_coding
ENSG00000143437	-3.92146	1.54056	-2.54548	0.0109129	0.00647133	0.0109129	0.00821722	0.0198122	0.000967402	0.405751	ARNT	protein_coding
ENSG00000273749	-3.41	1.00447	-3.39484	0.000686692	0.000149636	0.000686692	0.000771061	0.0330411	0.00461372	0.236624	CYFIP1	protein_coding
ENSG00000109756	-3.39699	1.09909	-3.09073	0.00199666	0.000350924	0.00199666	0.00354054	0.0334737	0.0038829	0.288571	RAPGEF2	protein_coding
ENSG00000079332	-3.29522	1.06808	-3.08517	0.00203435	0.00142433	0.00203435	0.000792696	0.0370599	0.00456825	0.300648	SAR1A	protein_coding
ENSG00000138756	-3.19774	1.07831	-2.96552	0.00302174	0.00252354	0.00302174	0.00238857	0.0408544	0.00493608	0.33814	BMP2K	protein_coding
ENSG00000084733	-2.97296	0.954395	-3.11502	0.00183933	0.00159812	0.00183933	0.000867772	0.0511518	0.00787914	0.33208	RAB10	protein_coding
ENSG00000085832	-2.80935	1.04962	-2.67655	0.00743847	0.0114396	0.00743847	0.00420642	0.0602441	0.0076998	0.471357	EPS15	protein_coding
ENSG00000010244	-2.68985	0.869083	-3.09505	0.00196783	0.00283125	0.00196783	0.00164995	0.0678911	0.0123608	0.372887	ZNF207	protein_coding
ENSG00000163320	-2.62897	0.987031	-2.66351	0.00773296	0.00782366	0.00773296	0.00540044	0.0721529	0.0104254	0.499362	CGGBP1	protein_coding
ENSG00000113163	-2.60706	0.928027	-2.80925	0.00496565	0.00271019	0.00496565	0.00292905	0.0737508	0.0119627	0.454679	COL4A3BP	protein_coding
ENSG00000101752	-2.52877	1.07299	-2.35675	0.0184358	0.000532258	0.0184358	2.05828e-07	0.0797575	0.00973736	0.653283	MIB1	protein_coding
ENSG00000112531	-2.43228	0.838336	-2.90132	0.00371593	0.0074314	0.00371593	0.00183625	0.0878362	0.0169856	0.45422	QKI	protein_coding
ENSG00000117000	-2.34217	0.982847	-2.38305	0.0171699	0.000474245	0.0171699	1.32465e-06	0.0961185	0.0140025	0.659793	RLF	protein_coding
ENSG00000153560	-2.31877	0.939196	-2.46889	0.0135533	0.0146235	0.0135533	0.00819218	0.0983943	0.0156144	0.620033	UBP1	protein_coding
ENSG00000257511	2.35442	0.59795	3.93748	8.23422e-05	4.01837e-05	8.23422e-05	2.7991e-06	10.532	3.26237	34.0005	NAP1L1 pseudogene	processed_pseudogene
ENSG00000110047	2.37714	0.842481	2.8216	0.0047785	0.00449453	0.0047785	0.00365708	10.7741	2.06661	56.1696	EHD1	protein_coding
ENSG00000231503	2.38927	0.580353	4.11693	3.8396e-05	3.95742e-06	3.8396e-05	5.87336e-07	10.9055	3.49663	34.013	PTMAP4	processed_pseudogene
ENSG00000233954	2.42198	0.688193	3.51933	0.000432645	0.000615315	0.000432645	0.00025903	11.2681	2.92455	43.4152	UQCRHL	protein_coding
ENSG00000034152	2.49248	0.838879	2.9712	0.00296639	0.0028249	0.00296639	0.00227538	12.0912	2.33568	62.5927	MAP2K3	protein_coding
ENSG00000157514	2.57293	0.990117	2.59861	0.00936012	0.00512418	0.00936012	0.00870094	13.1042	1.882	91.2429	TSC22D3	protein_coding
ENSG00000122218	2.57847	0.979763	2.63173	0.00849517	0.014163	0.00849517	0.00601255	13.177	1.93125	89.9066	COPA	protein_coding
ENSG00000166501	2.74492	1.08788	2.52318	0.0116298	0.0115079	0.0116298	0.00946068	15.5634	1.84544	131.253	PRKCB	protein_coding
ENSG00000126581	3.79312	1.35701	2.79521	0.00518658	0.00443799	0.00518658	0.00369979	44.3945	3.10631	634.475	BECN1	protein_coding
CR versus death (OS)
Enseml_ID	Beta	StandardError	Z	P	LRT	Wald	LogRank	HR	HRlower	HRupper	gene_name	biotype
ENSG00000079387	-3.2132	0.94486	-3.40072	0.000672094	0.000884656	0.000672094	0.000202021	0.0402276	0.00631333	0.256325	SENP1	protein_coding
ENSG00000114902	-2.74957	1.07952	-2.54702	0.0108647	0.0129442	0.0108647	0.00808743	0.0639556	0.00770881	0.530603	SPCS1	protein_coding
ENSG00000112234	-2.34322	0.966295	-2.42496	0.0153103	0.00532162	0.0153103	0.00809643	0.0960178	0.0144491	0.638063	FBXL4	protein_coding
ENSG00000123124	-2.34063	0.79811	-2.93272	0.0033601	0.00556004	0.0033601	0.00111653	0.0962668	0.020143	0.460076	WWP1	protein_coding
ENSG00000159593	-2.21937	0.833303	-2.66334	0.00773692	0.00892164	0.00773692	0.00460413	0.108678	0.0212242	0.556479	NAE1	protein_coding
ENSG00000125449	2.00967	0.764708	2.62802	0.00858832	0.0106048	0.00858832	0.00547973	7.46085	1.66674	33.3971	ARMC7	protein_coding
ENSG00000219507	2.07267	0.64762	3.20044	0.00137216	0.000701936	0.00137216	0.000172184	7.94602	2.23303	28.2751	FTH1P8	processed_pseudogene
ENSG00000128272	2.32719	0.930549	2.50088	0.0123885	0.0121205	0.0123885	0.00901125	10.2491	1.65425	63.4995	ATF4	protein_coding
ENSG00000231503	2.40108	0.757009	3.1718	0.00151499	0.000149222	0.00151499	7.6116e-05	11.0351	2.50269	48.6566	PTMAP4	processed_pseudogene
ENSG00000232187	2.45956	0.835381	2.94424	0.00323751	0.000876386	0.00323751	0.00204896	11.6997	2.2756	60.1522	FTH1P7	processed_pseudogene

## Sheet: DLBCL R timepoint analysis
Interim evaluation versus diagnostic timepoint
Enseml_ID	baseMean	log2FoldChange	lfcSE	stat	pvalue	padj	gene_name	biotype
ENSG00000156738	29.1277	-8.18209	0.616741	-13.2666	3.61393e-40	3.46395e-36	MS4A1	protein_coding
ENSG00000105369	9.3506	-6.5436	0.657922	-9.94586	2.62896e-23	6.29965e-20	CD79A	protein_coding
ENSG00000196092	29.3525	-6.25713	0.563	-11.1139	1.07363e-28	5.14536e-25	PAX5	protein_coding
ENSG00000136573	13.0409	-5.84558	0.601859	-9.71255	2.66593e-22	5.11058e-19	MSTRG.90454	antisense
ENSG00000204936	39.8546	5.56751	0.935037	5.95432	2.61157e-09	1.13781e-06	MSTRG.46795	antisense
ENSG00000159958	9.19432	-5.26855	0.619602	-8.50312	1.84555e-17	2.52709e-14	TNFRSF13C	protein_coding
ENSG00000211898	10.7116	-4.88459	0.620351	-7.87392	3.43702e-15	3.29438e-12	IGHD	protein_coding
ENSG00000163534	7.70384	-4.45531	0.657777	-6.77328	1.25892e-11	8.04448e-09	FCRL1	protein_coding
ENSG00000100721	18.345	-4.3446	0.52213	-8.32091	8.72878e-17	1.04582e-13	TCL1A	protein_coding
ENSG00000104921	11.7538	-4.2738	0.549336	-7.77994	7.25596e-15	6.32258e-12	FCER2	protein_coding
ENSG00000118113	71.3287	3.94875	0.558718	7.06752	1.5773e-12	1.16295e-09	MMP8	protein_coding
ENSG00000160856	16.8929	-3.91756	0.483046	-8.11012	5.05707e-16	5.38578e-13	FCRL3	protein_coding
ENSG00000211899	34.7013	-3.82855	0.550233	-6.95806	3.44991e-12	2.36196e-09	IGHM	protein_coding
ENSG00000012124	27.1552	-3.75518	0.407348	-9.21861	3.00975e-20	4.80808e-17	CD22	protein_coding
ENSG00000035720	8.86323	-3.46011	0.488239	-7.08693	1.37124e-12	1.09528e-09	STAP1	protein_coding
ENSG00000102837	19.2369	3.14639	0.713513	4.40972	1.03506e-05	0.000826756	OLFM4	protein_coding
ENSG00000186265	7.35901	-3.11884	0.500382	-6.23291	4.5785e-10	2.19425e-07	BTLA	protein_coding
ENSG00000239839	115.863	3.08795	0.619648	4.98339	6.24782e-07	0.000101501	DEFA3	protein_coding
ENSG00000116191	39.5176	-3.04053	0.287588	-10.5725	3.99522e-26	1.27647e-22	RALGPS2	protein_coding
ENSG00000144645	8.05957	-3.03962	0.479113	-6.34426	2.2349e-10	1.12745e-07	OSBPL10	protein_coding
ENSG00000196565	11.6729	3.00399	0.644989	4.65743	3.20178e-06	0.00032648	HBG2	protein_coding
ENSG00000135144	9.34548	-3.00388	0.508653	-5.90555	3.51469e-09	1.40368e-06	DTX1	protein_coding
ENSG00000012223	63.0921	2.86848	0.49356	5.81182	6.1799e-09	2.36937e-06	MSTRG.63445	antisense
ENSG00000076864	31.3569	2.85833	0.641567	4.45523	8.38035e-06	0.000698484	RAP1GAP	protein_coding
ENSG00000167483	11.1402	-2.71108	0.517793	-5.23584	1.64235e-07	3.46399e-05	FAM129C	protein_coding
ENSG00000137101	10.1433	-2.62945	0.508945	-5.16647	2.38562e-07	4.57324e-05	CD72	protein_coding
ENSG00000101425	47.1616	2.57696	0.473709	5.43997	5.32897e-08	1.34416e-05	BPI	protein_coding
ENSG00000251636	18.6601	2.56132	0.537681	4.76365	1.90122e-06	0.00022779	LINC01218	sense_intronic
ENSG00000162894	26.6011	-2.54372	0.448022	-5.67768	1.36536e-08	4.84701e-06	FCMR	protein_coding
ENSG00000242550	14.8885	2.46908	0.489265	5.04651	4.49954e-07	7.70144e-05	SERPINB10	protein_coding
ENSG00000112182	19.6826	-2.43925	0.370763	-6.57901	4.73586e-11	2.83708e-08	BACH2	protein_coding
ENSG00000008438	41.5919	2.37832	0.47763	4.97942	6.37753e-07	0.000101881	PGLYRP1	protein_coding
ENSG00000118520	44.2224	2.37656	0.454097	5.2336	1.66242e-07	3.46399e-05	ARG1	protein_coding
ENSG00000042980	8.44357	-2.36957	0.428113	-5.53491	3.11382e-08	9.10993e-06	ADAM28	protein_coding
ENSG00000204010	56.2877	2.36134	0.436012	5.41577	6.10262e-08	1.46234e-05	IFIT1B	protein_coding
ENSG00000124469	20.8411	2.32888	0.473336	4.92014	8.6481e-07	0.000127526	CEACAM8	protein_coding
ENSG00000004939	528.526	2.32751	0.393719	5.9116	3.38806e-09	1.40368e-06	SLC4A1	protein_coding
ENSG00000166947	41.8933	2.31569	0.515202	4.49472	6.96617e-06	0.000612576	EPB42	protein_coding
ENSG00000163554	140.592	2.27836	0.52616	4.33016	1.49003e-05	0.00108196	SPTA1	protein_coding
ENSG00000086548	11.0919	2.27656	0.483383	4.70965	2.48142e-06	0.000270277	CEACAM6	protein_coding
ENSG00000164330	6.70217	-2.23393	0.406798	-5.4915	3.98524e-08	1.0655e-05	EBF1	protein_coding
ENSG00000110777	18.6593	-2.23008	0.42495	-5.24788	1.5386e-07	3.42966e-05	POU2AF1	protein_coding
ENSG00000065618	11.9504	2.20801	0.516265	4.27689	1.89519e-05	0.00133569	COL17A1	protein_coding
ENSG00000223609	145.214	2.18509	0.519574	4.20554	2.60463e-05	0.00167553	HBD	protein_coding
ENSG00000152495	15.3266	-2.17682	0.488353	-4.45748	8.29277e-06	0.000697247	CAMK4	protein_coding
ENSG00000143416	52.8981	2.15714	0.385319	5.59832	2.16438e-08	6.69212e-06	SELENBP1	protein_coding
ENSG00000112077	18.1819	2.15341	0.495652	4.3446	1.39528e-05	0.00104873	MSTRG.81584	antisense
ENSG00000144218	26.2575	-2.14981	0.328076	-6.55278	5.64768e-11	3.1843e-08	AFF3	protein_coding
ENSG00000161405	101.438	-2.11383	0.375658	-5.62699	1.83381e-08	5.85903e-06	IKZF3	protein_coding
ENSG00000141469	44.7128	2.10165	0.383968	5.4735	4.41225e-08	1.14301e-05	SLC14A1	protein_coding
ENSG00000130787	15.7147	-2.08627	0.379959	-5.49077	4.00189e-08	1.0655e-05	HIP1R	protein_coding
ENSG00000133742	507.265	2.0622	0.497796	4.14266	3.43295e-05	0.00210929	CA1	protein_coding
ENSG00000197993	7.35176	2.06209	0.409794	5.03201	4.85368e-07	8.16184e-05	KEL	protein_coding
ENSG00000211592	21.9782	-2.04421	0.510809	-4.00191	6.28341e-05	0.00338351	IGKC	protein_coding
ENSG00000158578	683.316	2.03596	0.484015	4.20641	2.59462e-05	0.00167553	ALAS2	protein_coding
ENSG00000117724	320.811	2.01081	0.49003	4.10344	4.07058e-05	0.00243853	CENPF	protein_coding
ENSG00000178199	8.51644	-2.00224	0.385967	-5.1876	2.13022e-07	4.16698e-05	ZC3H12D	protein_coding
ENSG00000137265	17.3584	-1.98756	0.309286	-6.42629	1.30756e-10	6.96273e-08	IRF4	protein_coding
ENSG00000169877	42.6097	1.97627	0.506858	3.89905	9.6569e-05	0.00471741	AHSP	protein_coding
ENSG00000130821	31.1163	1.96724	0.367125	5.35849	8.39196e-08	1.96188e-05	SLC6A8	protein_coding
ENSG00000108309	7.67747	1.9544	0.420482	4.64799	3.35189e-06	0.000338188	RUNDC3A	protein_coding
ENSG00000095585	14.7816	-1.95369	0.407279	-4.79693	1.61118e-06	0.000205909	BLNK	protein_coding
ENSG00000092067	17.9586	1.9482	0.416024	4.68289	2.8286e-06	0.000297935	CEBPE	protein_coding
ENSG00000023445	63.9469	-1.92538	0.341526	-5.63758	1.72453e-08	5.69986e-06	BIRC3	protein_coding
ENSG00000105610	22.6245	1.91016	0.487885	3.91518	9.03357e-05	0.00448636	KLF1	protein_coding
ENSG00000271736	11.0527	1.90397	0.456233	4.17325	3.00288e-05	0.00188121	RP11-85G21.3	lincRNA
ENSG00000005381	44.7461	1.88312	0.441492	4.26536	1.99577e-05	0.00137622	MPO	protein_coding
ENSG00000151651	56.6245	-1.88156	0.458141	-4.10694	4.0093e-05	0.00241693	ADAM8	protein_coding
ENSG00000196188	5.55623	1.87543	0.591461	3.17085	0.00151994	0.0362403	CTSE	protein_coding
ENSG00000164035	24.2414	1.86183	0.384922	4.8369	1.3188e-06	0.000178038	EMCN	protein_coding
ENSG00000149516	42.5679	1.85825	0.482759	3.84924	0.000118487	0.00553997	MS4A3	protein_coding
ENSG00000066926	330.705	1.85472	0.362227	5.12031	3.05027e-07	5.73271e-05	FECH	protein_coding
ENSG00000173638	18.7622	-1.83987	0.484603	-3.79665	0.000146666	0.00650831	SLC19A1	protein_coding
ENSG00000172331	219.221	1.83938	0.370778	4.96086	7.01807e-07	0.000108497	BPGM	protein_coding
ENSG00000249790	28.25	1.8319	0.554207	3.30544	0.000948275	0.0264541	RP11-20D14.6	lincRNA
ENSG00000159753	11.8735	-1.80288	0.442995	-4.06974	4.7065e-05	0.00273405	CARMIL2	protein_coding
ENSG00000093134	12.2884	-1.8007	0.430014	-4.18753	2.82003e-05	0.00179006	VNN3	protein_coding
ENSG00000206177	41.4081	1.79512	0.550116	3.26316	0.00110176	0.0291724	HBM	protein_coding
ENSG00000106327	7.22097	1.79065	0.448906	3.98893	6.63717e-05	0.00353429	TFR2	protein_coding
ENSG00000117394	67.9186	1.78256	0.373232	4.776	1.78817e-06	0.000222592	SLC2A1	protein_coding
ENSG00000011028	7.4235	1.76938	0.474156	3.73164	0.000190239	0.007928	MRC2	protein_coding
ENSG00000007968	42.1997	1.76693	0.372651	4.74151	2.12133e-06	0.000251024	E2F2	protein_coding
ENSG00000204613	12.1648	1.74834	0.500093	3.49603	0.000472243	0.0161659	TRIM10	protein_coding
ENSG00000244734	15460.3	1.74158	0.38355	4.54068	5.60727e-06	0.000532136	HBB	protein_coding
ENSG00000183111	8.5979	1.73577	0.392526	4.42204	9.77737e-06	0.000794204	ARHGEF37	protein_coding
ENSG00000143479	16.7727	1.72704	0.425908	4.05497	5.01404e-05	0.00284376	DYRK3	protein_coding
ENSG00000188672	10.1579	1.70821	0.440533	3.87761	0.000105489	0.00505556	RHCE	protein_coding
ENSG00000164047	18.3809	1.7007	0.421476	4.03511	5.45769e-05	0.00300707	CAMP	protein_coding
ENSG00000179869	17.2582	1.69019	0.421185	4.01294	5.9968e-05	0.00326587	ABCA13	protein_coding
ENSG00000188013	20.0013	1.68491	0.50776	3.31833	0.000905574	0.0257565	MEIS3P2	processed_pseudogene
ENSG00000008516	49.997	-1.68311	0.5052	-3.33158	0.00086355	0.0247818	MMP25	protein_coding
ENSG00000230387	35.6587	1.68224	0.529186	3.17891	0.00147829	0.0355123	RP4-737E23.2	lincRNA
ENSG00000008441	74.612	1.67986	0.303571	5.53364	3.13644e-08	9.10993e-06	NFIX	protein_coding
ENSG00000250361	8.82245	1.67444	0.34448	4.86076	1.16937e-06	0.00016483	GYPB	protein_coding
ENSG00000069493	22.319	-1.66333	0.367969	-4.52031	6.17503e-06	0.000580271	CLEC2D	protein_coding
ENSG00000135074	35.7842	-1.66151	0.382642	-4.34221	1.41059e-05	0.00104873	ADAM19	protein_coding
ENSG00000243064	13.0014	1.66092	0.45497	3.6506	0.000261623	0.0102346	ABCC13	transcribed_unprocessed_pseudogene
ENSG00000197965	20.8418	-1.66084	0.350858	-4.73366	2.20502e-06	0.000257745	MPZL1	protein_coding
ENSG00000276368	84.5462	1.65191	0.341908	4.83143	1.35554e-06	0.000180456	HIST1H2AJ	protein_coding
ENSG00000198336	33.8128	1.64515	0.488802	3.36568	0.000763544	0.0230144	MYL4	protein_coding
ENSG00000274997	26.0757	1.63337	0.345619	4.72592	2.29081e-06	0.000258323	HIST1H2AH	protein_coding
ENSG00000179583	59.6946	-1.62871	0.428767	-3.79858	0.000145525	0.00648769	CIITA	protein_coding
ENSG00000134061	12.4088	-1.62821	0.333047	-4.88883	1.01439e-06	0.000147318	CD180	protein_coding
ENSG00000287080	44.5689	1.62181	0.308227	5.26174	1.42699e-07	3.25659e-05	#N/A	#N/A
ENSG00000256269	34.6386	1.61539	0.430354	3.75362	0.000174298	0.00745826	HMBS	protein_coding
ENSG00000159496	29.8649	1.6057	0.403583	3.9786	6.93228e-05	0.00364728	RGL4	protein_coding
ENSG00000110693	35.8573	1.59217	0.36144	4.40508	1.05745e-05	0.000837657	SOX6	protein_coding
ENSG00000133985	15.0562	-1.58762	0.319689	-4.96613	6.83021e-07	0.000107324	TTC9	protein_coding
ENSG00000138772	141.021	1.58682	0.387721	4.0927	4.26385e-05	0.00252278	ANXA3	protein_coding
ENSG00000147454	873.098	1.58585	0.321412	4.93403	8.05499e-07	0.000120636	SLC25A37	protein_coding
ENSG00000180667	325.964	1.58265	0.353731	4.47415	7.67165e-06	0.000656542	YOD1	protein_coding
ENSG00000162739	12.9903	-1.58238	0.312851	-5.05795	4.23781e-07	7.38535e-05	MSTRG.6384	antisense
ENSG00000166432	9.70285	-1.58203	0.479323	-3.30056	0.000964927	0.0265855	ZMAT1	protein_coding
ENSG00000008710	10.47	-1.57828	0.45609	-3.46046	0.000539253	0.0178362	PKD1	protein_coding
ENSG00000013306	192.566	1.56748	0.306929	5.10698	3.2734e-07	5.91992e-05	SLC25A39	protein_coding
ENSG00000187244	8.40463	1.5655	0.369339	4.23866	2.24862e-05	0.00151782	BCAM	protein_coding
ENSG00000112984	9.44804	1.55456	0.453565	3.42742	0.000609335	0.0194683	KIF20A	protein_coding
ENSG00000184792	525.158	1.55253	0.427951	3.62783	0.000285818	0.0108714	OSBP2	protein_coding
ENSG00000096433	22.9898	-1.54667	0.46263	-3.34321	0.000828141	0.0242004	ITPR3	protein_coding
ENSG00000177548	13.8139	-1.54643	0.365748	-4.22813	2.35637e-05	0.00156846	RABEP2	protein_coding
ENSG00000133056	15.8878	-1.54642	0.371697	-4.16042	3.17659e-05	0.00197712	PIK3C2B	protein_coding
ENSG00000170180	17.0587	1.5417	0.444841	3.46573	0.000528792	0.0176637	GYPA	protein_coding
ENSG00000167984	23.9158	-1.53626	0.415428	-3.69802	0.000217284	0.00894851	NLRC3	protein_coding
ENSG00000008853	13.9788	-1.53095	0.267855	-5.71558	1.09332e-08	4.03058e-06	RHOBTB2	protein_coding
ENSG00000198876	501.659	1.52939	0.276742	5.52641	3.26855e-08	9.21443e-06	DCAF12	protein_coding
ENSG00000130589	41.0552	-1.51995	0.420265	-3.61663	0.000298458	0.0113072	HELZ2	protein_coding
ENSG00000185745	71.8715	-1.51981	0.481279	-3.15785	0.00158936	0.0375221	IFIT1	protein_coding
ENSG00000143546	1912.24	1.51935	0.366325	4.14756	3.36031e-05	0.00207797	S100A8	protein_coding
ENSG00000167106	29.4828	-1.5083	0.369618	-4.0807	4.48996e-05	0.00262416	FAM102A	protein_coding
ENSG00000198176	168.429	1.50721	0.294969	5.10972	3.22632e-07	5.91992e-05	TFDP1	protein_coding
ENSG00000273703	20.0088	1.5008	0.347961	4.31314	1.60952e-05	0.00115994	HIST1H2BM	protein_coding
ENSG00000122644	55.4752	1.49743	0.294301	5.08807	3.61724e-07	6.4206e-05	ARL4A	protein_coding
ENSG00000183484	13.21	-1.497	0.448016	-3.34139	0.000833602	0.024286	GPR132	protein_coding
ENSG00000278463	14.0386	1.47965	0.33849	4.37134	1.23487e-05	0.000954531	HIST1H2AB	protein_coding
ENSG00000206172	378.279	1.47797	0.353723	4.17833	2.93662e-05	0.00185181	HBA1	protein_coding
ENSG00000135185	6.75288	-1.4762	0.388536	-3.79938	0.000145058	0.00648769	TMEM243	protein_coding
ENSG00000082512	16.8639	-1.47439	0.385141	-3.82819	0.00012909	0.00586412	TRAF5	protein_coding
ENSG00000155657	17.2787	-1.45577	0.373458	-3.89808	9.69566e-05	0.00471741	TTN	protein_coding
ENSG00000142583	15.3369	1.45263	0.473148	3.07014	0.0021396	0.0465036	SLC2A5	protein_coding
ENSG00000228956	7.12548	-1.45165	0.333731	-4.34976	1.36284e-05	0.00104503	SATB1-AS1	processed_transcript
ENSG00000188536	1465.21	1.44891	0.364273	3.97753	6.96352e-05	0.00364728	HBA2	protein_coding
ENSG00000146828	16.7472	-1.44524	0.420389	-3.43785	0.000586353	0.0189871	SLC12A9	protein_coding
ENSG00000198286	59.3676	-1.44063	0.30655	-4.6995	2.60794e-06	0.000277745	CARD11	protein_coding
ENSG00000258227	9.21733	1.43967	0.392727	3.66582	0.000246546	0.00976505	CLEC5A	protein_coding
ENSG00000066279	42.671	1.43739	0.309516	4.644	3.41726e-06	0.000341192	ASPM	protein_coding
ENSG00000170312	13.5601	1.41938	0.435726	3.2575	0.00112398	0.0295159	CDK1	protein_coding
ENSG00000090013	94.691	1.41783	0.273312	5.1876	2.13021e-07	4.16698e-05	BLVRB	protein_coding
ENSG00000260592	10.9711	1.41409	0.37073	3.81433	0.00013655	0.00617375	CTA-363E6.6	antisense
ENSG00000148773	115.633	1.41015	0.352613	3.99915	6.35694e-05	0.00340398	MKI67	protein_coding
ENSG00000155962	23.939	1.40369	0.329742	4.25695	2.07236e-05	0.00140876	CLIC2	protein_coding
ENSG00000276903	45.8013	1.3978	0.296366	4.71647	2.39977e-06	0.000264389	HIST1H2AL	protein_coding
ENSG00000091592	101.651	-1.39774	0.40649	-3.43856	0.000584821	0.0189871	NLRP1	protein_coding
ENSG00000124098	191.781	1.3974	0.305855	4.56883	4.90449e-06	0.000474843	FAM210B	protein_coding
ENSG00000274180	48.7989	1.39679	0.288581	4.8402	1.29706e-06	0.000177604	NATD1	protein_coding
ENSG00000119950	211.449	1.39544	0.289146	4.82609	1.39242e-06	0.000182827	MXI1	protein_coding
ENSG00000130300	12.2883	1.39239	0.325358	4.27957	1.87257e-05	0.00132952	PLVAP	protein_coding
ENSG00000173200	16.7343	-1.38668	0.296718	-4.6734	2.96258e-06	0.000305336	PARP15	protein_coding
ENSG00000272398	60.7002	1.38603	0.445008	3.11461	0.00184186	0.0419341	CD24	protein_coding
ENSG00000136842	65.1075	1.38361	0.313095	4.41913	9.91e-06	0.000798213	TMOD1	protein_coding
ENSG00000260792	39.1311	1.3739	0.37247	3.68861	0.000225484	0.00916815	RP11-982M15.8	lincRNA
ENSG00000168785	55.9093	1.35791	0.301284	4.50708	6.5726e-06	0.000599985	TSPAN5	protein_coding
ENSG00000197948	17.3089	-1.35544	0.369241	-3.67088	0.000241717	0.0096135	FCHSD1	protein_coding
ENSG00000196247	23.7329	-1.35211	0.300585	-4.49826	6.8513e-06	0.000608053	ZNF107	protein_coding
ENSG00000088325	38.3485	1.34816	0.385861	3.49391	0.000476007	0.0162367	TPX2	protein_coding
ENSG00000124181	36.2784	-1.33628	0.414115	-3.22683	0.00125171	0.0315729	PLCG1	protein_coding
ENSG00000117009	9.60336	-1.33159	0.361029	-3.68832	0.000225736	0.00916815	KMO	protein_coding
ENSG00000137216	44.2002	1.32257	0.233574	5.6623	1.49357e-08	5.11282e-06	TMEM63B	protein_coding
ENSG00000170456	14.1106	-1.3221	0.273089	-4.84128	1.29008e-06	0.000177604	DENND5B	protein_coding
ENSG00000104859	39.6874	-1.322	0.362233	-3.64958	0.000262671	0.0102346	CLASRP	protein_coding
ENSG00000123146	163.419	-1.31736	0.285457	-4.6149	3.93283e-06	0.00038862	ADGRE5	protein_coding
ENSG00000001084	44.2304	1.31701	0.276197	4.76836	1.85733e-06	0.000225348	GCLC	protein_coding
ENSG00000164611	12.0878	1.30753	0.389974	3.35287	0.000799785	0.0235363	PTTG1	protein_coding
ENSG00000136732	248.868	1.30613	0.300924	4.34038	1.42238e-05	0.00104873	GYPC	protein_coding
ENSG00000105281	45.4283	1.30111	0.30872	4.21453	2.50296e-05	0.00165455	SLC1A5	protein_coding
ENSG00000164849	10.4164	1.28845	0.402264	3.20301	0.00135999	0.0337134	GPR146	protein_coding
ENSG00000152760	6.33877	1.28771	0.373828	3.44467	0.000571753	0.018768	TCTEX1D1	protein_coding
ENSG00000120306	34.4264	1.28718	0.321623	4.00215	6.27703e-05	0.00338351	CYSTM1	protein_coding
ENSG00000104814	26.7242	-1.26408	0.337501	-3.74542	0.000180092	0.00763799	MAP4K1	protein_coding
ENSG00000103257	44.5974	1.26063	0.320885	3.92862	8.54365e-05	0.00426515	SLC7A5	protein_coding
ENSG00000167815	55.3754	1.25854	0.375796	3.349	0.000811033	0.0237729	PRDX2	protein_coding
ENSG00000065491	20.5894	1.25761	0.260836	4.82148	1.425e-06	0.000184575	TBC1D22B	protein_coding
ENSG00000182512	80.9408	1.25545	0.263072	4.77228	1.82152e-06	0.000223837	GLRX5	protein_coding
ENSG00000163874	8.47776	-1.25191	0.311752	-4.01573	5.92623e-05	0.00324588	MSTRG.1803	protein_coding
ENSG00000166046	124.94	1.2488	0.267025	4.67671	2.91521e-06	0.000303721	TCP11L2	protein_coding
ENSG00000011422	35.7279	-1.246	0.373106	-3.33954	0.000839178	0.0243007	PLAUR	protein_coding
ENSG00000079263	51.4496	-1.24588	0.349026	-3.5696	0.00035753	0.0131805	SP140	protein_coding
ENSG00000136816	8.97385	-1.24301	0.307389	-4.04378	5.2597e-05	0.00293106	TOR1B	protein_coding
ENSG00000126709	48.6756	-1.24287	0.38174	-3.25581	0.0011307	0.0296115	IFI6	protein_coding
ENSG00000198393	8.29161	-1.24182	0.364358	-3.40823	0.000653866	0.0206161	ZNF26	protein_coding
ENSG00000082146	182.86	1.2401	0.300225	4.13057	3.61864e-05	0.00220922	STRADB	protein_coding
ENSG00000159339	256.398	1.24008	0.36873	3.36311	0.000770686	0.0231568	PADI4	protein_coding
ENSG00000100242	68.641	-1.23953	0.386483	-3.20721	0.0013403	0.0333683	MSTRG.61468	antisense
ENSG00000057757	101.388	1.23387	0.2068	5.96651	2.4238e-09	1.10629e-06	PITHD1	protein_coding
ENSG00000167768	18.3039	1.23243	0.37435	3.29219	0.000994121	0.0271105	KRT1	protein_coding
ENSG00000254838	57.4259	-1.22937	0.342878	-3.58545	0.000336496	0.0124529	MSTRG.14846	intergenic
ENSG00000227507	10.4005	-1.22059	0.369822	-3.30047	0.000965233	0.0265855	LTB	protein_coding
ENSG00000160293	19.5646	-1.22029	0.301412	-4.04859	5.15261e-05	0.00288818	VAV2	protein_coding
ENSG00000175197	11.0733	-1.2199	0.381172	-3.2004	0.00137235	0.0337281	DDIT3	protein_coding
ENSG00000072571	21.515	1.2171	0.331233	3.67445	0.000238365	0.00955954	HMMR	protein_coding
ENSG00000133943	35.3309	-1.21597	0.329867	-3.68624	0.000227591	0.00920445	C14orf159	protein_coding
ENSG00000101445	36.8405	-1.20948	0.256215	-4.72056	2.35195e-06	0.000262133	PPP1R16B	protein_coding
ENSG00000183508	1146.08	1.20392	0.304249	3.95703	7.58888e-05	0.00389867	FAM46C	protein_coding
ENSG00000077238	32.7431	-1.20335	0.355639	-3.38362	0.000715367	0.0219067	IL4R	protein_coding
ENSG00000123485	23.9945	1.20162	0.361827	3.32098	0.000897004	0.0255886	HJURP	protein_coding
ENSG00000141084	56.2276	1.19776	0.266925	4.48725	7.21472e-06	0.000628664	RANBP10	protein_coding
ENSG00000140403	36.6292	1.19385	0.343529	3.47525	0.000510371	0.017225	DNAJA4	protein_coding
ENSG00000108828	44.5996	1.18738	0.301895	3.9331	8.38567e-05	0.0042082	VAT1	protein_coding
ENSG00000080819	17.5117	1.17636	0.36099	3.25872	0.00111916	0.0294701	CPOX	protein_coding
ENSG00000135048	35.2332	-1.17487	0.241209	-4.87074	1.11179e-06	0.000159052	TMEM2	protein_coding
ENSG00000026297	41.1478	-1.17226	0.331447	-3.53681	0.000404998	0.0145936	RNASET2	protein_coding
ENSG00000075651	19.1758	1.17188	0.354197	3.30856	0.000937766	0.0263541	PLD1	protein_coding
ENSG00000109762	6.92447	-1.16824	0.333938	-3.49838	0.00046809	0.016139	SNX25	protein_coding
ENSG00000197256	54.231	1.16552	0.287153	4.05889	4.93071e-05	0.00282999	KANK2	protein_coding
ENSG00000165406	168.321	1.16441	0.252594	4.60979	4.03076e-06	0.000394233	MARCH8	protein_coding
ENSG00000072274	100.493	1.16042	0.319868	3.62782	0.000285822	0.0108714	TFRC	protein_coding
ENSG00000118503	34.4157	-1.1534	0.244036	-4.72636	2.28584e-06	0.000258323	TNFAIP3	protein_coding
ENSG00000153574	54.5716	1.15083	0.232231	4.95553	7.21319e-07	0.000109744	RPIA	protein_coding
ENSG00000184730	37.8812	-1.14936	0.364964	-3.14924	0.00163698	0.0383629	APOBR	protein_coding
ENSG00000103342	349.029	1.14898	0.219306	5.23917	1.61297e-07	3.46399e-05	GSPT1	protein_coding
ENSG00000135473	13.0713	-1.14659	0.368385	-3.11249	0.00185516	0.042058	PAN2	protein_coding
ENSG00000121104	95.2881	1.14585	0.242397	4.72718	2.27663e-06	0.000258323	FAM117A	protein_coding
ENSG00000197081	99.2499	-1.13593	0.342632	-3.31532	0.000915393	0.0258821	IGF2R	protein_coding
ENSG00000100726	12.4171	-1.13575	0.36617	-3.10171	0.00192409	0.0430896	TELO2	protein_coding
ENSG00000145354	79.4729	1.13575	0.291938	3.89039	0.000100083	0.00484493	CISD2	protein_coding
ENSG00000017483	18.0545	1.13571	0.280012	4.05593	4.99346e-05	0.00284376	SLC38A5	protein_coding
ENSG00000072818	56.9376	-1.12824	0.359338	-3.13978	0.00169074	0.0394752	MSTRG.37243	protein_coding
ENSG00000181896	18.8627	-1.12703	0.267523	-4.21284	2.5218e-05	0.00165558	ZNF101	protein_coding
ENSG00000118689	295.766	1.12209	0.252437	4.44505	8.78715e-06	0.00071987	MSTRG.83296	antisense
ENSG00000084774	15.3063	-1.11964	0.33396	-3.35262	0.000800503	0.0235363	CAD	protein_coding
ENSG00000148841	18.648	-1.11619	0.332581	-3.35615	0.000790352	0.0233812	ITPRIP	protein_coding
ENSG00000164300	22.9761	-1.11301	0.330047	-3.37228	0.000745491	0.0225411	SERINC5	protein_coding
ENSG00000101928	10.1618	1.11286	0.329157	3.38093	0.000722413	0.022017	MOSPD1	protein_coding
ENSG00000141956	10.2694	-1.10849	0.349094	-3.17533	0.00149667	0.0358639	PRDM15	protein_coding
ENSG00000132382	19.5359	-1.10392	0.32078	-3.44135	0.00057881	0.0189348	MYBBP1A	protein_coding
ENSG00000136840	18.5599	1.10051	0.34881	3.15504	0.00160478	0.0377931	ST6GALNAC4	protein_coding
ENSG00000163683	45.5357	-1.09862	0.256185	-4.28836	1.79996e-05	0.00128751	SMIM14	protein_coding
ENSG00000088992	51.7842	1.09163	0.258095	4.22956	2.34147e-05	0.00156846	TESC	protein_coding
ENSG00000122966	47.8917	1.09121	0.311688	3.50095	0.000463595	0.0160998	CIT	protein_coding
ENSG00000137841	185.965	-1.08797	0.353919	-3.07406	0.00211167	0.0462108	PLCB2	protein_coding
ENSG00000163660	32.4457	-1.08667	0.350585	-3.09959	0.0019379	0.0431972	CCNL1	protein_coding
ENSG00000018280	67.9717	-1.08632	0.351397	-3.09143	0.00199198	0.044197	SLC11A1	protein_coding
ENSG00000116852	72.8225	-1.08478	0.345583	-3.13899	0.00169529	0.0394752	KIF21B	protein_coding
ENSG00000136717	36.9915	-1.08443	0.289631	-3.74417	0.000180989	0.00764219	BIN1	protein_coding
ENSG00000150782	8.29409	1.08421	0.294391	3.68291	0.000230589	0.00928654	IL18	protein_coding
ENSG00000154114	26.8805	1.08413	0.199727	5.42809	5.69618e-08	1.39995e-05	TBCEL	protein_coding
ENSG00000127507	63.8966	-1.08402	0.312261	-3.47152	0.000517513	0.0174048	ADGRE2	protein_coding
ENSG00000136040	136.278	-1.07814	0.286543	-3.76257	0.000168177	0.00726116	PLXNC1	protein_coding
ENSG00000164104	438.83	1.07256	0.294821	3.638	0.000274761	0.0106193	HMGB2	protein_coding
ENSG00000265401	9.79524	1.06147	0.276085	3.84471	0.000120697	0.00560807	RP11-138I1.4	antisense
ENSG00000102221	7.80705	-1.05784	0.339884	-3.11234	0.00185608	0.042058	JADE3	protein_coding
ENSG00000152207	6.83084	-1.05616	0.343903	-3.07109	0.0021328	0.0464611	CYSLTR2	protein_coding
ENSG00000043143	56.0789	-1.05129	0.223511	-4.70354	2.55687e-06	0.000275366	JADE2	protein_coding
ENSG00000104765	2355.52	1.05029	0.276488	3.79868	0.000145468	0.00648769	BNIP3L	protein_coding
ENSG00000019485	5.14185	-1.04863	0.327494	-3.20198	0.00136486	0.033717	PRDM11	protein_coding
ENSG00000163808	88.7012	1.04182	0.335446	3.10578	0.0018978	0.0427005	KIF15	protein_coding
ENSG00000225470	15.2847	-1.0409	0.294603	-3.53323	0.000410514	0.014717	JPX	lincRNA
ENSG00000213626	87.9497	-1.03993	0.294382	-3.5326	0.000411492	0.014717	LBH	protein_coding
ENSG00000134627	11.8257	1.0326	0.311306	3.317	0.000909902	0.025803	PIWIL4	protein_coding
ENSG00000169607	18.6859	1.03046	0.297476	3.46402	0.000532165	0.0177111	CKAP2L	protein_coding
ENSG00000090889	21.3774	1.02986	0.3155	3.26421	0.00109769	0.0291452	KIF4A	protein_coding
ENSG00000076641	57.3294	-1.02817	0.275179	-3.73636	0.000186703	0.00781464	MSTRG.92507	antisense
ENSG00000135045	18.181	1.02326	0.281385	3.63652	0.00027635	0.0106378	C9orf40	protein_coding
ENSG00000121957	25.3362	1.02322	0.26661	3.83789	0.000124094	0.00571845	MSTRG.3987	antisense
ENSG00000133069	236.992	1.02255	0.31159	3.28173	0.00103172	0.0278565	TMCC2	protein_coding
ENSG00000035499	12.4144	1.02062	0.298972	3.41378	0.00064069	0.0202674	DEPDC1B	protein_coding
ENSG00000141582	42.8139	-1.01738	0.305577	-3.32938	0.000870389	0.0249035	CBX4	protein_coding
ENSG00000100225	498.965	1.00861	0.221037	4.56307	5.04115e-06	0.000483194	FBXO7	protein_coding
ENSG00000138160	33.2764	1.00808	0.311468	3.23656	0.0012098	0.0309477	KIF11	protein_coding
ENSG00000131378	44.6164	-1.00787	0.248764	-4.0515	5.08898e-05	0.00286929	MSTRG.62527	antisense
ENSG00000112294	22.7912	1.00568	0.30169	3.3335	0.000857606	0.0246961	ALDH5A1	protein_coding
ENSG00000029534	576.672	1.00295	0.304685	3.29176	0.000995609	0.0271105	ANK1	protein_coding
ENSG00000160953	8.98869	-1.00138	0.32596	-3.07208	0.00212572	0.0464124	MUM1	protein_coding
ENSG00000153814	83.2281	0.996234	0.234009	4.25724	2.06963e-05	0.00140876	JAZF1	protein_coding
ENSG00000082438	21.4551	-0.995058	0.28572	-3.48263	0.000496514	0.0168762	COBLL1	protein_coding
ENSG00000164068	38.7861	0.992767	0.303826	3.26755	0.00108483	0.0288837	RNF123	protein_coding
ENSG00000165959	20.7206	-0.991474	0.272389	-3.63992	0.000272723	0.0105832	CLMN	protein_coding
ENSG00000100325	131.635	0.990598	0.207045	4.78445	1.71453e-06	0.000216234	ASCC2	protein_coding
ENSG00000132530	85.5615	-0.989316	0.316466	-3.12614	0.00177117	0.0408093	XAF1	protein_coding
ENSG00000176533	9.22929	-0.988695	0.32047	-3.08514	0.00203455	0.0447274	GNG7	protein_coding
ENSG00000166265	13.7361	0.986504	0.281754	3.5013	0.000463002	0.0160998	CYYR1	protein_coding
ENSG00000102096	41.1733	-0.98578	0.32316	-3.05044	0.00228507	0.0485641	PIM2	protein_coding
ENSG00000131747	72.492	0.985134	0.294903	3.34054	0.000836159	0.0242866	MSTRG.38775	antisense
ENSG00000119866	38.8771	-0.982847	0.260068	-3.7792	0.000157335	0.00685479	BCL11A	protein_coding
ENSG00000142065	7.72795	-0.982388	0.273215	-3.59566	0.000323576	0.012068	ZFP14	protein_coding
ENSG00000131507	208.772	0.980635	0.314137	3.12168	0.00179823	0.0410382	NDFIP1	protein_coding
ENSG00000105738	44.6499	-0.97977	0.25235	-3.88259	0.000103352	0.00497802	SIPA1L3	protein_coding
ENSG00000172270	401.076	0.979629	0.229523	4.26812	1.97132e-05	0.00136921	BSG	protein_coding
ENSG00000022840	531.637	0.979499	0.21699	4.51403	6.36086e-06	0.000586239	RNF10	protein_coding
ENSG00000275126	28.6601	0.977786	0.31171	3.13684	0.00170777	0.0396342	HIST1H4L	protein_coding
ENSG00000133816	152.207	0.974694	0.277677	3.51018	0.000447806	0.0158164	MICAL2	protein_coding
ENSG00000132819	393.934	0.970795	0.231114	4.2005	2.66326e-05	0.00170182	RBM38	protein_coding
ENSG00000166949	34.1496	-0.968841	0.244874	-3.95648	7.60617e-05	0.00389867	SMAD3	protein_coding
ENSG00000099804	76.3779	0.965376	0.214325	4.50427	6.66022e-06	0.000602248	CDC34	protein_coding
ENSG00000114166	288.462	0.961497	0.228543	4.20707	2.58705e-05	0.00167553	KAT2B	protein_coding
ENSG00000063854	68.5646	0.958698	0.243382	3.93908	8.17958e-05	0.00414821	MSTRG.33517	antisense
ENSG00000171552	723.837	0.958572	0.253625	3.77948	0.000157155	0.00685479	BCL2L1	protein_coding
ENSG00000134324	25.2464	-0.957666	0.272949	-3.50859	0.000450482	0.0158164	LPIN1	protein_coding
ENSG00000135776	41.7671	0.956893	0.284992	3.35761	0.000786189	0.0233812	ABCB10	protein_coding
ENSG00000123080	12.2083	0.955298	0.278141	3.43458	0.000593467	0.0190885	CDKN2C	protein_coding
ENSG00000065154	35.6696	0.952663	0.293655	3.24416	0.00117798	0.0303999	OAT	protein_coding
ENSG00000143799	102.924	-0.947688	0.242455	-3.90872	9.27877e-05	0.00458438	PARP1	protein_coding
ENSG00000126814	6.52181	-0.942994	0.280607	-3.36055	0.000777865	0.0232269	TRMT5	protein_coding
ENSG00000131981	110.976	0.940901	0.187824	5.00948	5.4577e-07	9.01932e-05	LGALS3	protein_coding
ENSG00000100731	71.3605	-0.940634	0.252849	-3.72014	0.000199113	0.00826191	PCNX1	protein_coding
ENSG00000111666	37.3945	0.938834	0.216031	4.34583	1.38747e-05	0.00104873	CHPT1	protein_coding
ENSG00000138670	11.6248	-0.938533	0.276174	-3.39833	0.000677977	0.0211674	RASGEF1B	protein_coding
ENSG00000141098	17.622	0.936821	0.261141	3.58741	0.000333973	0.0124075	GFOD2	protein_coding
ENSG00000136908	28.004	0.933529	0.246382	3.78895	0.000151283	0.0066516	DPM2	protein_coding
ENSG00000172175	42.4261	-0.932048	0.23432	-3.97768	6.95914e-05	0.00364728	MALT1	protein_coding
ENSG00000127334	29.6631	-0.929146	0.247481	-3.75441	0.000173753	0.00745826	DYRK2	protein_coding
ENSG00000171467	36.4298	-0.92501	0.264587	-3.49606	0.00047219	0.0161659	ZNF318	protein_coding
ENSG00000163754	53.1738	0.915679	0.253776	3.60822	0.000308303	0.0115885	GYG1	protein_coding
ENSG00000132424	109.865	-0.901996	0.263411	-3.42429	0.000616399	0.0196285	PNISR	protein_coding
ENSG00000267787	7.06439	-0.900788	0.253907	-3.54771	0.000388601	0.0141476	RP11-35G9.5	antisense
ENSG00000129810	9.76203	0.894861	0.270016	3.3141	0.000919396	0.0259188	SGO1	protein_coding
ENSG00000263563	30.7664	0.893073	0.205681	4.34202	1.41178e-05	0.00104873	UBBP4	transcribed_unprocessed_pseudogene
ENSG00000211584	23.4163	0.891097	0.265036	3.36218	0.000773296	0.0231626	SLC48A1	protein_coding
ENSG00000135899	180.482	-0.889639	0.215868	-4.12122	3.76879e-05	0.00228632	SP110	protein_coding
ENSG00000137193	161.034	0.888288	0.252195	3.52223	0.000427937	0.0152482	PIM1	protein_coding
ENSG00000140280	26.859	-0.887743	0.256553	-3.46027	0.000539644	0.0178362	LYSMD2	protein_coding
ENSG00000145335	1426.57	0.881505	0.271372	3.24833	0.00116085	0.0301539	SNCA	protein_coding
ENSG00000168394	29.9876	-0.880725	0.27499	-3.20275	0.0013612	0.0337134	TAP1	protein_coding
ENSG00000085063	17.1764	0.875327	0.238327	3.67281	0.000239901	0.00958103	CD59	protein_coding
ENSG00000132510	162.244	-0.871074	0.271582	-3.20741	0.00133937	0.0333683	KDM6B	protein_coding
ENSG00000130348	13.3924	-0.861341	0.267514	-3.2198	0.0012828	0.0322719	QRSL1	protein_coding
ENSG00000129472	80.1445	0.86127	0.242817	3.54698	0.000389668	0.0141476	RAB2B	protein_coding
ENSG00000026103	24.0088	-0.860701	0.281944	-3.05274	0.00226761	0.0483001	FAS	protein_coding
ENSG00000133789	107.958	-0.85825	0.269473	-3.18492	0.00144795	0.0349924	SWAP70	protein_coding
ENSG00000189319	29.5763	-0.855891	0.219232	-3.90405	9.45976e-05	0.00464983	FAM53B	protein_coding
ENSG00000159023	1559.48	0.853763	0.20855	4.0938	4.2436e-05	0.00252278	EPB41	protein_coding
ENSG00000044574	52.6538	-0.853247	0.259167	-3.29227	0.000993826	0.0271105	HSPA5	protein_coding
ENSG00000048028	17.3849	-0.852876	0.257838	-3.3078	0.000940336	0.0263541	USP28	protein_coding
ENSG00000174652	18.5493	-0.84496	0.242745	-3.48085	0.000499829	0.0169288	ZNF266	protein_coding
ENSG00000145349	41.2177	-0.843066	0.192805	-4.37264	1.22754e-05	0.000954531	CAMK2D	protein_coding
ENSG00000127084	136.664	-0.842963	0.263651	-3.19727	0.00138736	0.0340099	FGD3	protein_coding
ENSG00000103365	62.4625	-0.842118	0.205966	-4.08863	4.33923e-05	0.00255162	GGA2	protein_coding
ENSG00000175931	215.602	0.840981	0.260247	3.23147	0.00123156	0.0313116	UBE2O	protein_coding
ENSG00000178719	72.704	0.83892	0.237091	3.53839	0.000402568	0.0145608	GRINA	protein_coding
ENSG00000256771	11.1281	-0.835899	0.234537	-3.56403	0.000365198	0.0134116	MSTRG.44865	antisense
ENSG00000256229	9.94791	-0.835688	0.266505	-3.13573	0.00171424	0.0396885	ZNF486	protein_coding
ENSG00000081665	18.5605	-0.834436	0.215622	-3.8699	0.000108882	0.00516649	ZNF506	protein_coding
ENSG00000164610	7.86413	-0.832578	0.260503	-3.19604	0.00139328	0.0340679	RP9	protein_coding
ENSG00000149212	236.917	0.832498	0.209928	3.96564	7.31998e-05	0.00381315	SESN3	protein_coding
ENSG00000281649	26.7212	-0.826788	0.255597	-3.23474	0.00121755	0.0310377	EBLN3P	lincRNA
ENSG00000121691	230.4	0.814902	0.263861	3.08837	0.00201257	0.044366	CAT	protein_coding
ENSG00000197943	150.519	-0.812271	0.187223	-4.33853	1.43442e-05	0.00104953	PLCG2	protein_coding
ENSG00000060237	886.404	0.807392	0.189085	4.27001	1.95468e-05	0.00136756	WNK1	protein_coding
ENSG00000123240	190.302	0.807043	0.180681	4.46668	7.94432e-06	0.000673861	OPTN	protein_coding
ENSG00000133606	1231.62	0.804786	0.228635	3.51996	0.00043162	0.0153225	MKRN1	protein_coding
ENSG00000179456	40.38	-0.804139	0.180595	-4.45273	8.4786e-06	0.000700581	ZBTB18	protein_coding
ENSG00000120800	21.8474	-0.79927	0.202977	-3.93773	8.22551e-05	0.00414955	UTP20	protein_coding
ENSG00000162599	37.4285	0.796658	0.241053	3.3049	0.000950102	0.0264541	NFIA	protein_coding
ENSG00000140006	8.65626	-0.791937	0.24539	-3.22726	0.00124983	0.0315729	WDR89	protein_coding
ENSG00000164733	284.796	0.791626	0.211505	3.74283	0.000181961	0.00764953	CTSB	protein_coding
ENSG00000118922	41.8804	-0.790622	0.237184	-3.33338	0.000857988	0.0246961	KLF12	protein_coding
ENSG00000205268	42.9761	-0.784511	0.192993	-4.06496	4.804e-05	0.00277388	PDE7A	protein_coding
ENSG00000170315	1584.82	0.783838	0.174964	4.48	7.46443e-06	0.000644563	UBB	protein_coding
ENSG00000118707	10.9193	-0.781914	0.251416	-3.11004	0.0018706	0.042287	TGIF2	protein_coding
ENSG00000051108	28.4216	-0.779499	0.219731	-3.54752	0.000388876	0.0141476	HERPUD1	protein_coding
ENSG00000173875	15.734	-0.778412	0.248002	-3.13873	0.0016968	0.0394752	ZNF791	protein_coding
ENSG00000198830	360.284	0.776311	0.197068	3.93931	8.17165e-05	0.00414821	HMGN2	protein_coding
ENSG00000204178	54.8403	0.774331	0.176975	4.37536	1.21231e-05	0.000952461	MSTRG.1232	antisense
ENSG00000170540	84.7315	0.773798	0.242978	3.18464	0.00144935	0.0349924	ARL6IP1	protein_coding
ENSG00000197555	101.69	-0.773771	0.211872	-3.65207	0.000260135	0.0102188	SIPA1L1	protein_coding
ENSG00000058600	21.4526	-0.767842	0.223999	-3.42788	0.000608307	0.0194683	MSTRG.34379	antisense
ENSG00000224078	28.5199	-0.765442	0.251188	-3.04729	0.00230915	0.0489674	SNHG14	processed_transcript
ENSG00000165209	35.8643	-0.755802	0.206571	-3.6588	0.0002534	0.00999521	STRBP	protein_coding
ENSG00000138764	36.1032	-0.755337	0.22955	-3.29051	0.00100007	0.027155	CCNG2	protein_coding
ENSG00000033867	30.8966	-0.754001	0.21921	-3.43962	0.000582532	0.0189871	SLC4A7	protein_coding
ENSG00000173598	124.454	0.747304	0.207795	3.59635	0.000322711	0.012068	NUDT4	protein_coding
ENSG00000107262	172.197	0.747298	0.166051	4.50042	6.78207e-06	0.000607534	BAG1	protein_coding
ENSG00000133028	19.0961	-0.745796	0.229812	-3.24525	0.00117348	0.0303995	SCO1	protein_coding
ENSG00000170088	7.94966	-0.74435	0.243424	-3.05783	0.00222948	0.0479259	TMEM192	protein_coding
ENSG00000169679	32.1414	0.739412	0.234096	3.15858	0.00158541	0.0375214	BUB1	protein_coding
ENSG00000013561	90.5217	0.738233	0.192563	3.83373	0.000126215	0.00578839	RNF14	protein_coding
ENSG00000112146	203.702	0.737447	0.190559	3.86991	0.000108874	0.00516649	FBXO9	protein_coding
ENSG00000163644	32.0854	-0.733606	0.222272	-3.30049	0.000965155	0.0265855	PPM1K	protein_coding
ENSG00000154122	48.3497	0.72815	0.220365	3.30429	0.000952181	0.0264541	ANKH	protein_coding
ENSG00000060138	895.742	0.726456	0.223368	3.25228	0.00114483	0.0298184	YBX3	protein_coding
ENSG00000034152	431.479	0.724794	0.221394	3.27378	0.0010612	0.0285637	MAP2K3	protein_coding
ENSG00000073910	66.5755	-0.72171	0.228123	-3.16368	0.00155785	0.0369605	FRY	protein_coding
ENSG00000114423	29.2951	-0.718748	0.232737	-3.08824	0.00201348	0.044366	CBLB	protein_coding
ENSG00000133193	157.265	0.715603	0.196866	3.63498	0.000278002	0.0106586	FAM104A	protein_coding
ENSG00000161800	21.9834	0.715523	0.225512	3.17288	0.00150934	0.0360775	RACGAP1	protein_coding
ENSG00000083844	20.5093	-0.709208	0.233192	-3.0413	0.00235557	0.0498414	ZNF264	protein_coding
ENSG00000125818	182.217	0.701704	0.134193	5.22905	1.7038e-07	3.47467e-05	PSMF1	protein_coding
ENSG00000226688	11.9826	-0.700386	0.184819	-3.78959	0.000150899	0.0066516	ENTPD1-AS1	antisense
ENSG00000149311	209.125	-0.695638	0.213464	-3.25881	0.00111881	0.0294701	ATM	protein_coding
ENSG00000136819	204.716	0.689579	0.20421	3.37681	0.000733324	0.0222434	C9orf78	protein_coding
ENSG00000143774	225.882	0.689393	0.152611	4.51733	6.26256e-06	0.000582783	GUK1	protein_coding
ENSG00000265972	1244.66	-0.686991	0.221164	-3.10625	0.00189478	0.0427005	TXNIP	protein_coding
ENSG00000089639	171.969	-0.684782	0.22395	-3.05775	0.00223004	0.0479259	GMIP	protein_coding
ENSG00000118496	37.4592	0.684036	0.194915	3.5094	0.000449117	0.0158164	FBXO30	protein_coding
ENSG00000164010	35.5717	0.679797	0.213151	3.18927	0.00142631	0.0346107	ERMAP	protein_coding
ENSG00000130254	109.719	-0.676558	0.2119	-3.19282	0.00140889	0.0343038	SAFB2	protein_coding
ENSG00000167671	236.137	0.674117	0.182556	3.69266	0.000221922	0.00909028	UBXN6	protein_coding
ENSG00000184481	66.7144	0.673433	0.18212	3.69774	0.000217528	0.00894851	FOXO4	protein_coding
ENSG00000166946	205.655	0.670024	0.166051	4.03506	5.45885e-05	0.00300707	CCNDBP1	protein_coding
ENSG00000197892	39.4805	-0.667966	0.218693	-3.05436	0.00225539	0.0482543	KIF13B	protein_coding
ENSG00000171606	20.0058	-0.667132	0.212931	-3.13308	0.00172981	0.0399523	ZNF274	protein_coding
ENSG00000112365	21.409	-0.65301	0.19957	-3.27209	0.00106755	0.0285824	ZBTB24	protein_coding
ENSG00000065526	161.209	-0.649235	0.196946	-3.29651	0.000978943	0.0268859	SPEN	protein_coding
ENSG00000167705	21.4596	0.631972	0.186281	3.39258	0.000692389	0.0214775	RILP	protein_coding
ENSG00000169180	183.714	-0.629353	0.19785	-3.18096	0.00146788	0.0353509	XPO6	protein_coding
ENSG00000105701	881.799	0.62812	0.185418	3.38758	0.000705125	0.0216622	FKBP8	protein_coding
ENSG00000158828	55.182	0.620084	0.161318	3.84386	0.000121113	0.00560807	PINK1	protein_coding
ENSG00000106617	36.3097	-0.614085	0.18678	-3.28774	0.00100995	0.0273458	PRKAG2	protein_coding
ENSG00000035681	35.7894	-0.61289	0.194381	-3.15304	0.00161578	0.0379589	NSMAF	protein_coding
ENSG00000008952	293.826	0.600255	0.177564	3.38049	0.000723564	0.022017	SEC62	protein_coding
ENSG00000083097	30.5557	-0.598637	0.195887	-3.05603	0.00224286	0.0480936	DOPEY1	protein_coding
ENSG00000114126	75.842	0.596752	0.154984	3.85041	0.000117919	0.00553997	TFDP2	protein_coding
ENSG00000169499	162.404	-0.595395	0.174857	-3.40503	0.00066157	0.0207906	MSTRG.91320	antisense
ENSG00000114480	46.4875	0.594891	0.164631	3.61347	0.000302123	0.011401	GBE1	protein_coding
ENSG00000162923	492.164	0.592147	0.184174	3.21516	0.00130374	0.0326275	WDR26	protein_coding
ENSG00000213516	17.3394	-0.589923	0.182797	-3.2272	0.00125009	0.0315729	RBMXL1	protein_coding
ENSG00000113595	33.9511	0.582917	0.178338	3.2686	0.0010808	0.0288565	TRIM23	protein_coding
ENSG00000006459	205.656	0.581933	0.178881	3.25319	0.00114118	0.0298044	KDM7A	protein_coding
ENSG00000126432	155.653	0.570714	0.16767	3.4038	0.000664558	0.0208163	PRDX5	protein_coding
ENSG00000160445	106.421	0.56727	0.18582	3.05279	0.00226725	0.0483001	ZER1	protein_coding
ENSG00000160633	143.361	-0.560781	0.160013	-3.50459	0.000457317	0.0159978	SAFB	protein_coding
ENSG00000102226	38.7993	-0.559992	0.145099	-3.85938	0.000113674	0.00536731	USP11	protein_coding
ENSG00000165494	100.369	-0.549718	0.145761	-3.77138	0.00016235	0.00704127	PCF11	protein_coding
ENSG00000075303	25.4924	0.546021	0.172385	3.16745	0.00153782	0.0365757	SLC25A40	protein_coding
ENSG00000138867	150.01	0.544528	0.170126	3.20073	0.00137079	0.0337281	GUCD1	protein_coding
ENSG00000137312	209.651	0.544046	0.176089	3.08961	0.00200422	0.044366	FLOT1	protein_coding
ENSG00000142657	470.571	0.543948	0.177541	3.06378	0.00218562	0.0472893	PGD	protein_coding
ENSG00000141030	94.2713	0.531998	0.156625	3.39663	0.000682208	0.0212304	COPS3	protein_coding
ENSG00000135838	120.627	0.526307	0.16232	3.2424	0.00118526	0.0304576	NPL	protein_coding
ENSG00000135249	14.9995	-0.520441	0.16671	-3.12184	0.00179726	0.0410382	RINT1	protein_coding
ENSG00000019995	55.1278	0.516141	0.150206	3.43621	0.000589918	0.0190383	ZRANB1	protein_coding
ENSG00000196214	36.3037	-0.515091	0.147208	-3.49907	0.000466884	0.016139	MSTRG.47512	antisense
ENSG00000066933	51.5452	-0.505128	0.131923	-3.82895	0.000128691	0.00586412	MYO9A	protein_coding
ENSG00000116514	105.29	-0.504387	0.164421	-3.06765	0.00215751	0.0467867	RNF19B	protein_coding
ENSG00000041802	22.6999	-0.502105	0.161967	-3.10005	0.00193486	0.0431972	LSG1	protein_coding
ENSG00000163812	57.926	0.501785	0.156001	3.21655	0.00129743	0.0325546	ZDHHC3	protein_coding
ENSG00000147124	16.267	-0.500354	0.161282	-3.10236	0.00191984	0.0430896	ZNF41	protein_coding
ENSG00000139737	30.5527	-0.497891	0.143663	-3.46568	0.000528897	0.0176637	SLAIN1	protein_coding
ENSG00000144283	105.083	0.495676	0.161168	3.07552	0.00210138	0.0460909	PKP4	protein_coding
ENSG00000115944	57.9823	0.484709	0.14943	3.24371	0.00117984	0.0303999	COX7A2L	protein_coding
ENSG00000198900	621.666	0.476795	0.152554	3.12542	0.00177554	0.0408118	TOP1	protein_coding
ENSG00000198399	218.101	-0.459841	0.134447	-3.42023	0.000625679	0.0198581	ITSN2	protein_coding
ENSG00000133104	108.652	0.448954	0.132462	3.38931	0.000700695	0.0216622	SPG20	protein_coding
ENSG00000141298	381.182	-0.434246	0.129385	-3.35624	0.000790098	0.0233812	SSH2	protein_coding
ENSG00000037474	41.097	-0.432889	0.127781	-3.38773	0.000704726	0.0216622	NSUN2	protein_coding
ENSG00000213639	363.415	0.429363	0.124256	3.45548	0.000549307	0.0180931	PPP1CB	protein_coding
ENSG00000186184	116.656	0.420318	0.10604	3.96377	7.37752e-05	0.00382235	POLR1D	protein_coding
ENSG00000091164	83.44	0.417034	0.12886	3.23633	0.00121078	0.0309477	TXNL1	protein_coding
ENSG00000179526	64.443	0.40651	0.132765	3.06188	0.00219955	0.0474836	SHARPIN	protein_coding
ENSG00000163444	48.0813	0.404723	0.123653	3.27307	0.00106388	0.0285637	TMEM183A	protein_coding
ENSG00000164164	52.965	-0.401405	0.107143	-3.74645	0.000179356	0.00763799	OTUD4	protein_coding
ENSG00000204463	101.65	0.392302	0.126653	3.09745	0.00195194	0.0434092	BAG6	protein_coding
ENSG00000008294	122.213	-0.388984	0.12184	-3.19258	0.00141009	0.0343038	SPAG9	protein_coding
ENSG00000165219	178.972	0.375527	0.120193	3.12438	0.00178183	0.0408585	GAPVD1	protein_coding
Final evaluation versus interim evaluation timepoint
Enseml_ID	baseMean	log2FoldChange	lfcSE	stat	pvalue	padj	gene_name	biotype
ENSG00000204936	34.1006	-4.16317	0.995264	-4.18298	2.8771e-05	0.00353884	MSTRG.46795	antisense
ENSG00000118113	55.9154	-3.44327	0.618634	-5.56592	2.60767e-08	6.01395e-05	MMP8	protein_coding
ENSG00000248473	44.1874	3.39582	0.690117	4.92064	8.62624e-07	0.000562729	CTC-338M12.2	lincRNA
ENSG00000200558	50.8758	3.31246	0.707883	4.67938	2.8774e-06	0.000948002	RNA5SP429	rRNA
ENSG00000238825	71.8765	3.19947	0.671789	4.76262	1.91098e-06	0.000808912	RNU1-13P	snRNA
ENSG00000201031	49.4787	3.19175	0.611279	5.22143	1.77544e-07	0.00020473	Y_RNA	misc_RNA
ENSG00000252487	61.1594	3.06287	0.623918	4.90909	9.15006e-07	0.000562729	RNY4P20	misc_RNA
ENSG00000102837	14.961	-3.02502	0.756783	-3.99721	6.40937e-05	0.00608347	OLFM4	protein_coding
ENSG00000231609	29.8056	2.97825	0.582384	5.1139	3.15578e-07	0.000323468	AC009501.4	antisense
ENSG00000232196	121.853	2.9346	0.609672	4.81341	1.48374e-06	0.000720396	MTRNR2L4	protein_coding
ENSG00000279123	104.859	2.83451	0.565508	5.01233	5.37745e-07	0.000477458	RP11-424M24.3	TEC
ENSG00000196565	7.67393	-2.74844	0.569717	-4.82421	1.40556e-06	0.000720348	HBG2	protein_coding
ENSG00000210140	81.1247	2.73889	0.587877	4.65895	3.17829e-06	0.000998563	MT-TC	Mt_tRNA
ENSG00000201121	60.3107	2.68536	0.588556	4.56262	5.05186e-06	0.00123711	RNY1P12	misc_RNA
ENSG00000201413	52.0685	2.68011	0.618916	4.33033	1.48887e-05	0.00218014	RNA5SP141	rRNA
ENSG00000261441	46.823	2.67718	0.702495	3.81096	0.000138428	0.0101349	RP11-217B1.2	antisense
ENSG00000101425	34.8877	-2.65672	0.534654	-4.96904	6.72841e-07	0.000477458	BPI	protein_coding
ENSG00000166923	36.7233	2.62372	0.587615	4.46503	8.00581e-06	0.00157135	GREM1	protein_coding
ENSG00000065618	8.34507	-2.59483	0.55263	-4.69543	2.66052e-06	0.000943972	COL17A1	protein_coding
ENSG00000188460	57.5875	2.5476	0.693782	3.67204	0.000240624	0.0152038	ACTBP11	processed_pseudogene
ENSG00000202536	68.4846	2.49806	0.54965	4.54482	5.49828e-06	0.00123711	Y_RNA	misc_RNA
ENSG00000240233	33.5331	2.44957	0.629888	3.8889	0.000100698	0.00811304	RN7SL587P	misc_RNA
ENSG00000112984	5.55345	-2.42637	0.459562	-5.27975	1.29358e-07	0.000172041	KIF20A	protein_coding
ENSG00000242550	10.5665	-2.42342	0.535875	-4.52236	6.11528e-06	0.0012937	SERPINB10	protein_coding
ENSG00000189056	28.7017	2.4229	0.591743	4.09452	4.23046e-05	0.00438494	RELN	protein_coding
ENSG00000270188	98.33	2.41111	0.5794	4.16139	3.16321e-05	0.00378969	MTRNR2L11	protein_coding
ENSG00000206669	44.3711	2.3929	0.541637	4.4179	9.96634e-06	0.00180273	Y_RNA	misc_RNA
ENSG00000124469	14.8289	-2.37803	0.546926	-4.348	1.37383e-05	0.00212864	CEACAM8	protein_coding
ENSG00000239437	31.7925	2.36041	0.584515	4.03823	5.38566e-05	0.00534223	RN7SL752P	misc_RNA
ENSG00000241175	19.5105	2.33801	0.688871	3.39397	0.000688866	0.0308485	RN7SL494P	misc_RNA
ENSG00000141519	38.9238	2.3367	0.677907	3.44694	0.000566983	0.0268227	CCDC40	protein_coding
ENSG00000199357	28.5627	2.30182	0.55585	4.14108	3.45668e-05	0.0039592	Y_RNA	misc_RNA
ENSG00000118520	33.0481	-2.29777	0.494383	-4.64776	3.3556e-06	0.000998563	ARG1	protein_coding
ENSG00000149516	28.617	-2.28388	0.505279	-4.52003	6.18308e-06	0.0012937	MS4A3	protein_coding
ENSG00000199523	34.6487	2.23893	0.599426	3.73512	0.000187624	0.0125422	RNA5SP226	rRNA
ENSG00000199580	125.822	2.22093	0.510462	4.35082	1.35631e-05	0.00212864	Y_RNA	misc_RNA
ENSG00000093134	10.6072	2.21126	0.534751	4.13512	3.54766e-05	0.0039592	VNN3	protein_coding
ENSG00000157456	7.26675	-2.20137	0.389664	-5.6494	1.61009e-08	5.3041e-05	CCNB2	protein_coding
ENSG00000210164	237.585	2.17328	0.548146	3.96478	7.34622e-05	0.0065795	MT-TG	Mt_tRNA
ENSG00000199990	48.7895	2.16171	0.508909	4.24773	2.1595e-05	0.00284591	MSTRG.77658	intergenic
ENSG00000200090	44.934	2.16123	0.524623	4.11959	3.79549e-05	0.00402453	Y_RNA	misc_RNA
ENSG00000223609	93.7191	-2.14565	0.402151	-5.33544	9.53153e-08	0.000172041	HBD	protein_coding
ENSG00000005381	31.6	-2.14182	0.449895	-4.76071	1.92911e-06	0.000808912	MPO	protein_coding
ENSG00000244230	83.5838	2.13763	0.553863	3.8595	0.000113619	0.00880787	MSTRG.95063	intergenic
ENSG00000133742	328.668	-2.12909	0.377663	-5.63755	1.72491e-08	5.3041e-05	CA1	protein_coding
ENSG00000086548	8.52943	-2.10043	0.566256	-3.70933	0.000207807	0.0133334	CEACAM6	protein_coding
ENSG00000242992	49.2752	2.09912	0.537849	3.90281	9.50827e-05	0.00776228	FTH1P4	processed_pseudogene
ENSG00000123095	39.5495	2.08573	0.505116	4.12921	3.64015e-05	0.00399766	BHLHE41	protein_coding
ENSG00000075218	3.41205	-2.06463	0.422935	-4.88166	1.05195e-06	0.000606516	GTSE1	protein_coding
ENSG00000163554	93.6586	-2.05133	0.445656	-4.60295	4.16547e-06	0.0010979	SPTA1	protein_coding
ENSG00000178977	28.2887	2.03314	0.476921	4.26306	2.01648e-05	0.0027356	LINC00324	lincRNA
ENSG00000142583	10.1721	-2.01611	0.51446	-3.91888	8.89608e-05	0.00739336	SLC2A5	protein_coding
ENSG00000012223	55.0581	-2.01499	0.583421	-3.45375	0.000552851	0.0265627	MSTRG.63445	antisense
ENSG00000117650	4.78127	-1.97971	0.422413	-4.68666	2.77703e-06	0.000948002	NEK2	protein_coding
ENSG00000197993	4.94037	-1.97267	0.373749	-5.27808	1.30546e-07	0.000172041	KEL	protein_coding
ENSG00000166851	6.7449	-1.96446	0.435478	-4.51104	6.45098e-06	0.0012937	PLK1	protein_coding
ENSG00000112077	11.3864	-1.95818	0.333574	-5.87029	4.35033e-09	4.01318e-05	MSTRG.81584	antisense
ENSG00000260848	9.88777	-1.94222	0.579806	-3.34979	0.000808742	0.03454	CTD-2009A10.1	lincRNA
ENSG00000171219	22.9368	-1.94031	0.462493	-4.19533	2.7248e-05	0.00344333	CDC42BPG	protein_coding
ENSG00000199415	39.9549	1.92131	0.556813	3.45055	0.000559442	0.0267402	RNA5SP370	rRNA
ENSG00000253676	34.1122	1.91137	0.530282	3.60445	0.000312816	0.0181493	TAGLN2P1	processed_pseudogene
ENSG00000206177	27.037	-1.87323	0.424736	-4.41035	1.03205e-05	0.00183089	HBM	protein_coding
ENSG00000125675	10.8762	-1.86121	0.490281	-3.79621	0.000146924	0.0106722	MSTRG.101816	antisense
ENSG00000212569	139.174	1.85776	0.499699	3.71775	0.000201001	0.013058	Y_RNA	misc_RNA
ENSG00000200521	27.3613	1.85597	0.510149	3.6381	0.000274652	0.0166304	Y_RNA	misc_RNA
ENSG00000108244	16.6064	1.85196	0.521141	3.55367	0.000379899	0.0202576	KRT23	protein_coding
ENSG00000133687	13.7155	-1.8504	0.481039	-3.84667	0.000119736	0.0090538	TMTC1	protein_coding
ENSG00000142945	7.81367	-1.84965	0.451487	-4.09679	4.18917e-05	0.00438494	KIF2C	protein_coding
ENSG00000210174	28.9494	1.84937	0.544644	3.39555	0.000684901	0.0308205	MT-TR	Mt_tRNA
ENSG00000117724	218.829	-1.84631	0.447608	-4.12485	3.70978e-05	0.00402453	CENPF	protein_coding
ENSG00000062282	12.7861	1.83478	0.495404	3.70361	0.000212551	0.0135227	DGAT2	protein_coding
ENSG00000170312	8.53497	-1.82759	0.419308	-4.35858	1.30909e-05	0.00212864	CDK1	protein_coding
ENSG00000169429	10.2141	1.82501	0.544698	3.3505	0.000806654	0.03454	MSTRG.69584	antisense
ENSG00000178971	77.5441	1.81708	0.497632	3.65145	0.000260768	0.0160372	CTC1	protein_coding
ENSG00000239899	49.9204	1.79436	0.505629	3.54878	0.000387023	0.0205189	RN7SL674P	misc_RNA
ENSG00000237649	5.08201	-1.79144	0.444022	-4.03457	5.47031e-05	0.00536847	KIFC1	protein_coding
ENSG00000201498	21.3882	1.77914	0.534734	3.32715	0.000877405	0.0364597	Y_RNA	misc_RNA
ENSG00000075340	16.6561	-1.77594	0.381898	-4.65028	3.3148e-06	0.000998563	ADD2	protein_coding
ENSG00000210176	267.318	1.77331	0.48491	3.65699	0.000255198	0.0158	MT-TH	Mt_tRNA
ENSG00000111206	9.11737	-1.76678	0.382016	-4.62489	3.74798e-06	0.0010518	FOXM1	protein_coding
ENSG00000197965	15.7134	1.76362	0.395545	4.4587	8.246e-06	0.00158478	MPZL1	protein_coding
ENSG00000241529	52.8514	1.76233	0.49554	3.55638	0.000376002	0.0202576	RN7SL767P	misc_RNA
ENSG00000133169	11.0211	-1.75357	0.351901	-4.98314	6.25612e-07	0.000477458	BEX1	protein_coding
ENSG00000152207	6.91746	1.74889	0.40315	4.33807	1.43742e-05	0.00217381	CYSLTR2	protein_coding
ENSG00000272398	42.4665	-1.73847	0.524291	-3.31585	0.000913657	0.0377959	CD24	protein_coding
ENSG00000169877	30.1537	-1.71384	0.396968	-4.31731	1.57942e-05	0.00224156	AHSP	protein_coding
ENSG00000167900	6.7619	-1.71078	0.474416	-3.60608	0.000310852	0.0181493	TK1	protein_coding
ENSG00000145386	9.83034	-1.70517	0.383256	-4.44916	8.62063e-06	0.00162297	CCNA2	protein_coding
ENSG00000167994	9.19859	-1.6982	0.45107	-3.76482	0.00016667	0.0113293	RAB3IL1	protein_coding
ENSG00000206651	120.945	1.69587	0.493294	3.43784	0.000586372	0.0275514	Y_RNA	misc_RNA
ENSG00000152495	8.29604	1.6822	0.428067	3.92976	8.50319e-05	0.00726314	CAMK4	protein_coding
ENSG00000100448	10.2798	-1.68173	0.421948	-3.98562	6.7304e-05	0.0062088	CTSG	protein_coding
ENSG00000143479	10.9652	-1.68061	0.388042	-4.331	1.48435e-05	0.00218014	DYRK3	protein_coding
ENSG00000171848	17.2322	-1.67943	0.434334	-3.86668	0.000110326	0.00862505	RRM2	protein_coding
ENSG00000286171	56.8087	1.67043	0.49556	3.3708	0.000749514	0.0329251	#N/A	#N/A
ENSG00000184792	313.67	-1.65602	0.365641	-4.52909	5.92385e-06	0.0012937	OSBP2	protein_coding
ENSG00000266179	62.6736	1.65431	0.510428	3.24103	0.00119099	0.0465545	RP11-1113L8.6	processed_pseudogene
ENSG00000254132	86.1513	1.65416	0.50102	3.30159	0.000961373	0.0392419	MTND6P3	processed_pseudogene
ENSG00000184357	93.9313	-1.64381	0.391413	-4.19969	2.67276e-05	0.00342447	HIST1H1B	protein_coding
ENSG00000089685	7.50074	-1.63852	0.425399	-3.85173	0.000117284	0.00900673	BIRC5	protein_coding
ENSG00000117399	5.68055	-1.62665	0.457453	-3.55588	0.00037671	0.0202576	CDC20	protein_coding
ENSG00000258227	6.38724	-1.61629	0.458342	-3.52639	0.00042127	0.0218327	CLEC5A	protein_coding
ENSG00000055118	7.49143	-1.5908	0.421888	-3.77068	0.000162805	0.0112923	KCNH2	protein_coding
ENSG00000162688	35.9479	-1.58064	0.316637	-4.99198	5.97639e-07	0.000477458	AGL	protein_coding
ENSG00000105610	16.6913	-1.57147	0.367952	-4.27087	1.94714e-05	0.00268094	KLF1	protein_coding
ENSG00000076382	7.54947	-1.56567	0.364273	-4.29808	1.72283e-05	0.00240805	SPAG5	protein_coding
ENSG00000204010	40.5984	-1.55489	0.382683	-4.06312	4.84214e-05	0.0048553	IFIT1B	protein_coding
ENSG00000124256	9.7778	1.54784	0.464162	3.33469	0.000853951	0.0358077	ZBP1	protein_coding
ENSG00000188672	6.71816	-1.54241	0.357224	-4.31777	1.57611e-05	0.00224156	RHCE	protein_coding
ENSG00000108828	30.3535	-1.52916	0.351386	-4.3518	1.35023e-05	0.00212864	VAT1	protein_coding
ENSG00000276368	61.1271	-1.52639	0.408868	-3.73322	0.000189044	0.0125463	HIST1H2AJ	protein_coding
ENSG00000088325	24.7076	-1.5261	0.322652	-4.72986	2.24678e-06	0.000829064	TPX2	protein_coding
ENSG00000256269	23.8536	-1.52494	0.382522	-3.98655	6.70418e-05	0.0062088	HMBS	protein_coding
ENSG00000148773	77.3031	-1.52348	0.320635	-4.75145	2.01967e-06	0.000810063	MKI67	protein_coding
ENSG00000173535	44.5164	1.52143	0.470456	3.23395	0.0012209	0.0473225	TNFRSF10C	protein_coding
ENSG00000164649	14.2505	-1.51653	0.402872	-3.76429	0.000167022	0.0113293	CDCA7L	protein_coding
ENSG00000126709	42.4791	1.51572	0.40249	3.76585	0.000165981	0.0113293	IFI6	protein_coding
ENSG00000176890	16.74	-1.50346	0.364803	-4.12129	3.76764e-05	0.00402453	TYMS	protein_coding
ENSG00000166947	30.9581	-1.50064	0.436798	-3.43555	0.000591347	0.0275514	EPB42	protein_coding
ENSG00000197651	34.1976	-1.49726	0.438476	-3.41469	0.000638556	0.0288759	CCER1	protein_coding
ENSG00000167815	35.4305	-1.4937	0.352434	-4.23826	2.25263e-05	0.00292683	PRDX2	protein_coding
ENSG00000273983	13.9571	-1.48304	0.410995	-3.60841	0.000308076	0.0181493	HIST1H3G	protein_coding
ENSG00000160117	4.81102	-1.46557	0.400427	-3.66002	0.000252197	0.0157197	ANKLE1	protein_coding
ENSG00000101057	27.2142	-1.46278	0.308887	-4.73564	2.18368e-06	0.000829064	MYBL2	protein_coding
ENSG00000142002	83.0022	1.45395	0.442287	3.28734	0.0010114	0.0409217	DPP9	protein_coding
ENSG00000007968	31.2717	-1.45226	0.361473	-4.0176	5.87934e-05	0.00564968	E2F2	protein_coding
ENSG00000286522	73.1238	-1.4491	0.3211	-4.51292	6.39414e-06	0.0012937	#N/A	#N/A
ENSG00000125505	13.1592	1.44305	0.396371	3.64066	0.00027194	0.0166135	MBOAT7	protein_coding
ENSG00000158578	485.342	-1.44171	0.419607	-3.43585	0.000590704	0.0275514	ALAS2	protein_coding
ENSG00000271736	8.00057	-1.43506	0.439183	-3.26756	0.00108477	0.0435087	RP11-85G21.3	lincRNA
ENSG00000133805	34.071	-1.43063	0.407707	-3.50896	0.000449862	0.0231842	AMPD3	protein_coding
ENSG00000122952	6.84343	-1.42903	0.295295	-4.83934	1.30272e-06	0.000706917	ZWINT	protein_coding
ENSG00000210194	131.971	1.41881	0.37412	3.79239	0.000149204	0.0107275	MT-TE	Mt_tRNA
ENSG00000198947	9.27938	1.41787	0.394861	3.59081	0.000329646	0.0186563	DMD	protein_coding
ENSG00000258526	8.52065	1.4118	0.294284	4.79743	1.60717e-06	0.000741306	RP11-111A21.1	lincRNA
ENSG00000106327	5.22473	-1.40547	0.357114	-3.93563	8.29793e-05	0.00722211	TFR2	protein_coding
ENSG00000164611	8.33822	-1.40235	0.390903	-3.58746	0.000333916	0.0187828	PTTG1	protein_coding
ENSG00000287080	32.7504	-1.39995	0.369985	-3.78379	0.000154459	0.010877	#N/A	#N/A
ENSG00000004939	405.168	-1.39869	0.356836	-3.9197	8.86585e-05	0.00739336	SLC4A1	protein_coding
ENSG00000134627	7.79336	-1.38203	0.351668	-3.92995	8.49648e-05	0.00726314	PIWIL4	protein_coding
ENSG00000011422	27.7319	1.3721	0.400274	3.42789	0.000608289	0.0280573	PLAUR	protein_coding
ENSG00000184661	6.99838	-1.3687	0.296839	-4.61091	4.00905e-06	0.00108775	CDCA2	protein_coding
ENSG00000122966	30.3858	-1.36293	0.313556	-4.34671	1.38196e-05	0.00212864	CIT	protein_coding
ENSG00000143153	17.864	-1.35663	0.347387	-3.90524	9.41325e-05	0.00775332	ATP1B1	protein_coding
ENSG00000228716	13.4795	-1.34053	0.371604	-3.60741	0.000309272	0.0181493	DHFR	protein_coding
ENSG00000143416	40.135	-1.33801	0.314311	-4.25696	2.07224e-05	0.00277049	SELENBP1	protein_coding
ENSG00000132646	29.8681	-1.33263	0.377517	-3.52997	0.0004156	0.0216605	PCNA	protein_coding
ENSG00000250361	6.73587	-1.32564	0.341155	-3.88574	0.000102018	0.00811304	GYPB	protein_coding
ENSG00000188765	214.063	1.32434	0.390762	3.38913	0.000701158	0.0312473	TMSB4XP2	unprocessed_pseudogene
ENSG00000186185	6.58688	-1.31538	0.393605	-3.34187	0.000832154	0.0353761	MSTRG.39170	antisense
ENSG00000151651	31.7973	1.30722	0.367156	3.5604	0.000370287	0.0202124	ADAM8	protein_coding
ENSG00000172331	154.533	-1.30644	0.287382	-4.54601	5.46712e-06	0.00123711	BPGM	protein_coding
ENSG00000157734	5.32598	-1.30017	0.363119	-3.58057	0.00034285	0.019137	SNX22	protein_coding
ENSG00000080819	11.9698	-1.29806	0.337161	-3.84996	0.000118137	0.00900673	CPOX	protein_coding
ENSG00000130821	23.3881	-1.29009	0.343023	-3.76096	0.000169265	0.0113976	SLC6A8	protein_coding
ENSG00000274997	19.4262	-1.28573	0.400109	-3.21344	0.00131155	0.0497905	HIST1H2AH	protein_coding
ENSG00000141469	33.8282	-1.28006	0.381414	-3.35609	0.000790515	0.0342371	SLC14A1	protein_coding
ENSG00000197153	6.37594	-1.27078	0.363121	-3.4996	0.000465957	0.0233611	HIST1H3J	protein_coding
ENSG00000104738	15.2297	-1.27033	0.303237	-4.18925	2.79881e-05	0.00348906	MCM4	protein_coding
ENSG00000200314	248.505	1.26497	0.393003	3.21873	0.0012876	0.0490832	Y_RNA	misc_RNA
ENSG00000136816	5.9425	1.26325	0.325384	3.88234	0.000103458	0.00815728	TOR1B	protein_coding
ENSG00000164068	26.191	-1.24444	0.272295	-4.5702	4.87249e-06	0.00123711	RNF123	protein_coding
ENSG00000123485	15.7566	-1.23278	0.270722	-4.55369	5.27131e-06	0.00123711	HJURP	protein_coding
ENSG00000152760	4.10218	-1.22762	0.342967	-3.57942	0.000344363	0.019137	TCTEX1D1	protein_coding
ENSG00000198176	121.524	-1.22092	0.295323	-4.13418	3.56221e-05	0.0039592	TFDP1	protein_coding
ENSG00000072274	66.8373	-1.213	0.262323	-4.62409	3.76254e-06	0.0010518	TFRC	protein_coding
ENSG00000065154	23.9491	-1.20786	0.329633	-3.66425	0.000248063	0.0155672	OAT	protein_coding
ENSG00000173083	111.433	-1.2021	0.264411	-4.54635	5.4585e-06	0.00123711	HPSE	protein_coding
ENSG00000117632	26.5738	-1.20157	0.34573	-3.47546	0.000509977	0.0248917	STMN1	protein_coding
ENSG00000117394	52.8015	-1.19769	0.33819	-3.54149	0.000397881	0.020974	SLC2A1	protein_coding
ENSG00000171241	6.02957	-1.19609	0.332463	-3.59767	0.000321085	0.0184677	SHCBP1	protein_coding
ENSG00000133026	12.4355	-1.17589	0.29633	-3.96817	7.24263e-05	0.00655032	MSTRG.37366	antisense
ENSG00000110693	27.1133	-1.17394	0.310519	-3.78058	0.000156466	0.0109349	SOX6	protein_coding
ENSG00000169607	12.5752	-1.16348	0.263166	-4.42108	9.82093e-06	0.00180273	CKAP2L	protein_coding
ENSG00000066279	29.5592	-1.16346	0.284549	-4.08878	4.33647e-05	0.00444488	ASPM	protein_coding
ENSG00000152078	15.3981	-1.16328	0.296409	-3.92459	8.68771e-05	0.00735267	TMEM56	protein_coding
ENSG00000141098	12.601	-1.1512	0.336944	-3.4166	0.000634089	0.0288151	GFOD2	protein_coding
ENSG00000105281	31.1675	-1.15092	0.320498	-3.59103	0.000329368	0.0186563	SLC1A5	protein_coding
ENSG00000131462	15.8281	-1.13002	0.296049	-3.817	0.000135085	0.00996931	TUBG1	protein_coding
ENSG00000288598	21.4196	1.12382	0.321052	3.50042	0.000464528	0.0233611	#N/A	#N/A
ENSG00000103150	41.5072	-1.10061	0.336224	-3.27344	0.00106248	0.0428009	MLYCD	protein_coding
ENSG00000198467	44.8727	-1.09982	0.339996	-3.23481	0.00121724	0.0473225	TPM2	protein_coding
ENSG00000123146	106.949	1.09374	0.305796	3.57668	0.000347983	0.0192224	ADGRE5	protein_coding
ENSG00000138160	21.7463	-1.08997	0.276951	-3.93561	8.29857e-05	0.00722211	KIF11	protein_coding
ENSG00000001084	31.1925	-1.08971	0.267205	-4.07819	4.53884e-05	0.00460119	GCLC	protein_coding
ENSG00000182481	29.8254	-1.08219	0.31111	-3.47849	0.000504252	0.0248049	KPNA2	protein_coding
ENSG00000274180	38.6082	-1.0781	0.31084	-3.46833	0.000523708	0.0254274	NATD1	protein_coding
ENSG00000066926	249.225	-1.07777	0.304541	-3.53899	0.000401667	0.0210533	FECH	protein_coding
ENSG00000126787	20.5694	-1.06322	0.267647	-3.97249	7.11259e-05	0.0064964	DLGAP5	protein_coding
ENSG00000118985	17.5512	-1.05808	0.325417	-3.25145	0.00114817	0.0454586	ELL2	protein_coding
ENSG00000140403	24.4288	-1.05193	0.300236	-3.50367	0.000458891	0.0232597	DNAJA4	protein_coding
ENSG00000164035	17.7605	-1.04869	0.321578	-3.26109	0.00110987	0.0441315	EMCN	protein_coding
ENSG00000198959	30.613	-1.039	0.28686	-3.62197	0.000292364	0.0174004	TGM2	protein_coding
ENSG00000118513	18.0472	-1.0381	0.300533	-3.45418	0.000551971	0.0265627	MYB	protein_coding
ENSG00000104812	21.7803	-1.03701	0.30659	-3.38239	0.00071857	0.0318693	GYS1	protein_coding
ENSG00000090889	14.1727	-1.02508	0.270508	-3.78946	0.000150976	0.0107275	KIF4A	protein_coding
ENSG00000131747	47.8827	-1.02194	0.262961	-3.88627	0.000101795	0.00811304	MSTRG.38775	antisense
ENSG00000135776	27.342	-1.01769	0.245819	-4.13998	3.4733e-05	0.0039592	ABCB10	protein_coding
ENSG00000175449	7.59837	-1.00163	0.275886	-3.63059	0.000282772	0.0169388	RFESD	protein_coding
ENSG00000137216	30.8632	-0.9955	0.227778	-4.37049	1.23967e-05	0.00212864	TMEM63B	protein_coding
ENSG00000126088	37.712	-0.995497	0.240483	-4.13957	3.47957e-05	0.0039592	UROD	protein_coding
ENSG00000163808	59.1492	-0.995151	0.249084	-3.99525	6.46265e-05	0.00608347	KIF15	protein_coding
ENSG00000185130	17.3116	-0.991484	0.3078	-3.22119	0.00127659	0.0490689	HIST1H2BL	protein_coding
ENSG00000011426	28.9532	-0.979115	0.225275	-4.34631	1.38448e-05	0.00212864	ANLN	protein_coding
ENSG00000121957	18.4016	-0.971023	0.253344	-3.83282	0.000126684	0.0094247	MSTRG.3987	antisense
ENSG00000114346	12.5874	-0.968661	0.271645	-3.56591	0.000362603	0.0199108	ECT2	protein_coding
ENSG00000185880	13.3581	0.956796	0.279991	3.41724	0.000632594	0.0288151	TRIM69	protein_coding
ENSG00000090013	73.608	-0.949439	0.263977	-3.59668	0.000322309	0.0184677	BLVRB	protein_coding
ENSG00000128951	22.9899	-0.948887	0.287046	-3.30569	0.000947425	0.0388444	DUT	protein_coding
ENSG00000010292	48.13	-0.928614	0.265003	-3.50416	0.000458042	0.0232597	NCAPD2	protein_coding
ENSG00000127334	22.7381	0.91906	0.247796	3.70894	0.000208131	0.0133334	DYRK2	protein_coding
ENSG00000072571	15.6156	-0.911885	0.260178	-3.50485	0.000456859	0.0232597	HMMR	protein_coding
ENSG00000148400	35.4851	0.911478	0.283104	3.21958	0.00128377	0.0490832	NOTCH1	protein_coding
ENSG00000136842	46.0148	-0.897444	0.227307	-3.94816	7.87555e-05	0.00698576	TMOD1	protein_coding
ENSG00000140199	65.7057	0.87939	0.252257	3.48608	0.00049015	0.0244413	SLC12A6	protein_coding
ENSG00000035499	8.36759	-0.841749	0.250513	-3.3601	0.000779156	0.0339043	DEPDC1B	protein_coding
ENSG00000188690	16.6276	-0.841744	0.251109	-3.3521	0.000802004	0.03454	UROS	protein_coding
ENSG00000057757	73.0004	-0.819358	0.213292	-3.84149	0.000122288	0.00917158	PITHD1	protein_coding
ENSG00000121152	10.3525	-0.811396	0.243134	-3.33724	0.000846148	0.0356426	NCAPH	protein_coding
ENSG00000109685	52.6758	-0.805624	0.18494	-4.35615	1.32371e-05	0.00212864	WHSC1	protein_coding
ENSG00000154122	31.8032	-0.784521	0.210492	-3.72708	0.000193715	0.0126739	ANKH	protein_coding
ENSG00000082146	135.457	-0.782497	0.241014	-3.24669	0.00116757	0.0458332	STRADB	protein_coding
ENSG00000112977	467.071	-0.769796	0.237069	-3.24715	0.00116568	0.0458332	DAP	protein_coding
ENSG00000131981	80.6935	-0.767209	0.224489	-3.41757	0.000631818	0.0288151	LGALS3	protein_coding
ENSG00000164010	23.6594	-0.736864	0.211686	-3.48093	0.00049968	0.0247825	ERMAP	protein_coding
ENSG00000125868	195.174	-0.735475	0.222926	-3.29919	0.000969638	0.0394049	DSTN	protein_coding
ENSG00000135801	9.36328	-0.7132	0.214278	-3.32839	0.000873493	0.0364597	TAF5L	protein_coding
ENSG00000099797	9.38966	-0.712105	0.207514	-3.4316	0.000600028	0.0278154	TECR	protein_coding
ENSG00000204178	37.6034	-0.697592	0.167814	-4.15693	3.22551e-05	0.00381478	MSTRG.1232	antisense
ENSG00000060237	618.797	-0.687334	0.170682	-4.02699	5.64952e-05	0.00548598	WNK1	protein_coding
ENSG00000229358	26.9145	0.659421	0.185483	3.55516	0.000377745	0.0202576	DPY19L1P1	unprocessed_pseudogene
ENSG00000112146	141.04	-0.643423	0.154089	-4.17566	2.97118e-05	0.00360646	FBXO9	protein_coding
ENSG00000173598	85.4734	-0.629103	0.186253	-3.37767	0.000731017	0.0322662	NUDT4	protein_coding
ENSG00000169679	22.2861	-0.624959	0.187097	-3.3403	0.000836868	0.0354133	BUB1	protein_coding
ENSG00000104660	26.4187	0.608591	0.163201	3.7291	0.000192163	0.0126622	LEPROTL1	protein_coding
ENSG00000114480	31.5667	-0.547215	0.167543	-3.26613	0.0010903	0.0435412	GBE1	protein_coding
ENSG00000196230	78.2596	-0.53922	0.163023	-3.30762	0.000940924	0.0387501	TUBB	protein_coding
ENSG00000173812	1473.87	-0.488499	0.151292	-3.22886	0.00124286	0.0479723	EIF1	protein_coding
ENSG00000123416	598.691	-0.4834	0.140178	-3.44847	0.000563776	0.0268084	TUBA1B	protein_coding
ENSG00000141030	64.5958	-0.452013	0.119292	-3.78913	0.000151173	0.0107275	COPS3	protein_coding
ENSG00000009307	931.205	-0.433148	0.124546	-3.47782	0.000505509	0.0248049	CSDE1	protein_coding
ENSG00000213639	245.341	-0.367305	0.109179	-3.36426	0.000767496	0.0335552	PPP1CB	protein_coding
Final evaluation versus diagnostic timepoint
Enseml_ID	baseMean	log2FoldChange	lfcSE	stat	pvalue	padj	gene_name	biotype
ENSG00000156738	22.5675	-6.97105	0.553471	-12.5951	2.24567e-36	2.09027e-32	MS4A1	protein_coding
ENSG00000196092	23.3835	-5.79748	0.521931	-11.1078	1.1501e-28	5.35257e-25	PAX5	protein_coding
ENSG00000211898	8.79479	-5.56337	0.605694	-9.18512	4.11083e-20	9.5659e-17	IGHD	protein_coding
ENSG00000163534	6.2532	-5.36717	0.694902	-7.72363	1.13061e-14	1.16931e-11	FCRL1	protein_coding
ENSG00000105369	7.7192	-4.99769	0.566801	-8.81735	1.17198e-18	2.18176e-15	CD79A	protein_coding
ENSG00000159958	7.07316	-4.94789	0.581822	-8.50414	1.8294e-17	2.12851e-14	TNFRSF13C	protein_coding
ENSG00000136573	10.5079	-4.56447	0.519915	-8.77928	1.64529e-18	2.5524e-15	MSTRG.90454	antisense
ENSG00000211899	27.3425	-4.34145	0.496209	-8.74924	2.14802e-18	2.85626e-15	IGHM	protein_coding
ENSG00000104921	9.7306	-4.21368	0.57419	-7.33847	2.16052e-13	1.67584e-10	FCER2	protein_coding
ENSG00000137101	7.69732	-3.61696	0.525396	-6.88426	5.80895e-12	3.60464e-09	CD72	protein_coding
ENSG00000012124	21.6061	-3.54905	0.369316	-9.60979	7.26964e-22	2.25553e-18	CD22	protein_coding
ENSG00000201031	48.9845	3.40877	0.630842	5.40352	6.53456e-08	2.09737e-05	Y_RNA	misc_RNA
ENSG00000211592	16.3594	-3.39532	0.451682	-7.51706	5.60206e-14	5.2144e-11	IGKC	protein_coding
ENSG00000144645	6.12457	-3.36541	0.46459	-7.24383	4.36189e-13	2.90003e-10	OSBPL10	protein_coding
ENSG00000035720	7.49901	-3.30416	0.480656	-6.87427	6.23076e-12	3.62474e-09	STAP1	protein_coding
ENSG00000167483	8.79557	-3.2635	0.508816	-6.4139	1.41845e-10	6.94893e-08	FAM129C	protein_coding
ENSG00000100721	15.7057	-3.2255	0.498015	-6.47671	9.37434e-11	4.84758e-08	TCL1A	protein_coding
ENSG00000232196	122.515	2.89395	0.628979	4.60103	4.20403e-06	0.000798594	MTRNR2L4	protein_coding
ENSG00000160856	14.4334	-2.80354	0.431646	-6.49502	8.30244e-11	4.54583e-08	FCRL3	protein_coding
ENSG00000279123	105.325	2.7918	0.549183	5.08355	3.70439e-07	0.000107751	RP11-424M24.3	TEC
ENSG00000201121	60.0824	2.79081	0.607707	4.59235	4.38276e-06	0.000815894	RNY1P12	misc_RNA
ENSG00000188460	56.6367	2.78865	0.669991	4.16222	3.15172e-05	0.0038099	ACTBP11	processed_pseudogene
ENSG00000164330	5.32029	-2.70909	0.458518	-5.90836	3.45526e-09	1.5315e-06	EBF1	protein_coding
ENSG00000186265	6.30448	-2.64606	0.477077	-5.54639	2.91622e-08	1.13101e-05	BTLA	protein_coding
ENSG00000116191	32.234	-2.63708	0.353686	-7.45599	8.91936e-14	7.5474e-11	RALGPS2	protein_coding
ENSG00000144218	20.721	-2.62317	0.359124	-7.30437	2.78559e-13	1.99448e-10	AFF3	protein_coding
ENSG00000095585	11.2001	-2.61085	0.432942	-6.03049	1.63463e-09	7.60757e-07	BLNK	protein_coding
ENSG00000199357	27.9706	2.59705	0.533989	4.86348	1.15341e-06	0.00029822	Y_RNA	misc_RNA
ENSG00000201413	52.6199	2.57776	0.62776	4.10629	4.02072e-05	0.00411262	RNA5SP141	rRNA
ENSG00000252487	63.2911	2.57433	0.628509	4.09593	4.20481e-05	0.00418857	RNY4P20	misc_RNA
ENSG00000261441	47.5248	2.54385	0.665103	3.82474	0.000130909	0.00902591	RP11-217B1.2	antisense
ENSG00000206669	44.1442	2.489	0.52271	4.76172	1.91947e-06	0.00047017	Y_RNA	misc_RNA
ENSG00000202536	68.9673	2.45154	0.51982	4.71614	2.40361e-06	0.000555547	Y_RNA	misc_RNA
ENSG00000200558	54.0255	2.42073	0.711263	3.40342	0.000665479	0.0316034	RNA5SP429	rRNA
ENSG00000135144	7.78688	-2.39534	0.443196	-5.4047	6.49155e-08	2.09737e-05	DTX1	protein_coding
ENSG00000270188	99.8726	2.29614	0.584124	3.93091	8.46245e-05	0.0063523	MTRNR2L11	protein_coding
ENSG00000199523	34.7204	2.29193	0.627219	3.65412	0.000258068	0.0153	RNA5SP226	rRNA
ENSG00000210140	84.7227	2.24243	0.591053	3.79395	0.000148267	0.0100457	MT-TC	Mt_tRNA
ENSG00000133056	11.8631	-2.20174	0.380188	-5.7912	6.98872e-09	2.8283e-06	PIK3C2B	protein_coding
ENSG00000239437	32.4883	2.1191	0.565642	3.74637	0.000179413	0.0114382	RN7SL752P	misc_RNA
ENSG00000199580	127.974	2.11325	0.489479	4.31735	1.57917e-05	0.00233316	Y_RNA	misc_RNA
ENSG00000112182	17.1164	-2.11209	0.40296	-5.24144	1.59325e-07	4.94333e-05	BACH2	protein_coding
ENSG00000137265	13.3471	-2.08377	0.35807	-5.81945	5.90406e-09	2.49795e-06	IRF4	protein_coding
ENSG00000130787	13.4118	-2.07343	0.411071	-5.04397	4.55979e-07	0.000124831	HIP1R	protein_coding
ENSG00000110777	14.3079	-2.04723	0.512838	-3.99196	6.55294e-05	0.00535042	POU2AF1	protein_coding
ENSG00000242992	49.7178	2.0284	0.50968	3.97974	6.89894e-05	0.00542099	FTH1P4	processed_pseudogene
ENSG00000200521	27.1534	2.00252	0.500218	4.0033	6.24644e-05	0.00519124	Y_RNA	misc_RNA
ENSG00000206651	116.838	1.98715	0.484409	4.10222	4.09203e-05	0.00414007	Y_RNA	misc_RNA
ENSG00000178199	7.10471	-1.97664	0.435398	-4.53984	5.62978e-06	0.000970408	ZC3H12D	protein_coding
ENSG00000253676	34.1813	1.93918	0.516258	3.75623	0.000172491	0.0110727	TAGLN2P1	processed_pseudogene
ENSG00000162894	24.1888	-1.9366	0.444844	-4.35344	1.34017e-05	0.00207904	FCMR	protein_coding
ENSG00000200090	46.3715	1.91737	0.499465	3.83885	0.000123611	0.00865093	Y_RNA	misc_RNA
ENSG00000082438	14.4125	-1.87157	0.340418	-5.49786	3.84423e-08	1.43128e-05	COBLL1	protein_coding
ENSG00000023445	53.8791	-1.85611	0.378996	-4.89743	9.70972e-07	0.000258223	BIRC3	protein_coding
ENSG00000120278	12.2403	-1.8435	0.389142	-4.73734	2.16538e-06	0.000516805	PLEKHG1	protein_coding
ENSG00000042980	7.12416	-1.83986	0.457744	-4.01941	5.83447e-05	0.00493702	ADAM28	protein_coding
ENSG00000008710	8.44399	-1.83719	0.478257	-3.84144	0.000122316	0.00862515	PKD1	protein_coding
ENSG00000213918	7.61787	-1.83332	0.507447	-3.61283	0.000302868	0.0172464	DNASE1	protein_coding
ENSG00000244230	86.9887	1.83102	0.54529	3.35788	0.000785418	0.0353173	MSTRG.95063	intergenic
ENSG00000178977	29.0325	1.81566	0.463288	3.91908	8.88886e-05	0.00656647	LINC00324	lincRNA
ENSG00000207061	24.7429	1.76485	0.500949	3.52302	0.000426658	0.0224369	Y_RNA	misc_RNA
ENSG00000170456	10.0549	-1.72678	0.31598	-5.46484	4.63325e-08	1.6587e-05	DENND5B	protein_coding
ENSG00000157734	7.23044	-1.71581	0.375482	-4.56963	4.88593e-06	0.000888067	SNX22	protein_coding
ENSG00000166432	8.0675	-1.69044	0.463799	-3.64477	0.000267631	0.0157665	ZMAT1	protein_coding
ENSG00000126214	10.0467	-1.65074	0.445838	-3.70256	0.000213435	0.0130701	KLC1	protein_coding
ENSG00000179583	51.5588	-1.6394	0.439397	-3.73101	0.000190714	0.0119139	CIITA	protein_coding
ENSG00000173200	12.688	-1.63382	0.321833	-5.07662	3.84207e-07	0.00010837	PARP15	protein_coding
ENSG00000008853	11.1259	-1.63053	0.313638	-5.19876	2.00617e-07	6.0237e-05	RHOBTB2	protein_coding
ENSG00000149577	21.9265	-1.61847	0.489186	-3.3085	0.000937989	0.0396854	SIDT2	protein_coding
ENSG00000164649	15.7923	-1.61442	0.398586	-4.05035	5.11404e-05	0.00471302	CDCA7L	protein_coding
ENSG00000123384	113.022	-1.59793	0.474364	-3.36857	0.000755581	0.0341405	LRP1	protein_coding
ENSG00000159753	10.3245	-1.59781	0.489302	-3.26549	0.00109277	0.0435988	CARMIL2	protein_coding
ENSG00000201470	86.6964	1.58692	0.429329	3.69627	0.000218794	0.0133107	RNY4P7	misc_RNA
ENSG00000161405	87.8079	-1.56612	0.380255	-4.11859	3.812e-05	0.0040324	IKZF3	protein_coding
ENSG00000147162	63.1436	-1.55643	0.372021	-4.18371	2.86786e-05	0.0036073	OGT	protein_coding
ENSG00000134061	10.4302	-1.55288	0.375245	-4.13832	3.49851e-05	0.00396185	CD180	protein_coding
ENSG00000196576	83.2472	-1.54146	0.431893	-3.56908	0.000358231	0.0196142	PLXNB2	protein_coding
ENSG00000128815	67.0318	-1.53832	0.347863	-4.42221	9.76951e-06	0.00156784	WDFY4	protein_coding
ENSG00000105738	33.2637	-1.53776	0.283917	-5.41622	6.08715e-08	2.09737e-05	SIPA1L3	protein_coding
ENSG00000134884	86.6049	-1.5368	0.401225	-3.83026	0.000128006	0.00889165	ARGLU1	protein_coding
ENSG00000176533	6.64252	-1.53607	0.326955	-4.69812	2.62571e-06	0.000568374	GNG7	protein_coding
ENSG00000100038	7.47234	-1.53205	0.459982	-3.33067	0.000866372	0.0376998	TOP3B	protein_coding
ENSG00000141524	35.2382	-1.50915	0.454828	-3.31807	0.000906416	0.0387015	TMC6	protein_coding
ENSG00000125675	9.122	-1.48857	0.455302	-3.26942	0.00107768	0.0435841	MSTRG.101816	antisense
ENSG00000076928	183.135	-1.48706	0.411261	-3.61585	0.000299368	0.0172464	ARHGEF1	protein_coding
ENSG00000171219	18.5781	-1.4456	0.366643	-3.94279	8.05384e-05	0.00609472	CDC42BPG	protein_coding
ENSG00000212409	36.4486	1.44314	0.447379	3.22576	0.00125639	0.0471552	RNY4P18	misc_RNA
ENSG00000181378	16.4573	-1.44131	0.441939	-3.26134	0.00110888	0.0436466	CFAP65	protein_coding
ENSG00000059122	13.5934	-1.43599	0.442682	-3.24385	0.00117928	0.0455465	FLYWCH1	protein_coding
ENSG00000184677	21.9525	-1.43441	0.420267	-3.41309	0.000642303	0.0313013	ZBTB40	protein_coding
ENSG00000251636	8.01405	1.423	0.403604	3.52573	0.000422312	0.0223345	LINC01218	sense_intronic
ENSG00000169877	11.189	1.41541	0.368135	3.84482	0.000120641	0.00857194	AHSP	protein_coding
ENSG00000119866	29.7361	-1.39372	0.350048	-3.9815	6.84811e-05	0.00542099	BCL11A	protein_coding
ENSG00000101057	27.5706	-1.39199	0.388701	-3.58114	0.000342096	0.0188416	MYBL2	protein_coding
ENSG00000198393	6.50833	-1.37408	0.414815	-3.31252	0.000924597	0.0392975	ZNF26	protein_coding
ENSG00000109762	5.22036	-1.36805	0.366231	-3.73549	0.000187354	0.011783	SNX25	protein_coding
ENSG00000199677	78.334	1.36544	0.415868	3.28334	0.00102584	0.0422501	Y_RNA	misc_RNA
ENSG00000114446	17.8346	-1.35813	0.316526	-4.29073	1.78085e-05	0.00253154	IFT57	protein_coding
ENSG00000171766	7.77806	-1.34399	0.370532	-3.62718	0.000286531	0.0167738	GATM	protein_coding
ENSG00000082512	14.0063	-1.33928	0.397421	-3.36992	0.000751906	0.0341402	TRAF5	protein_coding
ENSG00000141577	7.56075	-1.33871	0.410065	-3.26463	0.00109606	0.0435988	CEP131	protein_coding
ENSG00000167978	417.906	-1.33369	0.37096	-3.59523	0.000324099	0.018173	SRRM2	protein_coding
ENSG00000167548	136.531	-1.33052	0.374695	-3.55094	0.000383852	0.0206526	KMT2D	protein_coding
ENSG00000176438	37.5303	-1.32909	0.399974	-3.32293	0.00089078	0.038386	SYNE3	protein_coding
ENSG00000103335	24.8509	-1.32117	0.403009	-3.27826	0.00104448	0.0426404	PIEZO1	protein_coding
ENSG00000162775	16.6123	-1.3193	0.341687	-3.86114	0.000112861	0.00814351	RBM15	protein_coding
ENSG00000100726	11.0813	-1.31444	0.392	-3.35318	0.000798898	0.0355796	TELO2	protein_coding
ENSG00000133789	80.0333	-1.30999	0.29341	-4.46471	8.01758e-06	0.00133264	SWAP70	protein_coding
ENSG00000089820	95.3564	-1.29997	0.370696	-3.50684	0.000453456	0.023191	ARHGAP4	protein_coding
ENSG00000167244	17.024	1.29401	0.383034	3.37832	0.000729303	0.0340585	IGF2	protein_coding
ENSG00000196312	10.211	-1.289	0.394774	-3.26515	0.00109406	0.0435988	MFSD14C	protein_coding
ENSG00000047578	12.915	-1.28206	0.380217	-3.37193	0.000746447	0.0340585	KIAA0556	protein_coding
ENSG00000070047	20.7697	-1.27615	0.374348	-3.409	0.000652009	0.0313969	PHRF1	protein_coding
ENSG00000137200	21.2004	-1.27507	0.386628	-3.29793	0.000974008	0.0407746	CMTR1	protein_coding
ENSG00000198286	52.3563	-1.27006	0.336459	-3.77478	0.000160149	0.0106476	CARD11	protein_coding
ENSG00000178252	16.4858	-1.26851	0.361003	-3.51385	0.000441662	0.0228388	WDR6	protein_coding
ENSG00000152217	21.9809	-1.26578	0.359861	-3.51741	0.00043578	0.0226606	SETBP1	protein_coding
ENSG00000197714	15.2663	-1.24304	0.368535	-3.37291	0.000743772	0.0340585	ZNF460	protein_coding
ENSG00000163683	35.5249	-1.2351	0.300075	-4.11596	3.85565e-05	0.0040324	SMIM14	protein_coding
ENSG00000197976	16.0173	-1.22708	0.373381	-3.28641	0.00101472	0.041978	AKAP17A	protein_coding
ENSG00000198625	49.039	-1.22506	0.312058	-3.92574	8.6463e-05	0.00643838	MDM4	protein_coding
ENSG00000069493	20.2091	-1.22472	0.367531	-3.3323	0.000861308	0.0376998	CLEC2D	protein_coding
ENSG00000188765	221.242	1.20865	0.3698	3.26838	0.00108164	0.0435841	TMSB4XP2	unprocessed_pseudogene
ENSG00000019485	3.87447	-1.20479	0.343143	-3.51104	0.000446361	0.0229543	PRDM11	protein_coding
ENSG00000271425	10.7507	-1.19319	0.350112	-3.40801	0.000654383	0.0313969	NBPF10	protein_coding
ENSG00000089094	30.8359	-1.18078	0.351794	-3.35644	0.000789525	0.0353313	KDM2B	protein_coding
ENSG00000175309	27.876	-1.17456	0.357929	-3.28154	0.00103243	0.042334	PHYKPL	protein_coding
ENSG00000213626	71.1407	-1.16624	0.321847	-3.62359	0.000290546	0.0169025	LBH	protein_coding
ENSG00000126602	12.8233	-1.158	0.347948	-3.32808	0.000874474	0.0378586	TRAP1	protein_coding
ENSG00000080546	11.8081	-1.15375	0.306354	-3.76606	0.000165843	0.010948	SESN1	protein_coding
ENSG00000102221	6.11016	-1.15048	0.358143	-3.21233	0.00131662	0.0486312	JADE3	protein_coding
ENSG00000160293	17.405	-1.14461	0.337562	-3.39081	0.000696858	0.0329256	VAV2	protein_coding
ENSG00000103365	49.2408	-1.14259	0.289588	-3.94557	7.96095e-05	0.00609472	GGA2	protein_coding
ENSG00000101191	55.3235	-1.13514	0.330289	-3.43681	0.000588612	0.0289883	MSTRG.58204	protein_coding
ENSG00000114861	24.7324	-1.12782	0.317885	-3.5479	0.000388321	0.020773	FOXP1	protein_coding
ENSG00000181666	7.6335	-1.12092	0.328796	-3.40918	0.000651578	0.0313969	HKR1	protein_coding
ENSG00000165209	25.5525	-1.11853	0.257769	-4.33929	1.42945e-05	0.00216859	STRBP	protein_coding
ENSG00000103047	16.4864	-1.10693	0.3279	-3.37583	0.000735942	0.0340585	TANGO6	protein_coding
ENSG00000174652	13.9958	-1.10603	0.306212	-3.61198	0.000303869	0.0172464	ZNF266	protein_coding
ENSG00000140391	5.71339	-1.09681	0.336921	-3.2554	0.00113234	0.0442461	MSTRG.32410	antisense
ENSG00000140943	21.9871	-1.09502	0.337295	-3.24647	0.00116847	0.0453173	MBTPS1	protein_coding
ENSG00000074657	11.3142	-1.08392	0.325031	-3.33482	0.000853552	0.0376534	MSTRG.42635	antisense
ENSG00000187653	731.25	1.07949	0.333566	3.23621	0.0012113	0.0460194	TMSB4XP8	processed_pseudogene
ENSG00000130348	10.3995	-1.07859	0.333559	-3.23357	0.00122253	0.04607	QRSL1	protein_coding
ENSG00000183495	50.7006	-1.07837	0.323782	-3.33055	0.000866756	0.0376998	EP400	protein_coding
ENSG00000224078	21.0807	-1.0783	0.251077	-4.29469	1.74936e-05	0.00253154	SNHG14	processed_transcript
ENSG00000145365	15.1097	-1.07368	0.334666	-3.20821	0.00133566	0.0491397	TIFA	protein_coding
ENSG00000032444	23.8491	-1.06961	0.330509	-3.23624	0.00121115	0.0460194	PNPLA6	protein_coding
ENSG00000171467	31.4856	-1.05925	0.295251	-3.58764	0.000333691	0.0184881	ZNF318	protein_coding
ENSG00000143799	83.3908	-1.05278	0.305335	-3.44797	0.000564819	0.0279645	PARP1	protein_coding
ENSG00000116497	9.48933	-1.04328	0.308936	-3.377	0.000732798	0.0340585	S100PBP	protein_coding
ENSG00000126749	12.9344	-1.02276	0.293413	-3.48575	0.000490765	0.0248263	EMG1	protein_coding
ENSG00000058600	16.9596	-1.00548	0.28012	-3.58946	0.000331363	0.018469	MSTRG.34379	antisense
ENSG00000234444	12.0841	-1.00522	0.272654	-3.68681	0.000227084	0.013693	ZNF736	protein_coding
ENSG00000161010	8.70123	-1.00358	0.306962	-3.26939	0.0010778	0.0435841	C5orf45	protein_coding
ENSG00000228956	5.88881	-0.994963	0.294356	-3.38014	0.000724501	0.0340585	SATB1-AS1	processed_transcript
ENSG00000137497	147.649	-0.994005	0.28251	-3.51848	0.000434029	0.0226606	NUMA1	protein_coding
ENSG00000163644	25.2522	-0.985637	0.24292	-4.05745	4.96114e-05	0.00461783	PPM1K	protein_coding
ENSG00000139645	11.2662	-0.976829	0.300151	-3.25446	0.0011361	0.0442461	ANKRD52	protein_coding
ENSG00000267680	15.5642	-0.965736	0.279203	-3.4589	0.000542391	0.0272896	ZNF224	protein_coding
ENSG00000254004	12.135	-0.952963	0.275844	-3.45471	0.00055088	0.0275677	ZNF260	protein_coding
ENSG00000198825	12.5379	-0.942455	0.248924	-3.78612	0.000153018	0.0102467	INPP5F	protein_coding
ENSG00000197943	120.013	-0.939815	0.255673	-3.67585	0.00023706	0.0141446	PLCG2	protein_coding
ENSG00000135686	18.1464	-0.931241	0.289757	-3.21387	0.00130961	0.0486312	MSTRG.36427	antisense
ENSG00000162402	84.2596	-0.902207	0.276566	-3.26218	0.00110559	0.0436466	USP24	protein_coding
ENSG00000162144	14.115	-0.895053	0.226897	-3.94475	7.98846e-05	0.00609472	CYB561A3	protein_coding
ENSG00000105639	95.0891	-0.866125	0.234992	-3.68576	0.000228021	0.013693	JAK3	protein_coding
ENSG00000048471	52.7664	-0.849543	0.226032	-3.7585	0.000170935	0.0110727	SNX29	protein_coding
ENSG00000245008	9.85742	0.849064	0.251674	3.37367	0.000741746	0.0340585	MSTRG.19042	intergenic
ENSG00000174306	9.84052	-0.810301	0.248504	-3.26071	0.00111133	0.0436466	ZHX3	protein_coding
ENSG00000155561	25.2294	-0.777208	0.204915	-3.79284	0.000148937	0.0100457	NUP205	protein_coding
ENSG00000169499	125.836	-0.760845	0.235045	-3.23702	0.00120785	0.0460194	MSTRG.91320	antisense
ENSG00000175893	12.8781	-0.74457	0.223247	-3.33518	0.000852432	0.0376534	ZDHHC21	protein_coding
ENSG00000108559	28.0452	-0.742059	0.229283	-3.23643	0.00121036	0.0460194	NUP88	protein_coding
ENSG00000133030	100.598	-0.734345	0.221109	-3.32118	0.000896365	0.0384487	MPRIP	protein_coding
ENSG00000106012	27.4092	-0.729613	0.221156	-3.29908	0.000970007	0.0407746	IQCE	protein_coding
ENSG00000102226	28.7723	-0.700957	0.186441	-3.75968	0.00017013	0.0110727	USP11	protein_coding
ENSG00000156976	144.592	-0.622909	0.17321	-3.59626	0.00032282	0.018173	EIF4A2	protein_coding
ENSG00000132819	267.18	0.586042	0.177745	3.2971	0.000976873	0.0407746	RBM38	protein_coding
ENSG00000151849	11.5828	-0.584554	0.181428	-3.22196	0.00127316	0.0475926	CENPJ	protein_coding
ENSG00000158711	135.47	-0.542002	0.152426	-3.55584	0.000376774	0.0205088	ELK4	protein_coding
ENSG00000113812	14.8165	-0.52292	0.161693	-3.23404	0.00122052	0.04607	ACTR8	protein_coding
ENSG00000203326	28.0114	-0.516164	0.156685	-3.29427	0.000986768	0.0410037	ZNF525	protein_coding
ENSG00000115020	84.9366	-0.481724	0.119474	-4.03205	5.52913e-05	0.00492228	PIKFYVE	protein_coding

## Sheet: DLBCL NR timepoint analysis
Interim evaluation versus diagnostic timepoint
Enseml_ID	baseMean	log2FoldChange	lfcSE	stat	pvalue	padj	gene_name	biotype
ENSG00000211899	12.1798	-5.83898	1.24142	-4.70346	2.55795e-06	0.00333659	IGHM	protein_coding
ENSG00000196092	14.8693	-4.99704	1.26828	-3.94003	8.14727e-05	0.0495674	PAX5	protein_coding
ENSG00000012124	8.25773	-4.29267	0.820165	-5.23391	1.65961e-07	0.0005412	CD22	protein_coding
ENSG00000110777	10.7519	-4.1105	0.85632	-4.8002	1.58511e-06	0.00267264	POU2AF1	protein_coding
ENSG00000201861	40.583	-3.65742	0.929734	-3.93384	8.36003e-05	0.0495674	RNA5SP298	rRNA
ENSG00000112077	3.47065	3.11883	0.707586	4.4077	1.04474e-05	0.00851727	MSTRG.81584	antisense
ENSG00000199994	152.439	-2.84992	0.723764	-3.93763	8.22902e-05	0.0495674	RNA5SP145	rRNA
ENSG00000163554	11.7857	2.75123	0.589915	4.66377	3.10472e-06	0.00337128	SPTA1	protein_coding
ENSG00000223609	15.07	2.53215	0.428412	5.91055	3.40963e-09	2.22376e-05	HBD	protein_coding
ENSG00000137460	20.4838	2.17118	0.452945	4.79348	1.63915e-06	0.00267264	MSTRG.71810	antisense
ENSG00000115993	197.125	1.61175	0.347946	4.63218	3.61837e-06	0.00337128	TRAK2	protein_coding

## Sheet: DLBCL R versus NR impulseDE2
Enseml_ID	p	padj	loglik_full	loglik_red	mean	impulseTOsigmoid_p	sigmoidTOconst_p	gene_name	biotype
ENSG00000074370	0.000206432	0.0201335	-572.919	-586.008	543.946	0.576721	0.604389	ATP2A3	protein_coding
ENSG00000080854	5.26509e-05	0.00578819	-420.346	-435.011	83.1919	0.765199	0.371676	IGSF9B	protein_coding
ENSG00000111640	0.00011756	0.0120364	-619.785	-633.526	1404.52	0.737909	0.889503	GAPDH	protein_coding
ENSG00000115993	8.55333e-08	1.33711e-05	-617.069	-638.909	996.625	0.0488396	0.456765	TRAK2	protein_coding
ENSG00000117724	3.29871e-05	0.00372873	-440.802	-456.002	120.365	0.065015	0.55324	CENPF	protein_coding
ENSG00000130449	0.000167949	0.0166753	-384.623	-397.951	45.2547	1	0.0902795	ZSWIM6	protein_coding
ENSG00000137076	0.000330395	0.0307931	-787.881	-800.42	7977.58	0.415236	0.61957	TLN1	protein_coding
ENSG00000137449	7.33975e-08	1.16391e-05	-394.388	-416.395	59.177	0.505024	0.00730913	CPEB2	protein_coding
ENSG00000142002	2.24208e-21	1.35397e-18	-433.599	-488.5	154.72	0.999977	0.0897383	DPP9	protein_coding
ENSG00000143632	2.34571e-14	7.49335e-12	-231.595	-269.614	7.89267	0.676696	0.590696	ACTA1	protein_coding
ENSG00000148180	2.84286e-05	0.00323002	-545.608	-560.977	417.675	0.981449	0.396113	GSN	protein_coding
ENSG00000152192	4.70602e-10	9.87905e-08	-217.225	-244.708	6.62915	1	0.0499108	POU4F1	protein_coding
ENSG00000172613	5.40595e-05	0.00591354	-231.271	-245.906	5.0423	0.773389	0.297199	RAD9A	protein_coding
ENSG00000173166	4.35831e-08	7.22301e-06	-307.45	-330.027	22.2465	0.0161419	0.0329137	RAPH1	protein_coding
ENSG00000173848	7.43331e-05	0.00793439	-433.281	-447.551	96.3397	0.778895	0.902419	NET1	protein_coding
ENSG00000178458	2.09394e-12	5.46209e-10	-282.787	-316.055	12.8343	0.709866	0.539018	H3F3AP6	processed_pseudogene
ENSG00000178971	4.90621e-32	3.08979e-28	-485.578	-565.771	797.662	1	0.115804	CTC1	protein_coding
ENSG00000180592	5.90976e-11	1.35691e-08	-261.069	-290.778	13.2178	0.985264	0.0304416	SKIDA1	protein_coding
ENSG00000188460	1.05311e-26	1.22172e-23	-357.547	-425.125	77.6526	0.302458	0.52103	ACTBP11	processed_pseudogene
ENSG00000188765	3.85141e-23	2.61209e-20	-485.306	-544.416	238.052	0.127537	0.789052	TMSB4XP2	unprocessed_pseudogene
ENSG00000196604	4.40109e-18	1.86555e-15	-255.174	-302.189	26.2975	0.230254	0.194998	POTEF	protein_coding
ENSG00000196924	0.000288217	0.0274422	-793.745	-806.444	8299.61	0.417011	0.417022	FLNA	protein_coding
ENSG00000199245	1.9583e-12	5.13868e-10	-159.691	-193.03	7.12276	1	0.956579	Y_RNA	misc_RNA
ENSG00000199357	1.26946e-19	6.50733e-17	-313.751	-364.46	44.0805	0.123061	0.893829	Y_RNA	misc_RNA
ENSG00000199415	1.66448e-16	6.3806e-14	-351.322	-394.539	49.3111	0.829658	0.640627	RNA5SP370	rRNA
ENSG00000199550	1.33174e-12	3.55807e-10	-332.659	-366.408	28.3215	1	0.304003	Y_RNA	misc_RNA
ENSG00000199580	2.12981e-26	2.29001e-23	-455.252	-522.105	289.477	0.0366655	0.75341	Y_RNA	misc_RNA
ENSG00000199677	3.33728e-22	2.10172e-19	-459.261	-516.136	295.418	0.15069	0.653201	Y_RNA	misc_RNA
ENSG00000199990	3.5572e-24	2.90399e-21	-391.938	-453.511	112.184	0.420382	0.888211	VTRNA1-1	misc_RNA
ENSG00000199994	6.17268e-20	3.23948e-17	-467.513	-518.972	250.947	1	0.87127	RNA5SP145	rRNA
ENSG00000200246	3.16553e-27	3.87637e-24	-289.695	-358.511	115.38	0.909943	0.414129	RNA5SP263	rRNA
ENSG00000200291	1.40209e-19	6.79226e-17	-679.798	-730.404	3961.08	0.0597803	0.426126	Y_RNA	misc_RNA
ENSG00000200558	1.29204e-19	6.54693e-17	-342.796	-393.486	74.3916	0.999845	0.360179	RNA5SP429	rRNA
ENSG00000200687	7.79532e-17	3.06829e-14	-163.776	-207.788	11.1116	0.733703	0.952104	RNA5SP335	rRNA
ENSG00000201098	4.31842e-18	1.84979e-15	-671.746	-718.781	2823.17	0.343278	0.905344	RNY1	misc_RNA
ENSG00000201121	1.18578e-28	2.27279e-25	-380.507	-452.703	145.006	0.810081	0.700201	RNY1P12	misc_RNA
ENSG00000201185	2.40658e-27	3.12034e-24	-604.678	-673.777	1837.37	1	0.470767	RNA5SP202	rRNA
ENSG00000201321	4.81016e-13	1.38595e-10	-420.443	-455.271	132.349	1	0.494189	RNA5S9	rRNA
ENSG00000201413	1.11626e-25	1.06977e-22	-382.279	-447.424	350.123	0.999706	0.0102837	RNA5SP141	rRNA
ENSG00000201470	7.07919e-34	1.04026e-29	-469.061	-553.596	436.546	0.162285	0.903284	RNY4P7	misc_RNA
ENSG00000201644	1.82122e-24	1.54397e-21	-627.788	-690.052	2061.22	0.177589	0.708679	Y_RNA	misc_RNA
ENSG00000201800	6.05065e-06	0.000779932	-178.254	-195.373	2.763	1	0.440888	Y_RNA	misc_RNA
ENSG00000201822	6.81381e-22	4.2307e-19	-541.11	-597.246	790.156	0.998753	0.434054	RNA5SP149	rRNA
ENSG00000201850	3.93488e-18	1.71748e-15	-125.588	-172.72	4.51162	0.137149	0.913882	Y_RNA	misc_RNA
ENSG00000201861	1.78617e-23	1.27002e-20	-325.325	-385.23	77.1143	0.999982	0.348328	RNA5SP298	rRNA
ENSG00000201955	3.03192e-15	1.0203e-12	-592.603	-632.776	1044.58	0.074034	0.226464	RNY3P1	misc_RNA
ENSG00000202187	5.945e-06	0.000770959	-112.322	-129.461	1.39236	1	0.278158	RNA5SP355	rRNA
ENSG00000202324	2.48619e-08	4.34925e-06	-138.547	-161.737	6.38812	0.999993	0.0604219	RNA5SP366	rRNA
ENSG00000202354	4.0463e-12	1.02516e-09	-745.891	-778.459	6082	0.106645	0.127559	RNY3	misc_RNA
ENSG00000202536	7.79076e-30	2.14655e-26	-399.726	-474.719	173.64	0.29886	0.848911	Y_RNA	misc_RNA
ENSG00000206651	1.45944e-27	2.14459e-24	-471.898	-541.511	385.152	0.434669	0.956981	Y_RNA	misc_RNA
ENSG00000206659	5.38319e-16	1.96126e-13	-498.899	-540.887	346.138	0.0729539	0.112296	Y_RNA	misc_RNA
ENSG00000206925	1.57583e-31	8.13239e-28	-397.54	-476.537	176.177	0.458961	0.482607	Y_RNA	misc_RNA
ENSG00000206967	2.82633e-06	0.000379865	-133.701	-151.673	1.28471	0.999984	0.0564157	Y_RNA	misc_RNA
ENSG00000207032	1.5398e-15	5.43043e-13	-295.321	-336.206	25.48	0.92282	0.956583	Y_RNA	misc_RNA
ENSG00000207142	2.50058e-14	7.93062e-12	-594.149	-632.1	1002.84	0.11989	0.348315	Y_RNA	misc_RNA
ENSG00000207357	1.50848e-07	2.28621e-05	-251.031	-272.249	7.63862	1	0.00457922	RNU6-2	snRNA
ENSG00000210077	1.24946e-29	3.24008e-26	-770.059	-844.567	25337.6	0.456708	0.96786	MT-TV	Mt_tRNA
ENSG00000210082	1.9662e-09	3.86956e-07	-1253.19	-1279.13	2.60019e+06	0.936748	0.566593	MT-RNR2	Mt_rRNA
ENSG00000210100	3.42354e-10	7.25592e-08	-621.613	-649.439	1135.7	0.604894	0.460077	MT-TI	Mt_tRNA
ENSG00000210117	0.0003057	0.0287345	-561.483	-574.113	452.406	0.68997	0.422757	MT-TW	Mt_tRNA
ENSG00000210184	2.98363e-27	3.75801e-24	-566.099	-634.976	1320.35	0.581266	0.811502	MT-TS2	Mt_tRNA
ENSG00000210195	7.98513e-18	3.35254e-15	-611.071	-657.464	1472.89	0.492482	0.73224	MT-TT	Mt_tRNA
ENSG00000211459	1.84464e-10	4.0257e-08	-1096.1	-1124.59	387469	0.931059	0.846595	MT-RNR1	Mt_rRNA
ENSG00000212409	4.10382e-23	2.7411e-20	-367.686	-426.731	84.6162	0.0167735	1	RNY4P18	misc_RNA
ENSG00000213237	2.65959e-05	0.00303744	-216.062	-231.508	5.13153	0.995911	0.826953	AC008155.1	processed_pseudogene
ENSG00000213857	1.15148e-09	2.32852e-07	-199.628	-226.149	5.35249	1	0.473282	RP11-12M9.4	processed_pseudogene
ENSG00000223951	2.10714e-13	6.27644e-11	-188.687	-224.388	10.714	0.994375	0.0407241	AL133244.1	processed_pseudogene
ENSG00000226564	1.16724e-19	6.0537e-17	-402.54	-453.336	78.5708	0.013777	0.576984	FTH1P20	processed_pseudogene
ENSG00000227376	1.24854e-16	4.82811e-14	-400.274	-443.793	79.2194	0.0436788	0.517651	FTH1P16	processed_pseudogene
ENSG00000228232	5.95388e-13	1.68251e-10	-266.072	-300.674	10.2819	0.890694	0.611833	GAPDHP1	processed_pseudogene
ENSG00000230043	1.07706e-20	5.93515e-18	-461.56	-514.833	166.836	0.437855	0.719673	TMSB4XP6	processed_pseudogene
ENSG00000231503	3.73626e-05	0.00416985	-314.927	-329.985	24.0558	1	0.492738	PTMAP4	processed_pseudogene
ENSG00000236058	0.000100908	0.0104916	-188.521	-202.439	3.28129	0.268673	0.677699	RP11-215A21.2	processed_pseudogene
ENSG00000236876	2.86151e-10	6.09405e-08	-338.22	-366.239	31.562	0.817586	0.848488	TMSB4XP1	processed_pseudogene
ENSG00000239224	1.71396e-26	1.88895e-23	-388.838	-455.915	99.6073	0.429479	0.313461	RN7SL546P	misc_RNA
ENSG00000240869	1.62178e-27	2.30628e-24	-481.55	-551.055	413.085	0.777189	0.480086	RN7SL128P	misc_RNA
ENSG00000241529	5.48565e-24	4.31838e-21	-387.036	-448.161	93.425	0.957851	0.319428	RN7SL767P	misc_RNA
ENSG00000243951	1.39293e-19	6.79226e-17	-228.493	-279.105	22.6691	0.641395	0.0788395	RN7SL308P	misc_RNA
ENSG00000244642	6.52076e-26	6.38803e-23	-446.268	-511.967	290.129	0.796033	0.0920311	RN7SL396P	misc_RNA
ENSG00000244921	0.000491581	0.0437795	-363.829	-375.901	33.9299	0.758811	0.571726	MTCYBP18	processed_pseudogene
ENSG00000247627	0.000116992	0.0120221	-607.643	-621.39	822.087	0.621738	0.570131	MTND4P12	processed_pseudogene
ENSG00000248473	6.27282e-28	1.02419e-24	-316.465	-386.947	80.4032	0.739576	0.288313	CTC-338M12.2	lincRNA
ENSG00000249245	0.000547109	0.0480454	-231.452	-243.397	5.9712	0.810422	0.981888	RP11-557J10.3	processed_pseudogene
ENSG00000251705	1.01945e-12	2.78995e-10	-236.525	-270.557	9.09086	0.958517	0.858153	RNA5-8SP6	rRNA
ENSG00000252316	1.34861e-24	1.21331e-21	-579.012	-641.587	1285.76	0.0657746	0.892907	RNY4	misc_RNA
ENSG00000252866	2.44134e-11	5.78625e-09	-140.94	-171.593	3.88072	0.999053	0.679588	RNA5SP243	rRNA
ENSG00000255823	5.88454e-20	3.12547e-17	-938.74	-990.248	90278.7	0.366353	0.798457	MTRNR2L8	protein_coding
ENSG00000256045	1.81161e-16	6.88472e-14	-788.642	-831.771	14379.2	0.836648	0.793417	MTRNR2L10	protein_coding
ENSG00000256618	1.04448e-23	8.07808e-21	-789.765	-850.225	17125.8	0.810533	0.706759	MTRNR2L1	protein_coding
ENSG00000260464	1.24799e-30	4.23204e-27	-269.207	-346.08	78.7606	0.620082	0.430204	RP4-561L24.3	lincRNA
ENSG00000260792	1.19368e-09	2.39583e-07	-391.163	-417.644	67.3842	0.836101	0.185763	RP11-982M15.8	lincRNA
ENSG00000261971	0.000470934	0.0423399	-241.327	-253.449	6.31873	1	0.525135	MMP25-AS1	antisense
ENSG00000263563	1.01675e-08	1.84455e-06	-331.578	-355.741	26.4503	0.780767	0.890226	UBBP4	transcribed_unprocessed_pseudogene
ENSG00000263740	1.98771e-23	1.39089e-20	-612.54	-672.334	1669.33	0.550165	0.12287	RN7SL4P	misc_RNA
ENSG00000265735	3.61121e-23	2.48744e-20	-543.749	-602.926	608.674	0.51637	0.274296	RN7SL5P	misc_RNA
ENSG00000265961	4.87274e-25	4.47521e-22	-269.416	-333.041	21.1677	0.461024	0.832938	Y_RNA	misc_RNA
ENSG00000267541	1.7532e-10	3.86441e-08	-362.341	-390.885	38.0283	0.976759	0.906463	MTCO2P2	processed_pseudogene
ENSG00000269028	1.74762e-24	1.51063e-21	-952.617	-1014.92	123913	0.734321	0.935221	MTRNR2L12	protein_coding
ENSG00000270276	2.70464e-05	0.00308092	-142.332	-157.758	1.44644	1	0.878532	HIST2H4B	protein_coding
ENSG00000270722	0.000439409	0.0400226	-630.016	-642.22	1293.51	1	0.0689416	U1	snRNA
ENSG00000272055	2.45717e-05	0.00284309	-205.436	-220.972	3.81852	0.999851	0.0591623	RNU6-6P	snRNA
ENSG00000276168	4.4474e-17	1.78236e-14	-1049.18	-1093.78	241325	0.351152	0.885772	RN7SL1	misc_RNA
ENSG00000276644	3.64977e-11	8.60409e-09	-424.13	-454.354	109.491	0.893969	0.0160203	DACH1	protein_coding
ENSG00000278771	1.77529e-27	2.37158e-24	-674.49	-743.901	3787.14	0.847539	0.13654	Metazoa_SRP	misc_RNA
ENSG00000279123	6.79245e-36	1.49719e-31	-431.399	-520.69	339.719	0.471917	0.364848	RP11-424M24.3	TEC
ENSG00000280434	7.42299e-31	2.97487e-27	-632.233	-709.64	3496.67	0.90624	0.494792	RP4-671O14.6	sense_overlapping
ENSG00000280441	4.91193e-12	1.22338e-09	-344.683	-377.045	59.5005	0.967105	0.0381732	CH507-528H12.1	lincRNA
ENSG00000283907	1.19563e-09	2.39583e-07	-299.07	-325.55	18.3908	0.940894	0.335802	#N/A	#N/A
ENSG00000000971	0.000293052	0.0278425	-194.586	-207.265	7.19874	1	0.000177115	CFH	protein_coding
ENSG00000077454	2.58103e-05	0.00297081	-379.185	-394.664	44.1112	0.999998	0.397381	LRCH4	protein_coding
ENSG00000089335	3.19273e-08	5.47659e-06	-325.093	-348.01	22.5778	0.0790033	0.514213	ZNF302	protein_coding
ENSG00000091490	8.89659e-05	0.00938271	-369.712	-383.775	41.533	0.456309	0.564022	SEL1L3	protein_coding
ENSG00000105220	0.000321938	0.0301323	-441.955	-454.524	125.644	0.967445	0.56477	GPI	protein_coding
ENSG00000105426	0.000287678	0.0274422	-391.61	-404.311	52.4937	0.120948	0.600409	PTPRS	protein_coding
ENSG00000107281	1.07763e-05	0.00132699	-232.162	-248.631	7.03727	0.999722	0.104718	NPDC1	protein_coding
ENSG00000112238	2.32623e-08	4.08563e-06	-321.415	-344.678	28.5522	0.558906	0.0424784	PRDM13	protein_coding
ENSG00000120093	1.63467e-10	3.62124e-08	-286.578	-315.197	17.8866	0.92249	0.0461352	HOXB3	protein_coding
ENSG00000123095	7.4362e-13	2.06175e-10	-365.117	-399.484	62.5304	1	0.00950037	BHLHE41	protein_coding
ENSG00000125966	2.95654e-09	5.71649e-07	-196.918	-222.42	5.00423	0.999951	0.613187	MMP24	protein_coding
ENSG00000129355	6.25387e-05	0.00677385	-460.518	-474.987	150.324	0.593761	0.893247	CDKN2D	protein_coding
ENSG00000130158	0.000255281	0.0245717	-266.972	-279.812	10.2359	0.254422	0.0860429	DOCK6	protein_coding
ENSG00000133030	1.46119e-05	0.00176965	-418.609	-434.734	87.428	0.0174557	0.463525	MPRIP	protein_coding
ENSG00000136720	6.60593e-08	1.05513e-05	-300.532	-322.655	17.7747	0.414718	0.0556112	HS6ST1	protein_coding
ENSG00000137269	0.000544978	0.0479537	-225.879	-237.829	5.37891	1	0.177035	LRRC1	protein_coding
ENSG00000137460	4.47166e-08	7.3831e-06	-465.194	-487.743	172.089	0.135908	0.349255	FHDC1	protein_coding
ENSG00000139767	2.35639e-05	0.00273366	-127.462	-143.046	1.42356	1	0.253764	SRRM4	protein_coding
ENSG00000140836	1.21516e-11	2.9273e-09	-397.014	-428.411	72.5237	1	0.0496715	ZFHX3	protein_coding
ENSG00000141338	9.93439e-06	0.00123714	-168.704	-185.265	3.15827	0.732236	0.962672	ABCA8	protein_coding
ENSG00000141519	4.94169e-28	8.76154e-25	-365.258	-435.985	146.659	0.87948	0.100152	CCDC40	protein_coding
ENSG00000145824	1.81426e-07	2.72969e-05	-191.722	-212.737	5.18116	0.999966	0.403201	CXCL14	protein_coding
ENSG00000146555	3.22388e-08	5.50858e-06	-319.502	-342.409	24.3896	1	0.109144	SDK1	protein_coding
ENSG00000156671	1.38757e-06	0.000191755	-328.7	-347.465	21.8337	0.999998	0.000384806	SAMD8	protein_coding
ENSG00000160991	0.000345174	0.0321027	-415.785	-428.272	104.994	0.632806	0.876468	ORAI2	protein_coding
ENSG00000163359	6.62406e-05	0.00710499	-417.105	-431.507	73.9336	1	0.736345	COL6A3	protein_coding
ENSG00000165724	0.000508679	0.0450294	-235.765	-247.796	6.55556	0.508077	0.590933	ZMYND19	protein_coding
ENSG00000166923	3.73059e-14	1.15007e-11	-340.813	-378.343	58.9076	0.392784	0.61881	GREM1	protein_coding
ENSG00000168505	6.15646e-05	0.00668476	-186.711	-201.197	3.17955	0.999986	0.442352	GBX2	protein_coding
ENSG00000168772	5.96687e-06	0.000771388	-305.391	-322.526	16.4629	0.553123	0.000333367	CXXC4	protein_coding
ENSG00000170370	1.52278e-10	3.39042e-08	-221.215	-249.911	10.5996	1	0.556198	EMX2	protein_coding
ENSG00000171159	0.000139895	0.0141124	-429.844	-443.384	94.4486	0.33368	0.58428	C9orf16	protein_coding
ENSG00000171813	6.68267e-06	0.000844123	-300.64	-317.648	14.0483	1	0.175744	PWWP2B	protein_coding
ENSG00000172915	1.7127e-07	2.58571e-05	-352.921	-373.999	34.8955	0.164992	0.0150614	NBEA	protein_coding
ENSG00000173404	1.89699e-06	0.000258907	-200.703	-219.12	4.20339	0.981177	0.179789	INSM1	protein_coding
ENSG00000174672	5.17851e-08	8.4866e-06	-179.793	-202.182	4.04463	1	0.712382	BRSK2	protein_coding
ENSG00000175866	1.25097e-05	0.00152763	-273.852	-290.153	14.5538	0.0187503	0.726909	BAIAP2	protein_coding
ENSG00000177283	3.39347e-09	6.44818e-07	-273.466	-298.819	15.4253	0.374595	0.00662168	FZD8	protein_coding
ENSG00000178977	4.55456e-19	2.06993e-16	-329.852	-379.232	43.8149	0.497183	0.0256214	LINC00324	lincRNA
ENSG00000179388	1.2482e-05	0.00152763	-231.208	-247.511	7.57657	0.931683	0.103332	EGR3	protein_coding
ENSG00000182968	0.00017893	0.0176192	-197.681	-210.936	4.28619	0.839827	0.32646	SOX1	protein_coding
ENSG00000185164	1.09631e-07	1.68985e-05	-315.745	-337.313	18.6959	1	0.392862	NOMO2	protein_coding
ENSG00000186564	1.27241e-06	0.000176949	-230.016	-248.878	7.33625	1	0.450984	FOXD2	protein_coding
ENSG00000186716	0.000408591	0.03737	-440.532	-452.821	139.062	0.0771869	0.452168	BCR	protein_coding
ENSG00000187537	4.59817e-21	2.63254e-18	-313.065	-367.221	23.8145	0.410206	0.246202	POTEG	protein_coding
ENSG00000187653	1.43531e-11	3.42024e-09	-589.325	-620.545	749.929	0.140425	0.88623	TMSB4XP8	processed_pseudogene
ENSG00000188130	0.000117677	0.0120364	-159.587	-173.328	2.01255	0.304773	0.821573	MAPK12	protein_coding
ENSG00000189056	2.12816e-12	5.5187e-10	-325.734	-358.985	35.5123	0.968277	0.15286	RELN	protein_coding
ENSG00000189362	3.24988e-09	6.22904e-07	-307.945	-333.345	19.325	0.972818	0.0100829	NEMP2	protein_coding
ENSG00000196834	9.69321e-10	1.96919e-07	-197.689	-224.395	3.5509	0.285277	0.790386	POTEI	protein_coding
ENSG00000198795	4.35606e-05	0.00482494	-239.351	-254.233	7.09155	0.30279	1	ZNF521	protein_coding
ENSG00000198868	4.6545e-11	1.09143e-08	-346.448	-376.412	34.0608	0.965431	0.67273	MTND4LP30	processed_pseudogene
ENSG00000198914	0.000128824	0.0131156	-233.664	-247.3	8.55129	0.212988	0.0769063	POU3F3	protein_coding
ENSG00000199222	1.47983e-08	2.67364e-06	-186.678	-210.434	3.49522	0.865422	0.54496	Y_RNA	misc_RNA
ENSG00000199223	2.46765e-09	4.79225e-07	-206.046	-231.744	4.96746	1	0.0616145	Y_RNA	misc_RNA
ENSG00000199291	2.08301e-08	3.68785e-06	-199.858	-223.241	6.59514	1	0.605462	Y_RNA	misc_RNA
ENSG00000199410	3.0048e-32	2.20773e-28	-251.31	-332.005	25.884	0.0157557	0.638285	Y_RNA	misc_RNA
ENSG00000199422	1.31676e-19	6.59635e-17	-218.872	-269.543	13.2689	1	0.891967	VTRNA3-1P	misc_RNA
ENSG00000199444	3.68985e-08	6.23232e-06	-205.503	-228.262	5.75755	0.99981	0.838023	Y_RNA	misc_RNA
ENSG00000199461	1.8332e-10	4.02064e-08	-269.56	-298.056	12.994	0.0910777	0.505783	Y_RNA	misc_RNA
ENSG00000199515	1.3184e-09	2.62989e-07	-223.605	-249.979	7.20008	0.226361	0.850666	Y_RNA	misc_RNA
ENSG00000199523	9.83374e-17	3.83638e-14	-326.462	-370.231	39.7798	1	0.68383	RNA5SP226	rRNA
ENSG00000199595	1.7994e-08	3.22457e-06	-175.54	-199.083	2.6	1	0.851211	Y_RNA	misc_RNA
ENSG00000199751	2.34901e-12	6.05577e-10	-302.669	-335.815	24.8106	0.164736	0.35062	Y_RNA	misc_RNA
ENSG00000199874	1.29781e-05	0.00158047	-87.2674	-103.527	2.21104	1	0.945548	RNA5SP452	rRNA
ENSG00000200090	3.89356e-29	8.58217e-26	-376.937	-450.277	107.109	0.09799	0.797093	Y_RNA	misc_RNA
ENSG00000200120	7.84057e-05	0.00834888	-88.6913	-102.9	1.65001	0.999839	0.552798	Y_RNA	misc_RNA
ENSG00000200171	1.04543e-12	2.8274e-10	-166.234	-200.24	3.87262	0.239034	0.783157	Y_RNA	misc_RNA
ENSG00000200201	1.0374e-07	1.60465e-05	-90.6143	-112.243	1.23862	1	0.441557	Y_RNA	misc_RNA
ENSG00000200211	4.32193e-18	1.84979e-15	-234.012	-281.046	11.9561	0.426751	0.843032	RNY4P27	misc_RNA
ENSG00000200275	5.20202e-13	1.48913e-10	-210.284	-245.029	9.42821	0.977019	0.531777	RNA5SP199	rRNA
ENSG00000200314	3.93275e-15	1.30354e-12	-527.106	-567.005	435.299	0.286637	0.273136	Y_RNA	misc_RNA
ENSG00000200332	4.27877e-21	2.515e-18	-319.261	-373.492	35.5767	0.11904	0.414353	Y_RNA	misc_RNA
ENSG00000200408	2.63756e-20	1.41798e-17	-237.453	-289.795	38.366	1	0.176375	RNA5SP74	rRNA
ENSG00000200419	1.37977e-10	3.10335e-08	-221.069	-249.87	6.97727	0.99949	0.0464202	Y_RNA	misc_RNA
ENSG00000200494	2.90643e-14	9.02304e-12	-516.498	-554.291	364.007	0.114203	0.213454	Y_RNA	misc_RNA
ENSG00000200521	3.56796e-13	1.04165e-10	-300.819	-335.963	21.4645	0.482076	0.0464098	Y_RNA	misc_RNA
ENSG00000200847	1.62204e-08	2.91861e-06	-139.485	-163.14	2.22389	0.131347	0.833118	Y_RNA	misc_RNA
ENSG00000201031	1.07914e-30	3.96441e-27	-339.397	-416.419	90.2293	0.525685	0.735548	Y_RNA	misc_RNA
ENSG00000201498	7.16668e-17	2.84627e-14	-295.266	-339.365	20.8648	0.203527	0.860966	Y_RNA	misc_RNA
ENSG00000201778	5.33701e-11	1.2383e-08	-219.002	-248.82	9.06121	0.671884	0.881077	Y_RNA	misc_RNA
ENSG00000201801	0.000300188	0.028398	-178.352	-191.003	4.77085	0.999997	0.941907	RNU5E-4P	snRNA
ENSG00000201984	2.19018e-15	7.48466e-13	-226.018	-266.532	7.94804	0.253336	0.882837	Y_RNA	misc_RNA
ENSG00000202111	2.05091e-14	6.59944e-12	-245.671	-283.832	22.3999	0.226591	0.575334	VTRNA1-2	misc_RNA
ENSG00000202137	2.56328e-05	0.00295811	-194.231	-209.718	3.22946	1	0.466126	Y_RNA	misc_RNA
ENSG00000202273	0.000398965	0.0365654	-120.818	-133.135	1.27137	1	0.464872	Y_RNA	misc_RNA
ENSG00000202309	6.31906e-05	0.00682768	-138.312	-152.769	1.73262	1	0.833485	Y_RNA	misc_RNA
ENSG00000202357	0.000130206	0.0132258	-165.872	-179.495	2.23962	1	0.940849	Y_RNA	misc_RNA
ENSG00000204183	2.41663e-09	4.71393e-07	-109.892	-135.612	2.09956	0.0342502	0.875901	GDF5OS	protein_coding
ENSG00000205559	2.9039e-05	0.00329089	-208.299	-223.645	3.87938	1	0.194579	CHKB-AS1	antisense
ENSG00000205579	5.83121e-08	9.38186e-06	-190.092	-212.351	3.11233	0.999752	0.323047	DYNLL1P1	processed_pseudogene
ENSG00000205922	0.000450953	0.0407373	-187.763	-199.936	3.91155	0.131737	0.0628864	ONECUT3	protein_coding
ENSG00000206669	1.73776e-23	1.25586e-20	-350.943	-410.877	63.2926	1	0.638028	Y_RNA	misc_RNA
ENSG00000206824	5.70711e-07	8.11587e-05	-135.099	-154.85	1.63986	0.999657	0.110816	Y_RNA	misc_RNA
ENSG00000206895	3.28453e-16	1.21677e-13	-249.184	-291.689	15.522	1	0.234897	Y_RNA	misc_RNA
ENSG00000206905	2.52961e-08	4.40771e-06	-123.921	-147.092	1.32158	0.195419	0.803618	Y_RNA	misc_RNA
ENSG00000206965	5.63198e-09	1.05203e-06	-259.756	-284.56	8.64563	1	0.468707	RNU6-5P	snRNA
ENSG00000206995	0.000135662	0.0137168	-159.773	-173.349	1.90554	1	0.0073308	Y_RNA	misc_RNA
ENSG00000206998	8.71291e-05	0.00923317	-143.081	-157.168	2.15976	1	0.198616	Y_RNA	misc_RNA
ENSG00000207020	0.000396992	0.0364605	-145.14	-157.463	1.28628	1	0.139197	Y_RNA	misc_RNA
ENSG00000207049	1.40168e-19	6.79226e-17	-167.366	-217.972	8.03342	1	0.923709	Y_RNA	misc_RNA
ENSG00000207061	3.27108e-17	1.33033e-14	-299.704	-344.624	23.5093	0.0731979	0.120015	Y_RNA	misc_RNA
ENSG00000207072	1.60476e-09	3.18668e-07	-315.087	-341.249	18.1505	1	0.588147	RNU6-39P	snRNA
ENSG00000207151	2.60385e-12	6.67373e-10	-212.061	-245.098	8.48354	0.184234	0.833864	Y_RNA	misc_RNA
ENSG00000207189	2.02911e-16	7.64542e-14	-223.792	-266.802	11.0401	0.349523	0.838168	Y_RNA	misc_RNA
ENSG00000207334	3.19191e-09	6.14464e-07	-193.283	-218.702	4.43741	1	0.676691	RNU6-12P	snRNA
ENSG00000207481	1.62212e-24	1.43019e-21	-276.493	-338.877	27.7396	0.0784077	0.625137	Y_RNA	misc_RNA
ENSG00000209082	1.37558e-29	3.36895e-26	-510.698	-585.107	985.144	0.88279	0.955353	MT-TL1	Mt_tRNA
ENSG00000210049	4.9105e-23	3.23096e-20	-304.88	-363.739	41.1602	0.5519	0.252216	MT-TF	Mt_tRNA
ENSG00000210112	8.95407e-27	1.06684e-23	-571.24	-638.986	1476.55	0.694425	0.938546	MT-TM	Mt_tRNA
ENSG00000210135	8.92062e-08	1.38475e-05	-346.198	-367.992	30.0062	0.843182	0.400875	MT-TN	Mt_tRNA
ENSG00000210140	5.16741e-28	8.76154e-25	-414.717	-485.398	274.003	0.362048	0.307604	MT-TC	Mt_tRNA
ENSG00000210144	8.6745e-09	1.58675e-06	-398.311	-422.647	60.1917	0.0572564	0.858122	MT-TY	Mt_tRNA
ENSG00000210154	1.28472e-23	9.43926e-21	-479.282	-539.528	346.154	0.659091	0.814054	MT-TD	Mt_tRNA
ENSG00000210164	1.894e-31	8.34953e-28	-547.376	-626.184	2393.73	0.704126	0.341875	MT-TG	Mt_tRNA
ENSG00000210174	1.63494e-26	1.84807e-23	-358.355	-425.48	120.278	0.325705	0.585597	MT-TR	Mt_tRNA
ENSG00000210176	2.94797e-30	9.28273e-27	-566.858	-642.849	1679.03	0.524186	0.632997	MT-TH	Mt_tRNA
ENSG00000210191	5.00503e-28	8.76154e-25	-414.414	-485.128	253.096	0.76291	0.671673	MT-TL2	Mt_tRNA
ENSG00000210194	1.95132e-05	0.00229392	-458.324	-474.121	125.55	0.390143	0.812055	MT-TE	Mt_tRNA
ENSG00000210678	6.34167e-06	0.000811356	-240.044	-257.11	6.76083	0.0174683	0.0225357	RNU6ATAC2P	snRNA
ENSG00000212569	1.36966e-32	1.5095e-28	-517.02	-598.52	1042.69	0.694299	0.0474255	Y_RNA	misc_RNA
ENSG00000213110	7.91824e-06	0.000997336	-128.463	-145.28	1.13979	1	0.0698738	AC019178.2	processed_pseudogene
ENSG00000213236	7.66529e-09	1.40799e-06	-302.574	-327.044	21.1567	0.928269	0.504774	YWHAZP2	processed_pseudogene
ENSG00000213362	9.62128e-05	0.0100747	-226.921	-240.894	6.28351	1	0.304503	FTH1P12	processed_pseudogene
ENSG00000213453	1.62453e-05	0.00194081	-256.657	-272.662	11.8597	1	0.999677	FTH1P3	processed_pseudogene
ENSG00000213467	2.07182e-15	7.13548e-13	-231.598	-272.17	7.1183	0.896572	0.952572	HMGB1P37	processed_pseudogene
ENSG00000213763	4.6011e-12	1.15247e-09	-303.795	-336.226	16.6931	0.266867	0.118425	ACTBP2	processed_pseudogene
ENSG00000215030	7.90287e-07	0.000111307	-322.515	-341.905	24.2815	0.275277	0.924016	RPL13P12	processed_pseudogene
ENSG00000215199	1.96469e-10	4.24566e-08	-244.401	-272.823	7.19806	1	0.799987	YWHAZP6	processed_pseudogene
ENSG00000216853	1.96505e-19	9.21569e-17	-225.529	-275.783	14.7441	0.999995	0.931477	MTCYBP36	processed_pseudogene
ENSG00000217624	6.08439e-19	2.70934e-16	-327.42	-376.498	26.2911	0.636705	0.616378	RP11-204C16.4	processed_pseudogene
ENSG00000218418	7.54343e-10	1.56861e-07	-254.616	-281.592	7.91591	1	0.410098	RP11-296E7.1	processed_pseudogene
ENSG00000218582	3.11266e-19	1.4444e-16	-259.609	-309.385	15.7706	0.66354	0.947118	GAPDHP63	processed_pseudogene
ENSG00000219163	5.62943e-08	9.09528e-06	-195.111	-217.409	4.12479	0.0262826	0.708038	HMGB1P20	processed_pseudogene
ENSG00000220201	6.21879e-07	8.78684e-05	-367.387	-387.042	37.4626	0.198078	0.0059725	ZGLP1	protein_coding
ENSG00000220875	3.47022e-15	1.15895e-12	-226.207	-266.237	5.76363	0.638211	0.658206	HIST1H3PS1	processed_pseudogene
ENSG00000221676	5.63245e-08	9.09528e-06	-450.302	-472.599	128.584	0.103226	0.00403404	RNU6ATAC	snRNA
ENSG00000221843	0.00038276	0.0354487	-265.751	-278.117	16.2528	0.343032	0.966538	C2orf16	protein_coding
ENSG00000222072	2.93434e-13	8.62383e-11	-246.464	-281.816	13.9003	0.137203	0.815685	Y_RNA	misc_RNA
ENSG00000222806	1.13393e-07	1.74174e-05	-156.461	-177.992	4.15696	0.988157	0.528471	RNA5SP225	rRNA
ENSG00000223361	3.54879e-10	7.48539e-08	-369.396	-397.183	50.2126	0.03022	0.6886	FTH1P10	transcribed_processed_pseudogene
ENSG00000224407	3.4965e-05	0.00393213	-146.335	-161.469	2.14629	1	0.589376	RP5-956O18.3	antisense
ENSG00000224411	1.70648e-05	0.00203321	-217.148	-233.097	4.71186	0.9999	0.983298	HSP90AA2P	processed_pseudogene
ENSG00000224861	0.000423125	0.0386191	-263.167	-275.415	8.91522	0.994234	0.998624	YBX1P1	processed_pseudogene
ENSG00000225901	1.23412e-18	5.44048e-16	-362.703	-411.044	57.8343	0.293698	0.55725	MTND2P9	unprocessed_pseudogene
ENSG00000225972	0.000174645	0.0173013	-422.817	-436.1	79.0999	0.244132	0.128244	MTND1P23	unprocessed_pseudogene
ENSG00000228218	6.12357e-13	1.71944e-10	-255.236	-289.808	8.81143	0.285568	0.815709	ATF4P3	processed_pseudogene
ENSG00000229145	9.83082e-22	6.01919e-19	-345.146	-400.902	61.6709	0.96134	0.13331	ACTBP1	processed_pseudogene
ENSG00000230158	5.98857e-16	2.16394e-13	-212.525	-254.4	18.2252	0.774799	0.404681	MTND1P28	unprocessed_pseudogene
ENSG00000230362	6.96152e-13	1.94235e-10	-190.077	-224.514	3.98413	0.992511	0.979554	ACTG1P23	processed_pseudogene
ENSG00000230530	3.20191e-07	4.70511e-05	-166.125	-186.515	2.41129	1	0.74051	LIMD1-AS1	antisense
ENSG00000231340	4.05171e-14	1.24039e-11	-220.371	-257.814	5.47092	0.273528	0.545181	ACTG1P10	processed_pseudogene
ENSG00000231609	1.56722e-17	6.51784e-15	-330.667	-376.356	54.5385	0.193599	0.854181	AC009501.4	antisense
ENSG00000232196	2.5351e-32	2.20773e-28	-434.646	-515.516	374.669	0.75663	0.21454	MTRNR2L4	protein_coding
ENSG00000232389	0.000300076	0.028398	-121.042	-133.694	1.01529	1	0.653287	RP11-134K13.2	processed_pseudogene
ENSG00000233328	0.000151554	0.0151499	-200.891	-214.339	3.31215	1	0.127895	PFN1P1	processed_pseudogene
ENSG00000233476	0.000379143	0.0351877	-256.533	-268.91	7.73462	0.980368	0.524993	EEF1A1P6	processed_pseudogene
ENSG00000234145	3.65254e-06	0.000486461	-211.664	-229.35	5.02415	0.735856	0.48261	NAP1L4P3	processed_pseudogene
ENSG00000234589	0.000152258	0.0151516	-255.267	-268.709	9.10583	0.343659	0.653592	RP11-253E3.1	processed_pseudogene
ENSG00000234782	1.09192e-06	0.00015233	-257.517	-276.548	8.50884	0.865386	1	TPT1P9	processed_pseudogene
ENSG00000234851	0.000471574	0.0423399	-304.371	-316.492	16.2187	0.647559	0.944409	RPL23AP42	processed_pseudogene
ENSG00000235023	1.21517e-11	2.9273e-09	-154.834	-186.231	3.39684	1	0.575539	AP001626.2	antisense
ENSG00000235587	5.54621e-13	1.57741e-10	-241.127	-275.805	7.31288	0.960951	0.979899	GAPDHP65	processed_pseudogene
ENSG00000236562	0.000222114	0.0216151	-162.71	-175.713	2.30908	0.56812	0.0388138	RP11-396M11.1	processed_pseudogene
ENSG00000236857	5.4149e-12	1.34107e-09	-242.307	-274.565	7.66166	1	0.214183	RAP1BP1	processed_pseudogene
ENSG00000237264	4.03192e-19	1.85149e-16	-423.33	-472.836	100.518	0.0894948	0.64012	FTH1P11	processed_pseudogene
ENSG00000237309	6.61861e-09	1.22594e-06	-238.685	-263.314	8.19429	0.999994	0.95684	MTND2P6	unprocessed_pseudogene
ENSG00000237350	0.00012118	0.012366	-237.068	-250.775	7.00001	1	0.946098	CDC42P6	processed_pseudogene
ENSG00000237729	1.78561e-05	0.00211604	-209.384	-225.282	4.36417	0.442774	0.973414	AC002075.4	processed_pseudogene
ENSG00000238561	2.13615e-05	0.00250452	-144.655	-160.349	1.67301	1	0.387101	RNU6ATAC28P	snRNA
ENSG00000238711	2.70919e-07	4.00778e-05	-141.584	-162.157	2.80866	1	0.437033	RNY4P25	misc_RNA
ENSG00000238825	3.93982e-08	6.5789e-06	-391.309	-413.997	93.955	1	0.637142	RNU1-13P	snRNA
ENSG00000239437	4.33234e-24	3.47249e-21	-319.982	-381.351	48.0382	0.549625	0.278635	RN7SL752P	misc_RNA
ENSG00000239607	4.60528e-09	8.67603e-07	-188.952	-213.974	3.28947	1	0.62614	RN7SL573P	misc_RNA
ENSG00000239742	1.46843e-12	3.89966e-10	-190.61	-224.255	11.3066	1	0.23103	RN7SL672P	misc_RNA
ENSG00000239899	1.72306e-27	2.37158e-24	-387.655	-457.097	112.408	0.758195	0.0605708	RN7SL674P	misc_RNA
ENSG00000240233	6.50842e-28	1.0247e-24	-334.803	-405.247	79.1683	0.896044	0.0671738	RN7SL587P	misc_RNA
ENSG00000240429	0.000229649	0.0222502	-170.281	-183.245	2.38004	0.491888	0.828236	LRRFIP1P1	processed_pseudogene
ENSG00000241175	2.72119e-17	1.12113e-14	-261.692	-306.804	18.6589	0.851347	0.162318	RN7SL494P	misc_RNA
ENSG00000241243	3.44425e-08	5.8624e-06	-161.886	-184.721	3.90973	0.955546	0.159009	RN7SL629P	misc_RNA
ENSG00000242559	5.17331e-21	2.88684e-18	-305.889	-359.923	35.9001	0.839306	0.282373	RN7SL144P	misc_RNA
ENSG00000242992	8.47458e-29	1.77902e-25	-344.056	-416.597	39.3943	0.345524	0.912498	FTH1P4	processed_pseudogene
ENSG00000243352	2.30625e-10	4.95945e-08	-166.414	-194.664	4.98275	0.803764	0.229773	RN7SL8P	misc_RNA
ENSG00000243424	1.02525e-12	2.78995e-10	-133.845	-167.871	4.65925	1	0.462341	RN7SL107P	misc_RNA
ENSG00000243977	1.01308e-13	3.08003e-11	-227.745	-264.221	5.84366	0.262185	0.760579	RP11-473P24.2	processed_pseudogene
ENSG00000244230	4.5525e-25	4.27005e-22	-420.68	-484.375	213.468	0.730224	0.124923	RN7SL151P	misc_RNA
ENSG00000248626	1.76563e-05	0.002098	-145.001	-160.911	1.37771	0.559082	0.511471	GAPDHP40	processed_pseudogene
ENSG00000248923	1.07128e-11	2.60919e-09	-505.741	-537.273	258.607	0.254405	0.849166	MTND5P11	processed_pseudogene
ENSG00000249072	3.62442e-30	1.06519e-26	-648.559	-724.338	4358.16	0.888841	0.764358	RP11-777B9.5	processed_pseudogene
ENSG00000249780	4.05658e-16	1.49025e-13	-281.182	-323.466	16.8513	0.277765	0.912317	RP11-352E6.2	processed_pseudogene
ENSG00000249855	1.50355e-06	0.000207133	-324.864	-343.54	22.1703	0.934887	0.83586	EEF1A1P19	processed_pseudogene
ENSG00000249860	4.84367e-21	2.73754e-18	-271.602	-325.705	22.1275	0.80221	0.98121	MTRNR2L5	protein_coding
ENSG00000250182	3.59458e-05	0.00403215	-330.539	-345.641	23.6883	0.542546	0.646885	EEF1A1P13	processed_pseudogene
ENSG00000252487	1.32494e-27	2.0141e-24	-380.043	-449.756	142.941	0.524599	0.345408	RNY4P20	misc_RNA
ENSG00000252802	3.87412e-08	6.49379e-06	-219.528	-242.234	6.951	1	0.608721	Y_RNA	misc_RNA
ENSG00000253341	2.29281e-07	3.41474e-05	-260.325	-281.082	9.59799	0.760216	0.953919	RP11-730G20.2	processed_pseudogene
ENSG00000253676	3.44713e-21	2.05356e-18	-317.235	-371.69	26.1252	0.0970115	0.217309	TAGLN2P1	processed_pseudogene
ENSG00000253683	6.43717e-06	0.000820162	-280.959	-298.008	11.1714	0.68586	0.963332	CTB-79E8.3	processed_pseudogene
ENSG00000254132	1.93436e-13	5.80097e-11	-409.193	-444.985	81.8449	0.345404	0.692475	MTND6P3	processed_pseudogene
ENSG00000254759	5.12356e-06	0.000670228	-236.738	-254.044	6.56731	0.690745	0.549519	NAP1L1P1	processed_pseudogene
ENSG00000254824	1.78528e-15	6.19703e-13	-277.826	-318.555	16.2381	0.838079	0.973274	RP11-37O16.8	processed_pseudogene
ENSG00000254893	2.84895e-14	8.9073e-12	-399.576	-437.391	74.5284	0.708731	0.226488	AC113404.1	protein_coding
ENSG00000255633	6.51405e-08	1.04424e-05	-223.816	-245.955	6.81227	0.115215	0.795042	MTRNR2L9	processed_pseudogene
ENSG00000256222	2.30953e-26	2.42413e-23	-566.225	-632.994	1279.68	0.840007	0.59206	MTRNR2L3	protein_coding
ENSG00000256892	3.32953e-24	2.76942e-21	-424.142	-485.783	159.15	0.884307	0.982411	MTRNR2L7	protein_coding
ENSG00000257511	4.50994e-06	0.000593482	-293.85	-311.299	22.3089	0.263909	0.893292	NAP1L1 pseudogene	processed_pseudogene
ENSG00000257858	3.29736e-29	7.65057e-26	-453.737	-527.248	461.134	0.629537	0.820132	MTND1P24	unprocessed_pseudogene
ENSG00000258960	1.33539e-05	0.00162174	-135.128	-151.355	1.24314	1	0.948566	CTD-2014B16.2	processed_pseudogene
ENSG00000259045	6.61411e-15	2.14394e-12	-404.868	-444.22	70.6114	0.760853	0.82898	MTCO1P2	unprocessed_pseudogene
ENSG00000260807	5.8969e-10	1.23203e-07	-195.269	-222.51	5.36967	0.999781	0.784393	RP11-161M6.2	lincRNA
ENSG00000261441	1.22596e-38	5.40453e-34	-400.824	-496.57	471.945	0.537831	0.378147	RP11-217B1.2	antisense
ENSG00000262902	5.46268e-05	0.00596081	-320.924	-335.547	19.8744	0.505026	0.352096	MTCO1P40	processed_pseudogene
ENSG00000263968	1.06905e-23	8.12555e-21	-275.503	-335.938	38.7915	0.999975	0.292429	RN7SL381P	misc_RNA
ENSG00000264618	3.51754e-26	3.52425e-23	-263.076	-329.412	30.723	1	0.159054	RN7SL732P	misc_RNA
ENSG00000264916	2.49058e-06	0.000335764	-172.467	-190.581	2.50196	1	0.523482	RN7SL230P	misc_RNA
ENSG00000264978	2.69273e-08	4.67348e-06	-132.793	-155.896	2.69182	0.993038	0.96335	RN7SL630P	misc_RNA
ENSG00000265078	1.93523e-22	1.2546e-19	-282.58	-340.02	29.4359	0.446646	0.114941	RN7SL664P	misc_RNA
ENSG00000266179	1.12189e-23	8.38263e-21	-412.778	-473.164	140.545	0.541895	0.798077	RP11-1113L8.6	processed_pseudogene
ENSG00000266439	6.34965e-06	0.000811356	-109.073	-126.138	1.69465	0.999648	0.259968	RN7SL493P	misc_RNA
ENSG00000266467	6.54543e-06	0.000831552	-120.124	-137.155	1.30949	1	0.698623	RN7SL220P	misc_RNA
ENSG00000266794	1.66205e-19	7.8785e-17	-244.021	-294.449	20.4252	0.926722	0.0538177	RN7SL7P	misc_RNA
ENSG00000270188	2.43208e-26	2.49339e-23	-429.145	-495.861	242.075	0.769907	0.481903	MTRNR2L11	protein_coding
ENSG00000270225	1.32107e-15	4.6966e-13	-321.146	-362.191	26.1862	0.504416	0.914344	MTCO2P22	processed_pseudogene
ENSG00000270307	5.42226e-19	2.43913e-16	-327.735	-376.933	31.4597	0.494651	0.552052	MTATP6P2	processed_pseudogene
ENSG00000270394	1.06973e-12	2.87548e-10	-257.566	-291.547	15.1826	0.882952	0.933982	MTRNR2L13	protein_coding
ENSG00000270906	3.99629e-06	0.00053064	-371.043	-388.627	41.6522	0.234764	0.457656	MTND4P35	processed_pseudogene
ENSG00000270964	1.25038e-11	2.99575e-09	-188.18	-219.547	5.77189	0.998266	0.047053	RP11-502I4.3	lincRNA
ENSG00000271043	4.4449e-21	2.57828e-18	-413.947	-468.138	117.018	0.164194	0.786095	MTRNR2L2	processed_pseudogene
ENSG00000271207	5.49968e-07	7.84621e-05	-319.742	-339.534	20.1879	0.982361	0.775681	MTCO1P22	processed_pseudogene
ENSG00000271687	2.23585e-05	0.00260754	-211.745	-227.387	4.20487	0.84221	0.959655	MTND5P10	processed_pseudogene
ENSG00000272841	4.30789e-05	0.0047836	-152.17	-167.066	2.16616	0.758719	0.722922	RP3-428L16.2	antisense
ENSG00000273238	0.000328089	0.030643	-240.037	-252.583	8.74133	0.28156	0.227167	RP11-1263C18.1	lincRNA
ENSG00000274357	3.70907e-05	0.00415001	-82.839	-97.9053	1.01269	1	0.920581	Metazoa_SRP	misc_RNA
ENSG00000274559	2.07988e-08	3.68785e-06	-183.85	-207.235	2.7617	0.352414	0.43854	CH507-42P11.1	processed_pseudogene
ENSG00000275090	4.59893e-09	8.67603e-07	-141.916	-166.94	1.99157	1	0.257881	RN7SL296P	misc_RNA
ENSG00000275110	0.000100007	0.0104225	-189.934	-203.862	3.03528	1	0.944408	MIR6087	miRNA
ENSG00000275355	1.46747e-19	7.03173e-17	-236.385	-286.943	19.4732	0.666554	0.350181	Metazoa_SRP	misc_RNA
ENSG00000276047	3.6008e-07	5.25621e-05	-117.918	-138.178	1.69909	0.66529	0.0396296	RN7SL711P	misc_RNA
ENSG00000278791	0.000227383	0.0220792	-236.571	-249.546	7.05383	0.338851	0.0793053	MIR6723	miRNA
ENSG00000281383	5.17222e-11	1.20641e-08	-228.903	-258.754	6.19713	1	0.248962	CH507-513H4.5	lincRNA
ENSG00000283633	0.000267892	0.0256734	-443.071	-455.855	116.414	0.992239	0.948364	AC005301.9	lincRNA
ENSG00000286171	5.15586e-08	8.481e-06	-418.125	-440.519	107.405	0.999631	0.0404104	#N/A	#N/A
ENSG00000105369	0.000479379	0.0429531	-148.649	-160.75	7.53164	0.137467	0.00231544	CD79A	protein_coding
ENSG00000121101	1.90385e-07	2.84507e-05	-263.259	-284.22	19.29	0.0724262	0.00649289	TEX14	protein_coding
ENSG00000184188	7.54098e-16	2.70274e-13	-213.062	-254.696	8.73692	0.55913	0.519398	CTC-512J14.7	processed_pseudogene
ENSG00000189002	6.02059e-05	0.00655337	-167.938	-182.45	2.08558	1	0.577778	PROS2P	unprocessed_pseudogene
ENSG00000199516	0.000383691	0.0354604	-121.989	-134.352	0.951934	0.334208	0.506058	Y_RNA	misc_RNA
ENSG00000199866	3.26653e-09	6.23383e-07	-159.532	-184.926	2.77744	0.20444	1	Y_RNA	misc_RNA
ENSG00000200506	1.51742e-05	0.00183272	-207.52	-223.602	4.42702	1	0.0999236	Y_RNA	misc_RNA
ENSG00000200855	4.63933e-15	1.52627e-12	-176.607	-216.332	12.7829	0.99684	0.572475	Y_RNA	misc_RNA
ENSG00000201134	2.4382e-06	0.000330199	-151.137	-169.274	2.08139	0.999876	0.28508	Y_RNA	misc_RNA
ENSG00000201228	2.05486e-09	4.02606e-07	-141.753	-167.648	2.10187	0.26003	0.932878	Y_RNA	misc_RNA
ENSG00000201412	2.61486e-05	0.00299412	-127.267	-142.732	1.33086	1	0.924704	Y_RNA	misc_RNA
ENSG00000201566	9.82028e-05	0.0102587	-192.946	-206.896	3.06147	1	0.847884	Y_RNA	misc_RNA
ENSG00000201624	5.48859e-11	1.2668e-08	-142.617	-172.405	4.43027	1	0.90971	Y_RNA	misc_RNA
ENSG00000201774	0.000484386	0.0433105	-113.866	-125.955	0.851616	1	0.000134288	Y_RNA	misc_RNA
ENSG00000201938	9.59808e-05	0.0100743	-119.829	-133.804	1.0623	0.184768	0.878969	Y_RNA	misc_RNA
ENSG00000202124	0.000141309	0.0141901	-129.791	-143.319	1.1786	1	0.186779	RNY4P3	misc_RNA
ENSG00000203812	0.00010733	0.0111331	-192.499	-206.345	3.00378	0.99467	0.935649	HIST2H2AA3	protein_coding
ENSG00000206676	1.81241e-05	0.00214205	-108.471	-124.352	1.03039	0.131647	0.902509	Y_RNA	misc_RNA
ENSG00000206751	1.50913e-07	2.28621e-05	-115.487	-136.705	3.04614	0.965673	0.598655	Y_RNA	misc_RNA
ENSG00000206865	2.97703e-07	4.38928e-05	-184.927	-205.397	2.88143	1	0.754887	Y_RNA	misc_RNA
ENSG00000207123	1.64159e-12	4.33339e-10	-191.523	-225.05	4.68625	1	0.807613	Y_RNA	misc_RNA
ENSG00000207281	1.83785e-07	2.75578e-05	-169.98	-190.98	2.909	1	0.756551	Y_RNA	misc_RNA
ENSG00000207283	8.71755e-07	0.00012239	-163.889	-183.171	2.57877	1	0.51453	Y_RNA	misc_RNA
ENSG00000207292	9.40563e-06	0.00117795	-171.49	-188.112	2.18452	0.46046	0.964419	Y_RNA	misc_RNA
ENSG00000207293	8.08504e-13	2.22763e-10	-202.896	-237.174	7.52936	1	0.822158	Y_RNA	misc_RNA
ENSG00000212396	0.000285236	0.0272763	-88.4726	-101.183	1.0482	0.996925	0.999344	RNA5SP323	rRNA
ENSG00000213650	0.000182029	0.0178721	-165.488	-178.723	2.24329	0.998678	0.965001	RP11-760D2.7	processed_pseudogene
ENSG00000214297	1.88075e-10	4.08428e-08	-177.203	-205.672	2.84439	0.985897	0.407836	ALDOAP2	processed_pseudogene
ENSG00000215326	3.75013e-05	0.00417477	-145.156	-160.21	1.38177	1	0.517521	GPX1P2	processed_pseudogene
ENSG00000220267	1.06108e-05	0.00131027	-161.972	-178.459	1.93736	0.208526	0.396941	ACTBP8	processed_pseudogene
ENSG00000222467	1.55302e-05	0.00186549	-88.8974	-104.953	1.53101	0.999838	0.675528	Y_RNA	misc_RNA
ENSG00000222529	0.000140997	0.0141901	-61.7872	-75.3181	0.695112	0.999758	0.601543	Y_RNA	misc_RNA
ENSG00000227765	4.70662e-05	0.00518717	-130.577	-145.371	1.13919	0.698529	0.918416	MYL12BP2	processed_pseudogene
ENSG00000229129	3.49921e-08	5.93304e-06	-143.38	-166.198	1.9708	0.997989	0.964608	ACTG1P2	processed_pseudogene
ENSG00000232004	5.61053e-09	1.05203e-06	-198.566	-223.375	3.50103	1	0.927759	CAP1P2	processed_pseudogene
ENSG00000232176	1.93973e-05	0.00228639	-133.962	-149.766	1.48455	0.421132	0.518534	RP11-146N23.1	processed_pseudogene
ENSG00000236480	1.77382e-09	3.50659e-07	-164.987	-191.041	2.0938	0.999884	0.701364	PKMP1	processed_pseudogene
ENSG00000239820	7.25878e-08	1.15522e-05	-112.891	-134.911	2.34791	0.986137	0.998786	RN7SL213P	misc_RNA
ENSG00000240606	7.02618e-09	1.29599e-06	-156.547	-181.112	3.57057	1	0.0237801	RN7SL564P	misc_RNA
ENSG00000240863	2.36593e-20	1.28765e-17	-198.538	-250.993	19.7374	0.999927	0.290069	RN7SL645P	misc_RNA
ENSG00000240877	1.07763e-28	2.15938e-25	-297.524	-369.818	43.2424	0.651851	0.179835	RN7SL521P	misc_RNA
ENSG00000240914	0.000392252	0.0361758	-148.256	-160.593	1.85116	0.732847	0.608819	RPL15P2	processed_pseudogene
ENSG00000241032	0.000267003	0.0256439	-103.087	-115.875	0.890929	0.999807	0.776766	RN7SL709P	misc_RNA
ENSG00000241162	1.70255e-15	5.95676e-13	-187.036	-227.814	6.76838	0.188538	0.191972	RN7SL617P	misc_RNA
ENSG00000241198	1.36564e-10	3.08734e-08	-127.133	-155.945	7.23154	0.868068	0.849194	RN7SL191P	misc_RNA
ENSG00000241406	4.34419e-06	0.00057338	-128.341	-145.832	1.30935	1	0.81768	RN7SL515P	misc_RNA
ENSG00000242547	5.85343e-06	0.000763439	-133.715	-150.872	1.9743	1	0.905065	RN7SL169P	misc_RNA
ENSG00000243103	2.31115e-05	0.00268825	-75.5806	-91.1857	0.671607	1	0.119672	RN7SL452P	misc_RNA
ENSG00000243365	2.77695e-08	4.80075e-06	-108.185	-131.255	2.30015	0.780062	0.687587	RN7SL278P	misc_RNA
ENSG00000243738	4.80791e-07	6.94925e-05	-140.11	-160.051	1.46557	0.999821	0.430347	RN7SL181P	misc_RNA
ENSG00000244112	3.69841e-13	1.07264e-10	-191.496	-226.602	6.63777	0.999928	0.120197	RN7SL508P	misc_RNA
ENSG00000244194	1.71431e-13	5.17628e-11	-153.106	-189.025	4.59684	0.83448	0.423331	RN7SL218P	misc_RNA
ENSG00000244264	2.44784e-10	5.23837e-08	-155.429	-183.615	4.49112	0.999642	0.0210533	RN7SL597P	misc_RNA
ENSG00000244389	2.3509e-15	7.97208e-13	-168.524	-208.964	11.2403	0.88835	0.0331152	RN7SL242P	misc_RNA
ENSG00000244692	9.84409e-06	0.00122937	-97.5202	-114.091	2.75003	0.886806	0.120668	RN7SL724P	misc_RNA
ENSG00000252069	2.77804e-16	1.03786e-13	-186.247	-228.928	16.7548	0.605472	0.954859	Y_RNA	misc_RNA
ENSG00000252374	2.74462e-14	8.64242e-12	-138.508	-176.362	6.47545	0.7907	0.742659	Y_RNA	misc_RNA
ENSG00000252942	6.23754e-06	0.000801679	-114.921	-132.006	2.04664	1	0.606628	RNA5SP290	rRNA
ENSG00000261549	0.000201462	0.0196923	-175.491	-188.608	2.40732	0.636459	0.870314	RP11-320A16.1	processed_pseudogene
ENSG00000261889	1.66027e-31	8.13239e-28	-254.499	-333.441	37.6174	0.797448	0.419501	RP11-473M20.16	lincRNA
ENSG00000263905	2.73935e-13	8.1048e-11	-147.379	-182.803	3.93299	1	0.218375	RN7SL555P	misc_RNA
ENSG00000264169	7.7931e-10	1.61291e-07	-190.702	-217.643	5.92038	0.656248	0.176735	RN7SL665P	misc_RNA
ENSG00000264275	8.45451e-12	2.08217e-09	-144.605	-176.389	3.78558	0.999978	0.0365843	RN7SL753P	misc_RNA
ENSG00000264573	3.64296e-07	5.30021e-05	-150.169	-170.416	2.45444	1	0.143345	RN7SL15P	misc_RNA
ENSG00000265327	0.000177104	0.0175055	-97.2419	-110.508	0.839085	1	0.714662	RN7SL411P	misc_RNA
ENSG00000265727	6.48913e-05	0.00697724	-108.824	-123.25	1.95692	1	0.733143	RN7SL648P	misc_RNA
ENSG00000265753	1.27982e-10	2.92328e-08	-131.555	-160.436	3.45234	1	0.133265	RN7SL444P	misc_RNA
ENSG00000265802	1.39503e-07	2.12797e-05	-114.131	-135.434	1.47264	0.999997	0.91147	RN7SL49P	misc_RNA
ENSG00000266989	3.40445e-05	0.00383841	-71.1792	-86.3433	0.570118	0.999999	0.967718	FTLP5	processed_pseudogene
ENSG00000270672	1.12013e-05	0.00137548	-127.756	-144.181	1.20746	0.995242	0.788737	MTRNR2L6	protein_coding
ENSG00000272197	4.8468e-07	6.98257e-05	-123.053	-142.985	3.60152	0.999991	0.287652	RN7SL803P	misc_RNA
ENSG00000272435	8.68152e-10	1.78007e-07	-133.03	-159.855	4.7634	1	0.750209	RNA5SP357	rRNA
ENSG00000275305	1.33602e-07	2.04504e-05	-116.559	-137.91	1.97191	1	0.960169	5S_rRNA	rRNA
ENSG00000275803	2.44182e-06	0.000330199	-131.476	-149.612	2.04178	0.999777	0.256913	RN7SL736P	misc_RNA
ENSG00000275878	4.93367e-06	0.00064731	-103.058	-120.406	1.57468	1	0.0357937	RN7SL43P	misc_RNA
ENSG00000276281	1.01082e-05	0.00125524	-103.925	-120.467	1.33708	1	0.758986	RN7SL126P	misc_RNA
ENSG00000276532	8.70187e-12	2.13118e-09	-149.22	-180.973	3.26401	1	0.778382	Metazoa_SRP	misc_RNA
ENSG00000278920	2.90834e-22	1.85813e-19	-254.22	-311.238	27.4036	0.994879	0.0583816	RP3-412A9.17	sense_overlapping
ENSG00000279461	5.94606e-06	0.000770959	-111.514	-128.653	1.01207	0.990622	0.998501	AC005480.1	protein_coding
ENSG00000284618	1.01565e-05	0.0012577	-183.368	-199.904	2.75193	0.490498	0.592256	#N/A	#N/A
ENSG00000196415	0.000396359	0.0364605	-228.685	-241.01	9.57047	0.999998	0.336265	PRTN3	protein_coding
ENSG00000199400	7.60277e-08	1.20129e-05	-145.716	-167.685	3.52029	0.711171	0.705416	RNY4P19	misc_RNA
ENSG00000199454	7.90644e-05	0.00839874	-72.876	-87.0749	2.73791	0.999958	0.494212	RNA5SP388	rRNA
ENSG00000200011	5.39407e-05	0.00591354	-134.015	-148.653	1.18509	0.411004	0.609712	Y_RNA	misc_RNA
ENSG00000200064	3.2893e-17	1.33033e-14	-177.565	-222.48	7.36738	0.9996	0.21472	RNY4P9	misc_RNA
ENSG00000200278	0.000112459	0.0115833	-79.3488	-93.1414	0.60989	0.991739	0.999987	RNA5SP352	rRNA
ENSG00000200741	1.34109e-10	3.04744e-08	-135.288	-164.119	5.5746	0.771583	0.581416	RNA5SP161	rRNA
ENSG00000200890	6.47125e-05	0.00697502	-125.391	-139.82	2.10308	0.999752	0.681618	RNA5SP99	rRNA
ENSG00000201041	0.000132047	0.013382	-129.757	-143.364	1.36249	0.999956	0.518129	RNA5SP242	rRNA
ENSG00000201483	5.60161e-08	9.09528e-06	-126.114	-148.417	1.38956	0.180603	0.803627	Y_RNA	misc_RNA
ENSG00000201548	3.51699e-07	5.15093e-05	-72.5287	-92.8143	0.87697	0.796944	0.952427	Y_RNA	misc_RNA
ENSG00000212251	9.02104e-10	1.84113e-07	-122.561	-149.344	4.94816	0.998854	0.750378	RNA5SP376	rRNA
ENSG00000222427	9.09198e-09	1.65624e-06	-134.607	-158.892	5.16036	1	0.468569	RNA5SP338	rRNA
ENSG00000222682	1.0204e-06	0.000142805	-78.3106	-97.4174	1.26054	0.909442	0.972886	RNA5SP38	rRNA
ENSG00000228056	0.000539017	0.047524	-78.4649	-90.4276	0.708269	0.976482	0.928517	CFL1P3	processed_pseudogene
ENSG00000238749	1.54801e-05	0.00186454	-107.225	-123.285	0.951181	1	0.17955	Y_RNA	misc_RNA
ENSG00000239702	0.00010815	0.0111918	-88.4984	-102.336	0.736814	0.322507	0.39	RN7SL507P	misc_RNA
ENSG00000240457	8.77348e-05	0.00927506	-78.8378	-92.9169	0.603484	0.645783	0.868818	RN7SL472P	misc_RNA
ENSG00000241246	0.000111263	0.0114869	-76.957	-90.7619	1.10815	1	0.847796	RN7SL302P	misc_RNA
ENSG00000241420	0.00015087	0.0151158	-125.057	-138.509	1.76182	0.989744	0.979439	RN7SL505P	misc_RNA
ENSG00000243049	0.000440579	0.0400464	-86.6124	-98.8129	0.697438	1	0.64232	RN7SL33P	misc_RNA
ENSG00000243562	1.88578e-08	3.3657e-06	-105.144	-128.635	1.6177	1	0.922651	RN7SL838P	misc_RNA
ENSG00000243976	0.000502099	0.0446261	-68.0892	-80.1357	0.631355	1	0.468068	RN7SL523P	misc_RNA
ENSG00000251799	0.000179054	0.0176192	-95.7873	-109.041	0.635261	0.159074	0.664209	Y_RNA	misc_RNA
ENSG00000252217	1.43823e-10	3.21842e-08	-105.166	-133.923	1.75233	0.0349712	0.472225	Y_RNA	misc_RNA
ENSG00000252301	7.95018e-10	1.63774e-07	-132.107	-159.026	4.16721	1	0.884101	RNA5SP134	rRNA
ENSG00000253245	2.25101e-08	3.96934e-06	-112.011	-135.31	2.42262	0.980654	0.991091	MTND1P36	processed_pseudogene
ENSG00000258359	0.00050324	0.0446374	-169.764	-181.808	2.18656	0.99981	0.164145	PCNPP1	processed_pseudogene
ENSG00000265123	2.43964e-06	0.000330199	-135.441	-153.577	1.76966	0.988802	0.82729	RN7SL200P	misc_RNA
ENSG00000266420	0.000238904	0.0230962	-94.3778	-107.296	0.728519	0.293312	0.302648	RN7SL118P	misc_RNA
ENSG00000277136	1.56478e-05	0.00187451	-94.2075	-110.255	0.779844	0.535415	0.106965	Metazoa_SRP	misc_RNA
ENSG00000277452	3.81415e-08	6.41768e-06	-128.235	-150.958	2.27502	1	0.162787	RN7SL473P	misc_RNA
ENSG00000278996	2.70729e-07	4.00778e-05	-110.661	-131.235	1.00988	1	0.989305	CH507-513H4.1	lincRNA
ENSG00000199949	4.09013e-12	1.03034e-09	-136.076	-168.632	4.55052	0.697165	0.474804	Y_RNA	misc_RNA
ENSG00000200164	8.92093e-08	1.38475e-05	-119.207	-141.001	1.28782	1	0.0564699	Y_RNA	misc_RNA
ENSG00000200587	0.00044249	0.0401373	-76.8983	-89.0937	2.11073	1	0.89394	RNA5SP514	rRNA
ENSG00000200914	0.000446696	0.0404356	-64.4596	-76.6439	0.542122	0.886841	0.925265	RNA5SP435	rRNA
ENSG00000201377	5.22599e-07	7.47995e-05	-123.072	-142.92	1.26675	1	0.34276	RNY4P23	misc_RNA
ENSG00000202356	0.000301663	0.0284764	-70.1111	-82.7563	1.48868	1	0.469987	RNA5SP277	rRNA
ENSG00000202386	0.00024233	0.0233761	-76.7959	-89.6971	1.5737	1	0.756659	RNA5SP211	rRNA
ENSG00000222378	0.000191063	0.0187174	-62.5164	-75.6945	1.6524	1	0.832729	RNA5SP44	rRNA
ENSG00000235525	0.000304323	0.0286661	-105.864	-118.499	0.877848	1	0.349507	FTLP1	processed_pseudogene
ENSG00000238516	5.04911e-15	1.64878e-12	-241.332	-280.968	14.3534	0.0821439	0.816423	Y_RNA	misc_RNA
ENSG00000239180	2.68946e-12	6.85331e-10	-171.825	-204.827	7.12841	0.999849	0.640128	Y_RNA	misc_RNA
ENSG00000251273	3.15099e-08	5.4261e-06	-171.678	-194.61	3.07957	0.660188	0.94775	RP11-549K20.1	lincRNA
ENSG00000251837	5.50743e-08	8.9922e-06	-149.005	-171.327	2.89721	0.648889	0.953154	Y_RNA	misc_RNA
ENSG00000252047	0.000151901	0.0151502	-123.55	-136.995	1.49516	1	0.362748	Y_RNA	misc_RNA
ENSG00000252594	4.45259e-05	0.0049195	-88.3582	-103.216	1.33275	0.932837	0.751519	RNU6-656P	snRNA
ENSG00000262899	6.63821e-06	0.000840916	-81.8512	-98.8662	1.97253	0.875113	0.316521	LA16c-360H6.3	antisense
ENSG00000276956	7.94361e-08	1.24621e-05	-112.735	-134.656	1.51183	0.751556	0.524077	RN7SL769P	misc_RNA
ENSG00000087076	7.97203e-06	0.00100125	-135.135	-151.944	2.85023	0.875822	0.374261	HSD17B14	protein_coding
ENSG00000199440	7.74976e-08	1.22014e-05	-95.871	-117.819	1.42218	0.999279	0.991399	Y_RNA	misc_RNA
ENSG00000222920	7.382e-05	0.00789874	-65.8872	-80.165	2.12791	0.999986	0.775791	RNA5SP29	rRNA
ENSG00000243870	5.08692e-07	7.30461e-05	-111.384	-131.262	4.63834	1	0.0227074	RN7SL236P	misc_RNA
ENSG00000255008	2.1966e-05	0.00256856	-119.121	-134.783	0.951759	1	0.477365	AP000442.4	lincRNA
ENSG00000259904	6.14582e-07	8.71165e-05	-136.261	-155.93	1.40181	1	0.482703	ACTG1P15	processed_pseudogene
ENSG00000275014	1.32387e-06	0.000183527	-110.814	-129.631	1.28657	1	0.004193	RN7SL166P	misc_RNA
ENSG00000276213	0.000529433	0.0467726	-86.7589	-98.7428	0.865618	0.715168	0.615994	Metazoa_SRP	misc_RNA
ENSG00000164363	3.10468e-06	0.000416008	-111.9	-129.767	1.26157	1	0.0208321	SLC6A18	protein_coding
ENSG00000239390	1.52035e-06	0.000208795	-127.051	-145.715	3.15718	0.999491	0.0866554	RN7SL87P	misc_RNA
ENSG00000243398	0.000568656	0.0497394	-80.4156	-92.3151	1.12535	1	0.135713	RN7SL141P	misc_RNA
ENSG00000251920	4.21058e-08	7.0045e-06	-128.035	-150.65	3.27574	0.977757	0.996018	RNA5SP216	rRNA
ENSG00000200485	2.60131e-05	0.00298636	-92.6557	-108.126	0.608981	0.0471279	0.683526	Y_RNA	misc_RNA
ENSG00000201059	5.96088e-09	1.10877e-06	-124.307	-149.05	2.56234	0.919833	0.44698	RNA5SP336	rRNA
ENSG00000222248	4.26667e-07	6.18723e-05	-112.506	-132.578	1.25932	1	0.0873713	RNA5SP201	rRNA
ENSG00000252211	3.161e-06	0.000422271	-93.2788	-111.126	0.95269	0.957207	0.998125	RNA5SP473	rRNA
ENSG00000254090	0.000320051	0.0300194	-74.0182	-86.5941	1.90379	0.999954	0.711425	MTND2P32	processed_pseudogene
ENSG00000200601	9.26893e-05	0.00975206	-83.0428	-97.0585	3.21539	1	0.43298	RNA5SP50	rRNA
ENSG00000200834	0.000459767	0.0414486	-65.5425	-77.6928	4.24318	1	0.869864	Y_RNA	misc_RNA
ENSG00000199635	1.79451e-06	0.000245681	-91.2503	-109.729	0.784522	0.0815932	0.718438	Y_RNA	misc_RNA
ENSG00000229570	0.000563217	0.0493616	-75.2148	-87.1257	0.934376	1	0.605274	GAPDHP58	processed_pseudogene
ENSG00000239942	4.09544e-06	0.000542172	-80.4447	-98.0018	0.99266	1	0.750586	RN7SL394P	misc_RNA
ENSG00000241172	0.000485332	0.0433105	-61.9125	-73.999	0.67183	0.93458	0.987172	RN7SL70P	misc_RNA
